# Supplementary material for: Fossilization causes organisms to appear erroneously primitive by distorting evolutionary trees
Source: Sci Rep. 2013 Aug 29;3:2545. doi: 10.1038/srep02545 (PMC3756334; doi:10.1038/srep02545)
Supplement: Supplementary Information — Supplementary 3 [file srep02545-s2.xls]

## Sheet: Sheet1
SUPPLEMENTARY INFORMATION 3:
Fossilization causes organisms to appear erroneously primitive by distorting evolutionary trees
Robert S. Sansom*1,2 & Matthew A. Wills2
1Faculty of Life Sciences, University of Manchester, Manchester M13 9PT, UK
2Department of Biology and Biochemistry, University of Bath, Bath, BA2 7AY, UK

## Sheet: Node Recovery
Reference							Edited Data Matrix			Node Recovery Test
Author	Year	Title	Publication		Classification	Ingroup	Taxa	Characters	Soft:Hard	Consensus Nodes		Pseudoextinct Node Recovery	p-value (pseudoextinction)	p-value(inverse pseudoextinction)
Shirai	1996	Phylogenetic Interrelationships of Neoselachians (Chondrichthyes: Euselachii)	Interrelationships of Fishes	pp.9-34	Chondrichthyes	Neoselachi	51	105	0.314286	36	0.638889	0.11	0.912
Carvalho	1996	Higher-Level Elasmobranch Phylogeny, Basal Squaleans, and Paraphyly	Interrelationships of Fishes	pp.35-62	Chondrichthyes	Elasmobranchi	18	64	0.34375	13	0.461538	0.076	0.854
Klug	2010	Monophyly, phylogeny and systematic position of the †Synechodontiformes (Chondrichthyes, Neoselachii)	Zoologica Scripta	39:37-49	Chondrichthyes	Squalomorphi	19	110	0.345455	15	0.466667	0.04	0.986
Goto	2001	Comparative Anatomy, Phylogeny and Cladistic Classification of the Order Orectolobiformes (Chondrichthyes, Elasmobranchii)	Memoirs of the Graduate School of Fisheries Sciences, Hokkaido University	48:1-100	Chondrichthyes	Orectolobiformes	16	126	0.460317	11	0.818182	0.234	0.671
McEachran et al	1996	Interrelationships of the Batoid Fishes (Chondrichthyes: Batoidea)	Interrelationships of Fishes	pp.63-84	Chondrichthyes	Batoidea	26	55	0.236364	21	0.714286	0.293	0.208
Gonzalez-Isais & Dominguez	2004	Comparative Anatomy of the Superfamily Myliobatoidea (Chondrichthyes) With Some Comments on Phylogeny	Journal of Morphology	262:517-535	Chondrichthyes	Myliobatoidea	17	70	0.271429	15	0.666667	0.571	0.341
Diogo	2007	N/A	The Origin of Higher Clades	p.388	Osteichthyes	Actinopterygii	73	270	0.455556	64	0.390625	0.048	0.671
Diogo	2005	N/A	Morphological Evolution, Adaptations, Homoplasies, Constraints and Evolutionary trends	p.502	Osteichthyes	Siluriformes	75	278	0.327338	65	0.769231	0.677	0.395
Johnson & Patterson	1996	Relationships of Lower Euteleostean Fishes	Interrelationships of Fishes	pp.251-332	Osteichthyes	Osmeridae	17	108	0.209091	12	0.75	0.323	0.864
Davis	2010	Evolutionary relationships of the Aulopiformes (Euteleostei: Cyclosquamata): a molecular and total evidence approach	Origin and Phlyogenetic Interrelationships of Teleosts (eds Nelson, Schultze, Wilson)	pp.431-470	Osteichthyes	Aulopiformes	43	139	0.223022	40	0.575	0.026	0.116
Yamaguchi	2000	Phylogenetic analyses of myctophid fishes using morphological characters: Progress, problems,and future perspectives	Japanese Journal of Ichthyology	47:87-107	Osteichthyes	Myctophidae	34	54	0.555556	22	0.409091	0.741	0.076
Harold & Weitzman	1996	Interrelationships of Stomiiform Fishes	Interrelationships of Fishes	pp.333-353	Osteichthyes	Stomiiformes	15	51	0.352941	12	0.5	0.126	0.495
Johnson & Patterson	1993	Percomorph phylogeny: A survey of acanthomorphs and a new proposal	Bulletin of Marine Science	52:554-626	Osteichthyes	Acanthomorphi	16	38	0.289474	12	1	1	0.703
Endo	2002	Phylogeny of the Order Gadiformes (Teleostei, Paracanthopterygii)	Memoirs of the Graduate School of Fisheries Sciences, Hokkaido University	49:75-149	Osteichthyes	Gadiformes	22	38	0.421053	19	0.526316	0.633	0.202
Hertwig	2008	Phylogeny of the Cyprinodontiformes (Teleostei, Atherinomorpha):	Zoologica Scripta	37:141-174	Osteichthyes	Cyprinodontiformes	69	171	0.409357	42	0.380952	0.002	0.918
Costa	2008	Monophyly and taxonomy of the Neotropical seasonal killifish genus Leptolebias (Teleostei: Aplocheiloidei:Rivulidae), with the description of a new genus	Zoological Journal of the Linnean Society	153:147-160	Osteichthyes	3 genera	12	67	0.522388	10	0.8	0.798	0.898
Costa	2006	Descriptive morphology and phylogenetic relationships among species of the Neotropical annual killifish genera Nematolebias and Simpsonichthys (Cyprinodontiformes: Aplocheiloidei: Rivulidae)	Neotropical Ichthyology	4:1-26	Osteichthyes	Simpsonichthys	44	109	0.394495	38	0.5	0.036	0.182
Shinohara & Imamura	2005	Anatomical description and phylogenetic classification of the orbicular velvetfishes (Scorpaenoidea: Caracanthus)	Ichthyological Research	52:64-76	Osteichthyes	Scorpaenoidea	45	109	0.284404	39	0.717949	0.872	0.152
Imamura	1996	Phylogeny of the Family Platycephalidae and Related Taxa (Pisces : Scorpaeniformes)	Species Diversity	1:123-233	Osteichthyes	Platycephalidae	30	67	0.253731	21	0.857143	0.93	0.178
Ayache & Near	2009	The Utility of Morphological Data in Resolving Phylogenetic Relationships of Darters as Exemplified with Etheostoma	Bulletin of the Peabody Museum of Natural History	50:327-346	Osteichthyes	Etheostoma	86	135	0.422222	81	0.197531	0.04	0.172
Westneat	1993	Phylogenetic relationships of the tribe Cheilinini (Labridae: Perciformes)	Bulletin of Marine Science	52:351-394	Osteichthyes	Cheilinini	24	84	0.202381	22	0.954545	0.379	0.2
Wilkinson	1997	Characters congruence and quality: a study of neuroanatomical and traditional data in caeclian phylogeny	Biological Review	72:423-470	Amphibia	Gynophiona	17	70	0.514286	9	0.777778	0.353	0.337
Wilkison & Nussbaum	1996	On the Phylogenetic Position of the Uraeotyphlidae (Amphibia: Gymnophiona)	Copeia	3:550-562	Amphibia	Uraeotyphlidae	15	47	0.404255	13	0.538462	0.772	0.357
Wiens et al	2005	Ontogeny Discombobulates Phylogeny: Paedomorphosis and Higher-Level Salamander Relationships	Systematic Biology	54:91-110	Amphibia	Caudata	36	306	0.248366	21	0.952381	0.966	0.675
Larson & Dimmick	1993	Phylogenetic Relationships of the Salamander Families: An Analysis of Congruence among Morphological and Molecular Characters	Herpetological Monographs	7:77-93	Amphibia	Caudata	14	30	0.5	12	0.25	0.22	0.745
Titus & Larson	1995	A MOLECULAR PHYLOGENETIC PERSPECTIVE ON THE EVOLUTIONARY RADIATION OF THE SALAMANDER FAMILY SALAMANDRIDAE	Systematic Biology	44:125-151	Amphibia	Salamandridae	18	44	0.681818	11	0.363636	0.593	0.166
Jackman et al	1997	Phylogenetic Relationships of Bolitoglossine Salamanders: A Demonstration of the Effects of Combining Morphological and Molecular Data Sets	Molecular Biology and Evolution	14:883-891	Amphibia	Bolitoglossini	10	36	0.527778	8	0.625	0.387	0.84
Mendelson et al	2000	Phylogenetic relationships among marsupial frog genera (Anura: Hylidae	Zoological Journal of the Linnean Society	128:125-148	Amphibia	Hemiphractinae	23	48	0.208333	13	0.923077	0.902	0.643
Wiens et al	2005	Hylid Frog Phylogeny and Sampling Strategies for Speciose Clades	Systematic Biology	54:719-748	Amphibia	Hylidae	43	132	0.30303	21	0.952381	0.966	0.675
Ponssa	2008	Cladistic analysis and osteological descriptions of the frog species in the Leptodactylus fuscus species group (Anura, Leptodactylidae)	Journal of Zoological Systematics and Evolutionary Research	46:249-266	Amphibia	Leptodactylus	18	64	0.40625	12	0.416667	0.335	0.912
Scott	2005	A phylogeny of ranid frogs (Anura: Ranoidea: Ranidae), based on a simultaneous analysis of morphological and molecular data	Cladistics	21:507-574	Amphibia	Ranidae	74	178	0.365169	72	0.541667	0.563	0.898
Hill	2005	Integration of Morphological Data Sets for Phylogenetic Analysis of Amniota: The Importance of Integumentary Characters and Increased Taxonomic Sampling	Systematic Biology	54:530-547	Sauropsida	Sauropsida	20	283	0.222615	17	0.941176	0.972	0.421
Stephen & Wiens	2003	Ecological diversification and phylogeny of emydid turtles	Biological Journal of the Linnean Society	79:577-610	Sauropsida	Emydidae	68	234	0.222222	59	0.491525	0.24	0.88
Lee	2005	Squamate phylogeny, taxon sampling, and data congruence	Organisms, Diversity & Evolution	5:25-45	Sauropsida	Squamata	18	289	0.484429	15	0.866667	0.669	0.144
Frost et al	2001	Total Evidence, Sequence Alignment, Evolution of Polychrotid Lizards, and a Reclassification of the Iguania (Squamata: Iguania)	American Museum Novitates	3343:1-38	Sauropsida	Iguania	40	82	0.609756	27	0.296296	0.291	0.774
Wiens & Etheridge	2003	PHYLOGENETIC RELATIONSHIPS OF HOPLOCERCID LIZARDS: CODING AND COMBINING MERISTIC, MORPHOMETRIC, AND POLYMORPHIC DATA USING STEP MATRICES	Herpetologica	59:375-398	Sauropsida	Hoplocercidae	17	45	0.666667	12	0.416667	0.892	0.01
Frost et al	2001	Phylogenetics of the Lizard Genus Tropidurus (Squamata: Tropiduridae: Tropidurinae): Direct Optimization, Descriptive Efficiency, and Sensitivity Analysis of Congruence Between Molecular Data and Morphology	Molecular Phylogenetics and Evolution	21:352-371	Sauropsida	Tropidurus	26	85	0.6	18	0.166667	0.024	0.749
Wiens & Reeder	1997	Phylogeny of the Spiny Lizards (Sceloporus) Based on Molecular and Morphological Evidence	Herpetological Monographs	11:1-101	Sauropsida	Sceloporus	104	201	0.751244	87	0.16092	0.026	0.741
Lee & Scanlon	2002	Snake phylogeny based on osteology, soft anatomy and ecology	Biological Reviews	77:333-401	Sauropsida	Serpentes	19	252	0.198413	17	0.823529	0.14	0.062
Scanlon & Lee	2004	Phylogeny of Australasian venomous snakes (Colubroidea, Elapidae, Hydrophiinae) based on phenotypic and molecular evidence	Zoologica Scripta	33:335-366	Sauropsida	Hydrophiinae	43	87	0.528736	23	0.0869565	0.008	0.561
Livezey & Zusi	2006	Higher-order phylogeny of modern birds (Theropoda, Aves: Neornithes) based on comparative anatomy: I. Methods and characters.	Zoological Journal of the Linnean Society	149:1-95	Sauropsida	Neornithines	145	1974	0.221378	129	0.930233	0.762	0.03
Mayr & Clarke	2003	The deep divergences of neornithine birds: a phylogenetic analysis of morphological characters	Cladistics	19:527-553	Sauropsida	Neornithines	32	138	0.23913	31	0.193548	0.102	1
Ksepka	2009	Broken gears in the avian molecular clock: new phylogenetic analyses support stem galliform status for Gallinuloides wyomingensis	Cladistics	25:173-197	Sauropsida	Galliformes	60	119	0.252101	48	0.416667	0.13	0.976
Livezey	1996	A PHYLOGENETIC ANALYSIS OF GEESE AND SWANS (ANSERIFORMES: ANSERINAE), INCLUDING SELECTED FOSSIL SPECIES	Systematic Biology	45:415-450	Sauropsida	Anserinae	31	101	0.648649	26	0.384615	0.086	0.639
Livezey	1998	A Phylogenetic Analysis of the Gruiformes (Aves) Based on Morphological Characters, with an Emphasis on the Rails (Rallidae)	Philosophical Transactions of the Royal Society B	353:2077-2151	Sauropsida	Gruiformes	52	266	0.342105	31	0.451613	0.002	0.774
Livezey	2009	Phylogenetics of modern shorebirds (Charadriformes) based on phenotypic evidence: I-Characterization	Bulletin of the Carnegie Museum of Natural History	40:1-96	Sauropsida	Charadriformes	223	930	0.56129	196	0.295918	0.002	0.99
Mayr	2005	Tertiary plotopterids (Aves, Plotopteridae) and a novel hypothesis on the phylogenetic relationships of penguins (Spheniscidae)	Journal of Zoological Systematics and Evolutionary Research	43:61-71	Sauropsida	Pelicaniformes	18	61	0.245902	14	0.642857	0.367	0.655
Novacek	1992	FOSSILS, TOPOLOGIES, MISSING DATA, AND THE HIGHER LEVEL PHYLOGENY OF EUTHERIAN MAMMALS	Systematic Biology	41:58-73	Mammalia	Eutheria	18	60	0.333333	15	1	1	0.325
Voss & Jansa	2009	PHYLOGENETIC RELATIONSHIPS AND CLASSIFICATION OF DIDELPHID MARSUPIALS, AN EXTANT RADIATION OF NEW WORLD METATHERIAN MAMMALS	Bulletin of the America Museum of Natural History	322:1-54	Mammalia	Didelphidae	49	115	0.295652	26	0.576923	0.156	0.244
Weksler	2006	PHYLOGENETIC RELATIONSHIPS OF ORYZOMINE RODENTS (MUROIDEA: SIGMODONTINAE): SEPARATE AND COMBINED ANALYSES OF MORPHOLOGICAL AND MOLECULAR DATA	Bulletin of the America Museum of Natural History	296:1-48	Mammalia	Orzyomyini	27	83	0.325301	15	0.533333	0.21	0.096
Carleton	1980	Phylogenetic Relationships in Neotomine-Peromyscine Rodents (Muroidea) and a Reappraisal of the Dichotomy within New World Cricetinae	Miscellaneous Publications Museum of Zoology, University of Michigan	157:1-149	Mammalia	Muriodea	63	77	0.467532	46	0.434783	0.493	0.277
Wetterer et al	2000	PHYLOGENY OF PHYLLOSTOMID BATS (MAMMALIA: CHIROPTERA): DATA FROM DIVERSE MORPHOLOGICAL SYSTEMS, SEX CHROMOSOMES, AND RESTRICTION SITES	Bulletin of the America Museum of Natural History	248:1-200	Mammalia	Phyllostomidae	31	115	0.765217	22	0.318182	0.439	0.948
Carstens et al	2002	A Phylogeny of the Neotropical Nectar-Feeding Bats (Chiroptera: Phyllostomidae) Based on Morphological and Molecular Data	Journal of Mammalian Evolution	9:23-53	Mammalia	Phyllostomidae	39	118	0.483051	26	0.653846	0.459	0.018
Simmons & Conway	2001	PHYLOGENETIC RELATIONSHIPS OF MORMOOPID BATS (CHIROPTERA: MORMOOPIDAE) BASED ON MORPHOLOGICAL DATA	Bulletin of the America Museum of Natural History	258:1-97	Mammalia	Mormoopidae	14	153	0.437908	10	0.9	0.491	1
Shoshani et al	1996	Primate Phylogeny: Morphological vs Molecular Results	Molecular Phylogenetics and Evolution	5:102-154	Mammalia	Anthropoidea	14	154	0.383117	12	1	1	0.142
Heyning	1997	SPERM WHALE PHYLOGENY REVISITED: ANALYSIS OF THE MORPHOLOGICAL Evidence	Marine Mammal Science	13:596-613	Mammalia	Cetacea	10	36	0.361111	8	0.5	0.072	0.954
Messenger & McGuire	1998	Morphology, Molecules, and the Phylogenetics of Cetaceans	Systematic Biology	47:90-124	Mammalia	Cetacea	51	181	0.314917	29	0.689655	0.349	0.25
Zrzavy & Ricánková	2004	Phylogeny of Recent Canidae (Mammalia, Carnivora): relative reliability and utility of morphological and molecular datasets	Zoologica Scripta	33:311-333	Mammalia	Canidae	10	129	0.534884	5	1	1	0.158
Gaubert et al	2005	Mosaics of convergences and noise in morphological phylogenies: What's in a viverrid-like carnivoran?	Systematic Biology	54:865-894	Mammalia	Feliformia	44	330	0.209091	39	0.538462	0.13	0.156
Littlewood & Smith	1995	A combined morphological and molecular phylogeny for sea urchins (Echinoidea: Echinodermata)	Philosophical Transactions of the Royal Society B	347:213-234	Echinodermata	Echinoidea	17	67	0.268657	10	0.9	0.635	0.505
Giribet and Wheeler	2002	On bivalve phylogeny: a high-level analysis of the Bivalvia (Mollusca) based on combined morphology and DNA sequence data	Invertebrate Biology	121:271-324	Bivalvia	Bivalvia	68	168	0.672619	32	0.5	0.461	0.156
Temkin	2006	Morphological perspective on the classification and evolution of Recent Pterioidea (Mollusca: Bivalvia)	Zoological Journal of the Linnean Society	148:253-312	Bivalvia	Pterioidea	19	103	0.572816	17	0.294118	0.257	0.884
Graf & Cummings	2006	Palaeoheterodont diversity (Mollusca: Trigonioida + Unionoida): what we know and what we wish we knew about freshwater mussel evolution	Zoological Journal of the Linnean Society	148:343-394	Bivalvia	Palaeoheterodonta	37	40	0.725	22	0.136364	0.589	0.371
Monari	2009	Phylogeny and biogeography of pholadid bivalve Barnea (Anchomasa) with considerations on the phylogeny of Pholadoidea	Acta Palaeontological Polonica	54:315-335	Bivalvia	Pholadoidea	29	40	0.275	19	0.421053	0.196	0.768
Korniushin & Glaubrecht	2002	Phylogenetic analysis based on the morphology of viviparous freshwater clams of the family Sphaeriidae (Mollusca, Bivalvia, Veneroida)	Zoologica Scripta	31:415-459	Bivalvia	Sphaeriidae	50	69	0.768116	34	0.117647	0.21	0.285
Harper et al	2000	Relationships between the extant Anomalodesmata: a cladistic test	Zoological Journal of the Linnean Society	148:395-420	Bivalvia	Anomalodesmata	16	43	0.581395	14	0.285714	0.461	0.497
Hickman	1996	Phylogeny and patterns of evolutionary radiation in trochoidean gastropods	Origin and Evolutionary Radiation of the Mollusca (ed. Taylor)	pp.177-198	Gastropoda	Turbinidae	11	32	0.75	5	0.4	0.259	0.377
Emberton	1995	When shells do not tell: 145 million years of evolution in North land snails, with a revision and conservation prioritiesAmerica’s polygyrid	Malacologia	37:69-110	Gastropoda	Polygyridae	51	58	0.793103	30	0.2	0.445	0.511
Schander et al	1999	Anatomy, phylogeny and biology of Odostomella and Herviera, with the description of a new species of Odostomella	Ophelia	51:39-76	Gastropoda	Pyramidellidae	16	36	0.666667	11	0.363636	0.739	0.683
Rosenberg	1996	Independent Evolution of Terrestriality in Atlantic Truncatellid Gastropods	Evolution	50:682-693	Gastropoda	Truncatellidae	14	33	0.606061	10	0.7	0.695	0.154
Collin	2003	The utility of morphological characters in gastropod phylogenetics: an example from the Calyptraeidae	Biological Journal of the Linnean Society	78:541-593	Gastropoda	Calyptraeidae	77	116	0.655172	17	0.294118	0.347	0.766
Haasl	2000	Phylogenetic Relationships among Nassariid Gastropods	Journal of Paleontology	74:839-852	Gastropoda	Nassariid	22	35	0.285714	13	0.153846	0.068	0.79
Vermeij & Carlsson	2000	The muricid gastropod subfamily Rapaninae: phylogeny and ecological history	Paleobiology	26:19-46	Gastropoda	Rapaninae	24	49	0.285714	10	0.8	0.844	0.91
Williams et al	1996	A supra-ordinal classification of the Brachiopoda	Philosophical Transactions: Biological Sciences	351:1171-1193	Brachiopoda	Brachiopoda	10	51	0.215686	7	1	1	0.114
Perez-Losada et al	2008	The tempo and mode of barnacle evolution	Molecular Phylogenetics and Evolution	46:328-346	Crustacea	Thoracica	25	38	0.263158	14	0.785714	0.868	0.754
Oakley	2005	Myodocopa (Crustacea: Ostracoda) as models for evolutionary studies of light and vision: multiple origins of bioluminescence and extreme sexual dimorphism	Hydrobiologia	538:179-192	Crustacea	Myodocopa	16	30	0.7	7	0.571429	0.916	0.427
Park et al	2002	Phylogenetic Relationships of Gomphocythere (Ostracoda) in Lake Tanganyika, East Africa	Journal of Crustacean Biology	22:15-27	Crustacea	Gomphocythere	17	36	0.472222	12	0.333333	0.204	0.076
Karasawa & Kato	2003	The family Goneplacidae MacLeay, 1838 (Crustacea:Decapoda: Brachyura): systematics, phylogeny, and fossil records	Paleontological Research	7:129-151	Crustacea	Goneplacidae	15	41	0.341463	11	0.636364	0.212	0.952
	78								All nodes	2100	Significant	11	3
									All nodes, minus roots	2022

## Sheet: Node Recovery Aggregate
		p-values	0.002	0.52			Random Missing Data replicates Node Recovery (pseudoextinction)
Dataset	#Dataset	#Node	Pseudoextinction Recovery of Node	Inverse Pseudoextinction Recovery of Node	Random Missing Data (pseudoextinction) average node recovery of 500 replicates	Random Missing Data (inverse pseudoextinction) average node recovery of 500 replicates	rs1	rs2	rs3	rs4	rs5	rs6	rs7	rs8	rs9	rs10	rs11	rs12	rs13	rs14	rs15	rs16	rs17	rs18	rs19	rs20	rs21	rs22	rs23	rs24	rs25	rs26	rs27	rs28	rs29	rs30	rs31	rs32	rs33	rs34	rs35	rs36	rs37	rs38	rs39	rs40	rs41	rs42	rs43
Averages			0.491367	0.484174	0.573704	0.483733	0.569238	0.559347	0.567755	0.562315	0.566271	0.564787	0.590504	0.563304	0.591988	0.573195	0.568744	0.577151	0.580613	0.593472	0.568249	0.582591	0.591494	0.602374	0.583086	0.578635	0.580119	0.564787	0.58457	0.570722	0.545994	0.602868	0.589021	0.569238	0.56182	0.591988	0.580119	0.575668	0.565282	0.585559	0.580613	0.561325	0.570722	0.585559	0.573195	0.576657	0.585559	0.562315	0.568744
Shirai 1996	1	1	1	1	0.904	0.456	1	1	1	1	1	1	1	1	0	0	1	1	0	1	1	1	1	1	1	1	1	0	1	1	1	1	1	1	1	1	1	1	1	1	1	1	0	1	1	1	1	1	1
Shirai 1996	1	2	1	1	0.744	0.3	0	1	1	1	1	1	0	0	0	1	1	0	0	1	1	1	1	1	1	1	1	1	1	1	0	1	0	1	1	1	1	0	1	1	1	1	1	1	0	1	1	1	1
Shirai 1996	1	3	0	1	0.598	0.432	1	1	1	1	0	0	1	1	0	0	0	1	0	0	1	1	1	0	1	0	0	0	1	0	1	1	1	1	1	1	1	1	1	1	1	0	1	1	0	1	0	0	1
Shirai 1996	1	4	0	1	0.714	0.232	0	1	1	1	0	1	0	0	0	1	1	0	0	1	1	1	1	1	1	1	0	1	1	1	0	1	0	1	1	1	0	0	1	1	1	1	1	1	0	1	1	1	1
Shirai 1996	1	5	1	0	0.564	0.156	0	1	1	0	1	0	0	0	0	1	1	0	0	0	1	1	1	1	1	0	1	0	0	1	0	1	0	1	0	1	1	0	1	1	0	1	1	1	0	1	1	1	1
Shirai 1996	1	6	0	0	0.61	0.186	0	0	0	0	0	1	1	1	1	1	0	0	0	0	1	0	0	0	0	0	0	1	1	1	0	1	1	0	0	1	0	0	1	1	0	1	1	1	0	1	1	1	0
Shirai 1996	1	7	0	0	0.5	0.17	1	0	0	0	0	1	0	1	1	1	1	0	1	0	0	0	1	0	0	0	0	0	1	1	0	0	0	0	0	1	0	1	0	1	1	0	1	0	0	1	1	1	1
Shirai 1996	1	8	1	0	0.526	0.254	1	0	0	1	1	1	0	1	1	1	0	1	1	1	0	0	1	1	1	1	1	0	1	1	0	1	0	0	0	1	1	1	0	0	1	0	1	0	0	1	1	1	1
Shirai 1996	1	9	0	1	0.946	0.626	1	1	1	1	0	1	1	1	1	1	1	1	1	1	1	0	1	1	1	1	0	1	1	1	1	1	1	1	1	1	0	1	1	1	1	1	1	1	1	1	1	1	1
Shirai 1996	1	10	0	1	0.864	0.434	1	0	1	0	0	1	1	1	1	1	0	1	1	1	1	0	1	1	1	1	0	1	1	1	1	1	1	1	1	1	0	1	0	1	1	1	1	1	1	1	1	1	1
Shirai 1996	1	11	1	1	0.98	0.636	1	0	1	0	1	1	1	1	1	1	1	1	1	1	1	0	1	1	1	1	1	1	1	1	1	1	1	1	1	1	1	1	1	1	1	1	1	1	1	1	1	1	1
Shirai 1996	1	12	1	1	0.962	0.694	1	1	1	1	1	1	1	1	1	1	0	1	1	1	1	1	1	1	1	1	1	1	1	1	1	1	1	1	1	1	1	1	1	1	1	1	1	1	1	1	1	1	1
Shirai 1996	1	13	1	0	0.714	0.378	1	1	1	1	0	1	1	1	1	1	1	1	1	1	1	1	0	1	1	0	1	1	1	1	0	1	1	0	0	1	0	1	1	1	1	0	1	1	1	1	0	0	0
Shirai 1996	1	14	1	1	0.994	0.85	1	1	1	1	1	1	1	1	1	1	1	1	1	1	1	1	1	1	1	1	1	1	1	1	1	1	1	1	1	1	1	1	1	1	1	1	1	1	1	1	1	1	1
Shirai 1996	1	15	1	1	0.57	0.378	0	0	1	1	1	0	1	0	1	1	0	0	0	0	1	1	0	0	1	1	1	1	1	1	1	0	0	0	1	1	1	0	0	1	1	0	0	0	0	1	1	0	1
Shirai 1996	1	16	0	0	0.492	0.118	1	0	1	0	1	1	0	1	1	0	1	1	1	0	0	0	1	0	0	0	0	0	0	0	1	1	0	1	0	1	0	1	0	0	1	0	0	1	0	0	1	0	1
Shirai 1996	1	17	0	1	0.746	0.326	1	1	1	1	1	1	1	1	1	1	1	1	1	1	0	1	1	0	1	0	0	1	0	1	1	1	1	1	0	1	1	1	1	1	1	0	0	1	0	0	1	1	1
Shirai 1996	1	18	0	1	0.666	0.194	1	0	1	1	1	1	1	0	1	1	0	1	1	1	1	1	1	1	1	0	0	1	0	0	1	1	1	1	0	1	1	1	1	1	1	0	0	1	1	1	1	1	1
Shirai 1996	1	19	1	0	0.816	0.392	1	1	1	1	1	1	1	1	1	1	1	0	1	1	1	1	1	0	1	1	1	1	1	0	1	1	0	1	0	1	1	1	1	0	1	1	1	1	1	1	1	1	1
Shirai 1996	1	20	0	0	0.79	0.25	1	0	1	1	1	1	1	0	1	1	0	1	1	1	1	1	1	0	1	1	0	1	1	0	1	0	1	1	0	1	1	1	1	1	1	1	1	0	0	1	1	1	0
Shirai 1996	1	21	0	0	0.54	0.074	1	0	1	0	1	0	1	0	1	1	1	1	0	1	0	1	1	0	1	0	1	1	0	0	1	0	0	0	1	1	1	1	0	1	1	0	1	0	0	0	1	0	0
Shirai 1996	1	22	1	0	0.796	0.346	1	1	0	1	1	1	1	1	1	1	1	1	1	1	1	1	1	1	1	1	0	1	1	1	1	1	1	1	0	1	1	1	0	0	1	0	0	1	1	1	1	1	1
Shirai 1996	1	23	1	0	0.994	0.788	1	1	1	1	1	1	1	1	1	1	1	1	1	1	1	1	1	1	1	1	1	1	1	1	1	1	1	1	1	1	1	1	1	1	1	1	1	1	1	1	1	1	1
Shirai 1996	1	24	1	1	0.988	0.812	1	1	1	1	1	1	1	1	1	1	1	1	1	1	1	1	1	1	1	1	1	1	1	1	1	1	1	1	1	1	1	1	1	1	1	1	1	1	1	1	1	1	1
Shirai 1996	1	25	1	1	1	0.996	1	1	1	1	1	1	1	1	1	1	1	1	1	1	1	1	1	1	1	1	1	1	1	1	1	1	1	1	1	1	1	1	1	1	1	1	1	1	1	1	1	1	1
Shirai 1996	1	26	1	0	0.768	0.412	0	0	0	0	1	1	1	1	0	1	1	1	1	0	1	0	1	1	1	0	1	0	1	1	1	0	0	1	1	1	1	1	1	0	1	0	1	0	1	0	1	1	1
Shirai 1996	1	27	1	1	0.998	0.852	1	1	1	1	1	1	1	1	1	1	1	1	1	1	1	1	1	1	1	1	1	1	1	1	1	1	1	1	1	1	1	1	1	1	1	1	1	1	1	1	1	1	1
Shirai 1996	1	28	0	1	0.534	0.216	0	1	0	1	0	1	0	0	0	1	1	1	1	1	1	1	1	0	1	0	0	1	1	1	0	0	0	1	1	0	1	1	1	0	1	0	1	0	1	1	1	1	0
Shirai 1996	1	29	1	0	0.646	0.266	0	0	0	0	1	0	1	1	0	1	1	1	1	0	1	0	1	1	1	0	1	0	1	1	0	1	0	1	1	0	1	1	1	0	0	0	1	0	1	0	1	1	0
Shirai 1996	1	30	0	1	0.692	0.322	0	1	0	1	0	1	1	0	1	1	1	1	1	1	1	1	0	0	0	1	0	1	1	1	1	0	1	0	0	0	0	1	1	1	1	0	0	1	0	0	0	1	1
Shirai 1996	1	31	1	0	0.884	0.622	1	1	1	1	1	1	1	1	1	1	0	0	1	1	1	0	1	1	1	1	1	1	1	1	1	1	1	1	1	1	1	1	1	1	1	1	1	1	1	1	1	1	1
Shirai 1996	1	32	1	1	1	0.944	1	1	1	1	1	1	1	1	1	1	1	1	1	1	1	1	1	1	1	1	1	1	1	1	1	1	1	1	1	1	1	1	1	1	1	1	1	1	1	1	1	1	1
Shirai 1996	1	33	1	0	0.592	0.15	0	1	1	0	1	0	1	0	0	1	0	0	1	1	1	0	0	1	1	1	1	0	1	1	0	1	1	0	1	1	1	1	0	1	1	0	1	1	1	0	1	1	1
Shirai 1996	1	34	1	1	0.896	0.466	1	1	1	1	1	0	1	1	1	1	1	1	1	1	1	1	1	1	1	1	1	1	1	1	1	1	1	1	1	0	1	0	1	1	1	1	1	1	0	1	1	1	1
Shirai 1996	1	35	1	0	0.568	0.198	1	0	1	0	0	0	1	0	0	0	1	1	1	1	1	1	0	1	1	0	1	0	0	1	1	0	1	0	0	0	1	0	1	1	0	0	0	1	1	0	1	0	0
Carvalho1996	2	1	1	0	0.724	0.57	0	0	0	1	1	0	0	0	0	1	1	1	1	1	0	1	0	0	1	1	0	1	0	1	0	1	1	1	0	1	1	0	1	1	0	1	0	1	0	1	0	0	1
Carvalho1996	2	2	1	1	0.994	0.92	1	1	1	1	1	1	1	1	1	1	1	1	1	1	1	1	1	1	1	1	1	1	1	1	1	1	1	1	1	1	1	1	1	1	1	1	1	1	1	1	1	1	1
Carvalho1996	2	3	1	0	0.736	0.464	0	0	0	1	1	0	0	1	1	1	0	1	1	1	0	1	1	0	1	1	0	1	0	0	0	1	1	1	1	1	1	1	1	1	1	0	0	1	0	1	1	1	1
Carvalho1996	2	4	0	1	0.79	0.548	1	1	1	1	1	0	1	1	1	1	1	0	0	0	1	1	1	0	1	1	1	1	1	1	1	1	1	1	1	1	1	1	1	1	1	0	1	1	1	1	0	1	0
Carvalho1996	2	5	0	1	0.864	0.472	1	1	0	1	1	1	1	1	1	0	1	1	1	0	1	1	1	1	1	1	1	1	1	1	1	1	1	1	1	1	1	1	1	1	1	1	1	1	1	1	1	0	1
Carvalho1996	2	6	0	1	0.298	0.112	1	0	0	1	0	0	0	0	0	1	0	0	0	0	0	0	0	0	1	1	1	1	1	0	0	0	1	0	0	1	0	0	1	0	0	1	1	0	0	1	0	0	0
Carvalho1996	2	7	0	1	0.462	0.308	1	0	0	1	0	0	0	0	1	1	0	0	1	0	0	0	0	0	1	1	1	1	1	0	0	0	1	1	1	1	0	1	1	0	0	1	1	1	0	1	0	0	0
Carvalho1996	2	8	0	0	0.58	0.136	1	0	0	1	0	1	1	1	1	1	0	0	1	0	0	1	1	1	1	0	1	0	1	1	1	1	1	0	1	1	0	1	0	1	1	1	1	0	0	1	1	0	1
Carvalho1996	2	9	0	1	0.852	0.462	1	0	0	0	1	1	1	1	1	1	1	1	1	0	1	1	1	1	1	1	1	1	1	1	1	0	1	1	1	1	1	1	1	1	1	1	1	1	1	1	1	0	1
Carvalho1996	2	10	0	0	0.354	0.044	1	0	0	0	0	1	1	0	1	1	0	0	0	0	0	1	0	1	0	0	0	0	1	0	1	0	1	0	1	0	0	0	0	0	0	0	0	0	0	1	1	0	1
Carvalho1996	2	11	1	1	0.922	0.6	1	1	1	1	1	1	1	1	1	1	1	1	1	1	1	1	1	1	1	1	1	1	1	1	1	1	1	1	1	0	1	1	0	1	1	1	1	1	1	1	1	1	1
Carvalho1996	2	12	1	1	0.98	0.768	1	1	1	1	1	1	1	1	1	1	1	1	1	1	1	1	1	1	1	1	1	1	1	1	1	1	1	1	1	1	1	0	1	1	1	1	1	1	1	1	1	1	1
Klug2010	3	1	1	1	0.908	0.676	1	1	1	1	0	1	1	1	1	1	1	1	1	0	1	1	1	1	1	0	1	1	1	1	1	1	1	1	1	1	1	1	1	1	1	0	1	1	0	1	1	1	1
Klug2010	3	2	1	1	0.818	0.64	1	1	0	0	1	0	1	1	1	1	0	1	1	1	1	1	0	1	1	1	1	1	1	1	1	1	1	1	1	1	1	1	1	1	0	1	0	1	1	1	1	1	1
Klug2010	3	3	1	1	1	0.966	1	1	1	1	1	1	1	1	1	1	1	1	1	1	1	1	1	1	1	1	1	1	1	1	1	1	1	1	1	1	1	1	1	1	1	1	1	1	1	1	1	1	1
Klug2010	3	4	1	0	0.576	0.362	1	1	0	0	1	1	1	1	1	1	0	1	0	0	0	0	0	1	1	0	1	1	0	0	0	0	1	1	1	1	1	0	1	0	0	0	0	0	0	1	0	0	1
Klug2010	3	5	1	1	0.998	0.896	1	1	1	1	1	1	1	1	1	1	1	1	1	1	1	1	1	1	1	1	1	1	1	1	1	1	1	1	1	1	1	1	1	1	1	1	1	1	1	1	1	1	1
Klug2010	3	6	0	1	0.56	0.446	1	0	0	0	1	0	1	0	0	1	0	1	1	0	0	1	0	1	1	1	1	1	0	1	1	1	1	1	0	1	1	1	1	1	0	1	1	1	1	1	0	0	1
Klug2010	3	7	0	1	0.928	0.64	1	1	1	1	1	1	1	1	0	1	1	1	1	0	1	1	1	1	1	1	1	1	1	1	1	1	1	0	1	1	1	1	1	1	1	1	1	0	1	1	1	1	1
Klug2010	3	8	0	1	0.684	0.354	1	1	0	1	1	1	1	1	1	1	1	0	0	0	0	1	1	1	1	1	1	1	1	1	0	0	1	1	1	1	1	0	1	0	1	0	1	0	1	1	1	1	1
Klug2010	3	9	0	1	0.694	0.514	1	0	1	0	1	0	1	0	1	1	1	1	1	0	0	1	1	1	1	1	1	1	1	1	1	1	1	1	0	1	1	1	1	1	1	1	1	1	1	1	1	0	1
Klug2010	3	10	0	0	0.33	0.088	1	1	0	0	0	0	0	0	1	1	1	1	0	0	0	0	0	1	1	1	1	0	0	0	0	0	0	0	0	1	0	0	1	0	1	1	1	0	0	0	0	0	0
Klug2010	3	11	0	1	0.484	0.31	1	1	0	0	1	0	1	0	0	1	1	1	0	1	1	0	0	1	1	1	1	1	0	1	0	1	1	0	0	1	1	0	1	0	1	1	1	1	0	0	1	0	0
Klug2010	3	12	0	0	0.228	0.032	1	0	0	0	0	0	0	0	0	0	1	0	0	0	0	0	0	1	1	1	0	0	0	0	0	0	0	0	0	1	0	0	1	0	0	1	0	0	0	0	0	0	0
Klug2010	3	13	0	1	0.498	0.418	0	0	1	0	1	0	0	0	1	0	1	1	1	0	0	1	1	1	0	0	0	1	1	1	1	1	1	1	0	1	0	1	0	1	1	1	0	1	1	1	1	0	1
Klug2010	3	14	1	1	1	1	1	1	1	1	1	1	1	1	1	1	1	1	1	1	1	1	1	1	1	1	1	1	1	1	1	1	1	1	1	1	1	1	1	1	1	1	1	1	1	1	1	1	1
Goto	4	1	1	1	1	1	1	1	1	1	1	1	1	1	1	1	1	1	1	1	1	1	1	1	1	1	1	1	1	1	1	1	1	1	1	1	1	1	1	1	1	1	1	1	1	1	1	1	1
Goto	4	2	1	1	0.992	0.994	1	1	1	1	1	1	1	1	1	1	1	1	1	1	1	1	1	1	1	1	1	1	1	1	1	1	1	1	1	1	1	1	1	1	1	1	1	1	1	1	1	1	1
Goto	4	3	1	1	0.942	0.886	1	1	1	1	1	1	1	1	1	1	1	0	1	1	1	1	1	1	1	1	1	1	1	1	1	1	1	1	1	0	1	1	1	1	1	1	1	1	1	1	1	1	1
Goto	4	4	1	1	1	0.998	1	1	1	1	1	1	1	1	1	1	1	1	1	1	1	1	1	1	1	1	1	1	1	1	1	1	1	1	1	1	1	1	1	1	1	1	1	1	1	1	1	1	1
Goto	4	5	0	1	0.776	0.674	0	1	1	1	1	0	0	0	1	1	1	1	0	1	0	1	1	1	1	0	1	1	1	1	1	1	1	1	1	1	0	1	1	1	1	0	1	1	1	1	1	1	0
Goto	4	6	1	1	1	1	1	1	1	1	1	1	1	1	1	1	1	1	1	1	1	1	1	1	1	1	1	1	1	1	1	1	1	1	1	1	1	1	1	1	1	1	1	1	1	1	1	1	1
Goto	4	7	1	1	0.794	0.726	1	0	0	1	1	1	1	1	1	1	1	0	1	1	0	1	1	1	1	1	1	1	1	1	0	1	1	1	1	1	0	1	1	1	1	1	1	0	1	1	1	1	0
Goto	4	8	0	1	0.89	0.824	0	1	1	1	1	1	1	1	1	1	1	0	1	1	1	1	1	1	1	1	1	1	1	1	1	1	1	1	1	1	1	1	0	1	1	1	1	1	1	1	1	0	1
Goto	4	9	1	0	0.738	0.712	1	0	0	1	1	1	1	1	0	1	1	1	1	1	1	1	1	1	1	1	0	0	1	1	0	1	1	1	1	0	0	0	0	1	1	1	1	0	0	1	1	1	0
Goto	4	10	1	1	1	0.998	1	1	1	1	1	1	1	1	1	1	1	1	1	1	1	1	1	1	1	1	1	1	1	1	1	1	1	1	1	1	1	1	1	1	1	1	1	1	1	1	1	1	1
McEachran	5	1	1	1	1	0.954	1	1	1	1	1	1	1	1	1	1	1	1	1	1	1	1	1	1	1	1	1	1	1	1	1	1	1	1	1	1	1	1	1	1	1	1	1	1	1	1	1	1	1
McEachran	5	2	0	1	0.954	0.416	1	1	1	1	1	1	1	1	1	1	1	1	1	1	1	1	1	0	1	1	1	1	1	1	1	1	1	1	1	1	1	1	1	1	1	1	1	1	1	1	1	1	1
McEachran	5	3	0	0	0.588	0.35	0	1	1	1	1	1	0	0	1	1	0	1	1	1	0	1	0	0	1	0	1	0	1	0	0	0	0	0	0	1	0	0	0	0	0	0	1	1	1	1	1	0	1
McEachran	5	4	0	0	0.576	0.046	0	1	0	0	1	1	0	1	1	0	0	1	0	1	0	0	1	0	1	1	1	1	0	1	1	1	0	1	0	1	1	0	1	1	0	0	1	1	1	0	0	0	1
McEachran	5	5	1	0	0.828	0.2	0	1	1	1	1	1	0	1	1	0	1	1	0	1	1	0	1	0	1	1	1	1	1	1	1	1	0	1	0	1	1	0	1	1	0	1	1	1	1	0	0	1	1
McEachran	5	6	0	0	0.618	0.152	0	1	0	0	1	1	0	1	1	0	0	1	0	1	0	0	1	0	1	1	1	0	0	1	0	1	0	1	0	1	1	0	1	1	0	0	1	1	1	0	0	0	1
McEachran	5	7	0	0	0.91	0.372	0	1	0	1	1	1	0	1	1	0	1	1	0	1	1	1	1	0	1	1	1	1	1	1	1	1	1	1	1	1	1	0	1	1	1	0	1	1	1	1	1	1	1
McEachran	5	8	1	0	0.878	0.406	0	1	1	0	1	1	0	1	1	1	1	1	1	1	1	1	1	0	1	1	1	1	1	1	1	1	0	1	0	1	1	0	1	1	1	0	1	1	1	0	1	1	1
McEachran	5	9	1	1	0.996	0.768	1	1	1	1	1	1	1	1	1	1	1	1	1	1	1	1	1	1	1	1	1	1	1	1	1	1	1	1	1	1	1	1	1	1	1	1	1	1	1	1	1	1	1
McEachran	5	10	1	0	0.68	0.136	0	1	1	1	1	1	1	1	0	1	0	1	0	0	0	0	1	1	0	1	0	0	0	1	1	1	1	1	0	1	0	1	0	1	1	1	1	1	1	1	1	1	1
McEachran	5	11	1	1	0.942	0.282	1	1	1	1	1	1	1	1	1	1	0	1	1	1	1	1	1	1	1	1	1	1	1	0	1	1	1	1	1	1	1	1	1	1	1	1	1	0	1	1	1	1	1
McEachran	5	12	1	0	0.706	0.026	0	1	1	1	1	1	1	1	1	1	1	1	0	0	0	1	0	1	0	1	0	0	0	0	1	1	1	1	1	1	1	1	0	0	1	1	0	1	0	1	1	1	1
McEachran	5	13	1	0	0.608	0.048	0	1	1	1	1	1	1	0	1	1	1	1	0	0	0	1	1	1	0	1	0	0	0	0	1	1	1	1	1	0	1	1	0	0	0	0	0	0	0	1	1	1	1
McEachran	5	14	1	0	0.746	0.17	0	1	1	1	1	1	1	1	1	1	1	1	0	0	0	1	1	1	0	1	0	0	0	0	1	1	1	1	1	1	1	1	0	0	1	1	0	1	0	1	1	1	1
McEachran	5	15	0	0	0.514	0.026	0	1	1	1	1	1	1	0	1	1	1	1	0	0	1	1	0	1	1	1	0	0	0	0	1	1	1	1	0	0	1	1	0	0	0	0	0	0	0	1	1	1	1
McEachran	5	16	1	0	0.804	0.184	1	0	0	1	0	1	0	1	1	0	0	0	0	0	1	1	1	0	0	1	0	1	1	0	1	1	1	0	1	1	1	1	1	1	1	0	1	1	1	1	1	1	1
McEachran	5	17	1	0	0.888	0.164	0	1	1	1	1	1	1	1	1	1	1	1	0	1	1	1	1	1	1	1	1	1	1	0	1	1	1	1	1	1	1	1	1	1	1	1	0	1	0	1	1	1	1
McEachran	5	18	1	1	1	0.916	1	1	1	1	1	1	1	1	1	1	1	1	1	1	1	1	1	1	1	1	1	1	1	1	1	1	1	1	1	1	1	1	1	1	1	1	1	1	1	1	1	1	1
McEachran	5	19	1	0	0.84	0.232	1	1	1	1	1	1	1	1	1	1	1	1	1	0	0	1	1	1	1	1	0	0	1	1	1	0	1	1	1	1	1	1	1	1	1	1	1	1	0	1	1	1	1
McEachran	5	20	1	0	0.918	0.382	1	1	1	1	1	1	1	1	1	1	1	1	1	1	0	1	1	1	1	1	1	0	1	1	1	1	1	1	1	1	1	1	1	1	1	1	1	1	1	1	1	1	1
GonzIsais	6	1	0	1	0.564	0.388	0	1	0	0	0	0	0	0	0	0	0	1	0	1	0	1	0	1	1	1	1	0	1	0	1	1	0	1	0	1	1	1	1	1	1	1	1	0	0	0	0	1	0
GonzIsais	6	2	1	0	0.742	0.204	1	1	0	0	1	1	1	1	1	1	0	0	1	1	1	1	1	1	1	1	1	0	1	0	0	1	1	0	1	1	1	1	0	1	0	1	1	0	1	1	0	1	1
GonzIsais	6	3	1	1	0.992	0.684	1	1	1	1	1	1	1	1	1	1	1	1	1	1	1	1	1	1	1	1	1	1	1	1	1	1	1	1	1	1	1	1	1	1	1	1	1	1	1	1	1	1	1
GonzIsais	6	4	1	0	0.622	0.384	1	1	0	0	1	1	0	1	1	0	0	1	1	1	0	1	1	1	1	1	1	0	1	0	0	1	1	1	1	1	0	1	0	1	1	1	0	1	1	1	1	0	0
GonzIsais	6	5	1	0	0.78	0.378	1	1	0	0	1	1	1	1	0	1	0	1	0	1	0	1	1	1	1	1	1	0	1	0	0	1	0	1	1	1	0	1	0	1	1	1	1	0	1	0	0	0	1
GonzIsais	6	6	0	0	0.39	0.162	1	1	0	0	0	0	0	0	0	0	0	1	0	1	0	1	1	1	1	1	1	0	1	0	0	1	0	1	0	1	0	0	0	1	1	1	1	0	0	0	0	0	1
GonzIsais	6	7	0	1	0.396	0.224	0	1	0	0	0	0	0	0	0	0	0	1	0	1	0	1	0	1	1	1	1	0	1	0	0	1	0	1	0	1	0	0	0	1	1	1	1	0	0	0	0	0	1
GonzIsais	6	8	1	0	0.994	0.72	1	1	1	1	1	1	1	1	1	1	1	1	1	1	1	1	1	1	1	1	1	1	1	1	1	1	1	1	1	1	1	1	1	1	1	1	1	1	1	1	1	1	0
GonzIsais	6	9	1	0	0.742	0.328	1	1	1	1	0	0	1	1	1	1	1	1	1	1	1	1	1	1	1	1	1	0	1	1	0	1	1	1	0	0	1	1	1	1	0	0	1	1	1	1	1	1	1
GonzIsais	6	10	1	0	0.984	0.55	1	1	1	1	1	1	1	1	1	1	1	1	1	1	1	1	1	1	1	1	1	1	1	1	1	1	1	1	1	1	1	1	1	1	1	1	1	1	1	1	1	1	1
GonzIsais	6	11	0	0	0.354	0.216	0	1	0	0	0	0	0	0	0	0	0	1	0	1	0	0	0	1	1	0	1	0	0	0	0	0	0	1	0	1	0	0	0	1	0	0	0	0	0	1	0	0	1
GonzIsais	6	12	1	1	1	0.912	1	1	1	1	1	1	1	1	1	1	1	1	1	1	1	1	1	1	1	1	1	1	1	1	1	1	1	1	1	1	1	1	1	1	1	1	1	1	1	1	1	1	1
GonzIsais	6	13	1	0	0.568	0.184	1	0	0	0	0	0	1	1	0	0	1	1	1	0	1	0	1	0	1	0	1	1	0	1	1	0	1	1	0	0	1	0	1	1	0	0	0	0	0	1	1	1	1
GonzIsais	6	14	0	0	0.208	0.052	0	1	0	0	0	0	0	0	0	0	0	1	0	1	0	0	0	1	1	0	1	0	0	0	0	0	0	1	0	1	0	0	0	0	0	0	0	0	0	0	0	0	0
Diogo2007	7	1	0	1	0.688	0.648	1	0	1	0	1	0	1	1	0	0	1	1	0	1	0	0	1	0	0	1	0	1	1	0	0	1	1	1	1	0	1	1	1	1	0	1	1	1	1	0	0	1	0
Diogo2007	7	2	1	1	1	1	1	1	1	1	1	1	1	1	1	1	1	1	1	1	1	1	1	1	1	1	1	1	1	1	1	1	1	1	1	1	1	1	1	1	1	1	1	1	1	1	1	1	1
Diogo2007	7	3	1	0	0.848	0.83	0	1	1	1	0	0	1	0	0	1	1	1	1	1	1	1	1	1	1	0	1	1	0	1	1	0	1	1	1	1	0	1	1	1	0	1	1	1	1	0	1	1	0
Diogo2007	7	4	0	1	0.26	0.236	0	0	1	0	0	0	0	0	0	0	1	0	0	0	0	0	1	0	0	0	0	0	0	0	0	0	0	0	1	0	0	0	1	1	0	1	1	0	1	0	0	0	0
Diogo2007	7	5	1	1	0.994	0.96	1	1	1	1	0	1	1	1	1	1	1	1	1	1	1	1	1	1	1	1	1	1	1	1	1	1	1	1	1	1	1	1	1	1	1	1	1	1	1	1	1	1	1
Diogo2007	7	6	0	0	0.206	0.158	0	0	1	0	0	0	0	0	0	0	1	0	0	0	0	0	1	0	0	0	0	0	0	0	0	0	0	0	0	0	0	0	1	1	0	1	0	0	0	0	0	0	0
Diogo2007	7	7	0	0	0.34	0.296	0	0	1	0	0	0	0	0	0	0	1	0	0	0	0	0	1	0	0	1	0	1	1	0	0	0	1	1	1	0	1	0	1	1	0	1	0	0	1	0	0	0	0
Diogo2007	7	8	0	0	0.362	0.33	0	0	0	0	0	0	0	1	1	1	0	1	1	0	1	0	1	1	1	1	1	1	0	1	0	0	0	0	0	0	0	0	1	0	0	1	1	0	1	0	1	0	1
Diogo2007	7	9	0	0	0.242	0.188	0	0	0	0	0	0	0	0	0	0	0	0	1	1	0	0	0	1	0	0	0	0	1	0	0	0	0	0	0	0	0	0	1	1	0	1	0	0	1	0	0	0	0
Diogo2007	7	10	0	0	0.404	0.354	0	0	1	0	0	0	0	1	0	0	1	0	0	0	0	0	1	0	0	1	0	1	1	0	0	0	1	1	0	0	1	1	1	1	0	1	0	0	1	0	0	0	0
Diogo2007	7	11	0	0	0.18	0.144	0	0	0	0	0	0	0	0	0	0	1	0	0	0	0	0	1	0	0	0	0	0	1	0	0	0	1	0	0	0	1	0	1	1	0	1	0	0	0	0	0	0	0
Diogo2007	7	12	1	1	0.904	0.874	0	1	1	0	1	1	1	1	1	1	1	0	1	1	1	1	1	1	1	0	1	1	1	1	1	1	1	0	1	1	1	0	1	1	1	1	1	1	1	1	1	1	1
Diogo2007	7	13	0	0	0.33	0.282	0	0	1	0	0	0	0	0	0	0	1	0	0	0	0	0	1	0	0	1	0	1	1	0	0	0	1	1	1	0	1	0	1	1	0	1	0	0	1	0	0	0	0
Diogo2007	7	14	0	0	0.222	0.224	0	1	0	0	0	0	0	0	1	0	0	0	0	0	0	0	0	1	0	0	0	0	0	1	0	0	0	0	0	0	1	0	0	0	0	1	0	0	0	0	0	0	0
Diogo2007	7	15	1	1	0.382	0.342	1	0	0	0	0	1	0	0	0	0	0	1	0	0	0	0	0	1	0	1	0	0	1	0	0	0	0	0	0	0	1	0	1	1	1	0	0	1	0	0	0	1	0
Diogo2007	7	16	0	1	0.944	0.872	1	1	1	1	1	1	1	1	1	1	1	1	1	1	1	1	1	1	1	1	1	1	1	1	1	1	1	1	1	1	1	1	1	1	1	1	1	1	1	1	1	1	1
Diogo2007	7	17	0	1	0.49	0.446	0	0	0	0	0	0	1	1	1	0	0	0	0	0	0	0	0	0	0	1	0	0	1	0	0	0	0	1	0	1	1	0	0	1	0	0	0	0	1	0	0	1	0
Diogo2007	7	18	0	0	0.056	0.034	0	0	0	0	0	0	1	0	0	0	0	0	0	0	0	0	0	0	0	0	0	0	1	0	0	0	0	0	0	0	0	0	0	0	0	0	0	0	0	0	0	0	0
Diogo2007	7	19	0	0	0.192	0.132	0	0	0	0	0	0	1	1	0	0	0	0	0	1	0	0	0	0	0	0	0	0	1	0	0	0	0	1	0	0	0	0	0	1	0	0	0	0	0	0	0	0	0
Diogo2007	7	20	0	0	0.15	0.096	0	0	0	0	0	0	1	1	0	0	0	0	0	0	0	0	0	0	0	0	0	0	1	0	0	0	0	1	0	0	0	0	0	1	0	0	0	0	0	0	0	0	0
Diogo2007	7	21	0	0	0.024	0.014	0	0	0	0	0	0	0	0	0	0	0	0	0	1	0	0	0	0	0	0	0	0	0	0	0	0	0	0	0	0	1	0	0	0	0	0	0	0	0	0	0	0	0
Diogo2007	7	22	0	0	0.106	0.1	0	0	0	0	0	0	1	0	0	0	0	0	0	0	0	0	0	0	0	0	0	0	0	0	0	0	1	0	0	0	1	0	0	1	0	0	0	0	0	0	0	1	0
Diogo2007	7	23	0	0	0.308	0.248	1	0	0	0	0	0	0	1	1	0	0	0	0	1	0	0	0	0	0	0	0	0	0	0	1	0	1	0	1	1	1	0	0	1	0	0	1	0	1	0	0	1	0
Diogo2007	7	24	0	1	0.886	0.836	0	1	1	1	1	1	1	1	0	1	1	1	0	0	1	1	1	1	1	1	1	1	1	1	1	1	1	1	1	1	1	0	1	1	1	1	1	0	1	1	1	1	1
Diogo2007	7	25	0	0	0.246	0.212	0	0	0	0	0	0	1	0	0	0	0	0	0	0	0	0	0	0	1	0	0	0	0	0	0	0	0	0	0	0	1	0	0	1	0	0	0	0	0	0	0	1	0
Diogo2007	7	26	0	0	0.072	0.046	0	0	0	0	0	0	1	0	0	0	0	0	0	0	0	0	0	0	0	0	0	0	0	0	0	0	0	0	0	0	1	0	0	0	0	0	0	0	0	0	0	0	0
Diogo2007	7	27	0	1	0.188	0.128	0	0	0	0	0	0	0	1	0	0	0	0	0	1	1	0	0	0	0	1	1	0	0	0	0	0	1	1	0	0	0	0	0	1	0	0	0	0	0	0	0	0	0
Diogo2007	7	28	0	0	0.106	0.084	0	0	0	0	0	1	0	0	0	0	0	0	0	0	0	0	0	0	0	0	0	0	0	0	0	0	0	0	0	0	0	0	0	0	0	1	0	0	0	0	0	0	0
Diogo2007	7	29	1	1	0.81	0.71	0	1	1	1	1	1	1	1	1	1	1	1	1	0	0	1	1	1	1	1	1	0	1	1	1	1	1	1	0	0	1	1	1	1	1	1	1	0	1	1	1	1	1
Diogo2007	7	30	0	0	0.338	0.276	0	0	0	0	0	1	0	1	0	0	0	0	0	1	1	0	0	0	0	1	1	0	1	1	0	1	1	0	0	0	0	0	1	0	0	1	0	0	0	0	0	0	0
Diogo2007	7	31	0	1	0.842	0.78	0	1	1	0	1	1	0	1	1	1	1	1	1	1	1	1	1	1	1	1	1	1	1	1	1	1	1	0	1	0	0	0	1	1	0	1	1	0	1	0	1	0	1
Diogo2007	7	32	0	1	0.578	0.5	0	1	0	0	0	1	0	1	0	0	0	1	0	1	0	0	0	0	0	0	1	1	1	1	1	1	1	0	1	1	1	0	1	1	1	1	0	1	0	1	1	1	1
Diogo2007	7	33	1	1	0.756	0.728	0	1	1	1	1	0	1	1	1	1	1	1	1	1	1	1	1	1	0	1	0	1	1	0	1	1	0	1	1	1	1	1	1	0	1	1	1	0	0	1	0	1	1
Diogo2007	7	34	1	0	0.862	0.812	1	1	1	1	1	0	1	1	1	1	0	1	1	1	1	1	1	1	1	1	1	1	1	1	0	1	1	1	1	1	1	0	1	1	1	1	1	0	0	1	1	1	1
Diogo2007	7	35	0	0	0.318	0.272	0	0	1	0	0	1	0	1	0	0	1	0	0	0	1	0	0	0	0	1	0	0	1	0	0	0	1	0	0	0	1	1	0	1	0	1	0	1	1	0	0	1	0
Diogo2007	7	36	1	0	0.634	0.554	0	1	1	1	0	1	1	1	1	0	1	0	0	1	1	0	1	1	1	0	1	0	0	1	1	0	1	0	0	1	1	1	1	1	1	1	0	0	0	0	0	0	0
Diogo2007	7	37	1	0	0.186	0.162	0	0	0	0	0	0	0	0	0	0	1	0	0	0	0	0	1	1	1	0	0	0	0	0	0	0	0	0	0	0	0	0	0	1	1	0	0	0	0	0	0	0	0
Diogo2007	7	38	1	0	0.428	0.376	1	0	0	1	0	0	0	0	1	1	0	0	0	0	0	0	1	1	1	0	1	0	0	1	0	0	0	1	0	1	0	0	1	1	1	0	1	0	0	0	0	0	0
Diogo2007	7	39	0	0	0.178	0.172	0	0	1	0	0	1	1	0	0	0	1	0	0	0	0	0	0	0	0	0	0	0	0	0	0	0	0	0	0	0	0	0	0	0	0	0	1	0	0	0	0	0	0
Diogo2007	7	40	0	0	0.248	0.24	0	0	1	0	0	0	1	0	0	0	1	0	0	0	0	0	0	0	0	0	0	0	1	0	0	0	0	0	0	0	0	0	0	0	0	1	1	0	0	0	0	1	0
Diogo2007	7	41	1	1	0.894	0.79	1	1	1	1	1	1	1	1	1	1	1	1	1	1	1	1	1	1	1	0	1	1	1	0	1	1	1	1	1	1	1	1	1	1	1	1	1	1	1	1	1	1	1
Diogo2007	7	42	0	1	0.386	0.316	0	1	1	0	0	1	1	0	0	0	1	0	1	0	0	0	0	1	0	0	0	1	1	0	1	1	0	0	0	0	0	0	0	0	1	0	1	0	0	0	0	0	0
Diogo2007	7	43	1	0	0.836	0.722	1	1	0	1	1	1	1	1	1	1	1	0	1	1	1	1	1	1	1	1	1	1	1	1	1	1	1	1	1	1	0	1	1	1	0	1	0	1	0	1	1	1	1
Diogo2007	7	44	1	0	0.508	0.454	0	1	0	1	1	1	1	1	1	0	1	0	1	1	1	1	0	0	1	1	0	0	0	0	0	0	1	0	1	1	0	1	0	1	1	0	0	1	0	1	0	1	1
Diogo2007	7	45	1	1	0.906	0.852	1	1	1	1	0	1	1	1	1	1	0	1	0	0	1	1	1	0	1	1	1	1	1	1	1	1	1	1	1	1	1	1	1	1	1	1	1	0	1	1	1	1	1
Diogo2007	7	46	0	1	0.21	0.132	0	0	0	0	0	0	0	0	1	0	0	0	0	1	0	1	0	1	0	0	0	1	1	0	0	1	0	0	1	0	1	0	0	1	0	0	0	0	0	0	0	1	0
Diogo2007	7	47	1	1	0.902	0.836	1	1	1	0	1	1	1	1	1	0	1	1	1	1	1	1	1	1	1	1	1	1	1	1	1	1	1	1	1	1	1	1	1	1	1	1	1	1	1	1	1	1	1
Diogo2007	7	48	1	1	0.974	0.958	1	1	1	1	1	1	1	1	1	1	1	1	1	1	1	1	1	1	1	1	1	1	1	1	1	1	1	1	1	1	1	1	1	1	1	1	1	1	1	1	1	1	1
Diogo2007	7	49	0	1	0.516	0.426	0	0	0	0	1	0	1	0	1	0	1	0	1	0	0	1	1	1	1	1	1	1	1	0	1	0	0	1	1	1	0	0	1	1	1	0	1	0	0	1	1	1	0
Diogo2007	7	50	1	0	0.582	0.454	1	1	0	1	0	1	1	1	0	1	0	1	0	1	1	1	0	1	0	1	0	1	1	0	1	0	0	0	0	1	0	1	0	1	0	1	0	0	0	1	1	1	1
Diogo2007	7	51	1	1	0.984	0.962	1	1	1	1	1	1	1	1	1	1	1	1	1	1	1	1	1	1	1	1	1	1	1	1	1	1	1	1	1	1	1	1	1	1	1	1	1	1	1	1	1	1	1
Diogo2007	7	52	1	1	0.792	0.73	1	1	1	1	1	0	0	1	1	1	1	1	1	1	1	1	1	1	0	1	1	1	1	1	1	1	1	0	1	1	1	1	1	1	1	1	0	1	1	1	1	1	1
Diogo2007	7	53	1	1	0.9	0.852	0	1	1	1	1	0	1	1	1	1	1	1	1	0	1	1	1	1	0	0	0	1	1	1	0	1	1	1	1	1	1	1	1	1	1	1	1	1	1	1	1	1	1
Diogo2007	7	54	1	1	0.938	0.868	1	1	1	1	1	1	1	1	1	1	1	1	1	1	1	1	1	1	0	0	1	1	1	1	1	1	1	0	1	1	1	1	1	1	1	1	1	1	1	1	1	1	1
Diogo2007	7	55	0	1	0.462	0.396	1	1	0	0	0	0	0	1	0	1	0	0	0	1	0	1	1	1	0	0	1	0	0	0	0	1	1	0	1	0	0	1	0	0	0	1	0	1	1	0	1	1	0
Diogo2007	7	56	1	1	1	1	1	1	1	1	1	1	1	1	1	1	1	1	1	1	1	1	1	1	1	1	1	1	1	1	1	1	1	1	1	1	1	1	1	1	1	1	1	1	1	1	1	1	1
Diogo2007	7	57	1	0	0.452	0.458	1	0	0	1	1	0	0	0	1	1	0	1	1	1	0	0	0	1	0	1	1	0	1	1	0	1	0	1	0	0	0	1	1	1	0	0	0	0	0	1	1	0	0
Diogo2007	7	58	0	1	0.636	0.494	0	0	0	1	1	0	0	0	1	0	0	1	0	1	0	0	1	1	0	1	0	1	1	1	0	1	1	0	1	0	1	0	1	1	1	1	0	1	1	1	1	1	1
Diogo2007	7	59	0	1	0.618	0.566	1	1	0	1	0	0	1	0	0	0	0	1	0	1	0	0	1	1	0	1	1	1	1	1	0	0	1	1	1	0	0	0	1	1	0	0	1	1	0	1	1	1	0
Diogo2007	7	60	0	0	0.342	0.3	1	0	1	0	0	0	0	0	0	0	0	0	1	0	1	1	0	0	1	0	1	0	0	1	0	1	0	1	0	0	0	1	0	0	1	0	0	0	1	0	0	0	1
Diogo2007	7	61	0	1	0.456	0.404	0	1	0	0	0	1	0	0	0	1	0	0	1	1	1	0	0	0	1	1	0	0	0	1	0	1	0	1	0	1	0	0	0	0	1	0	1	0	1	1	0	0	1
Diogo2007	7	62	0	0	0.466	0.35	0	1	0	0	0	1	1	1	0	1	1	0	0	0	1	1	0	1	0	1	0	0	0	0	0	0	1	1	0	0	0	0	0	1	1	0	1	1	0	1	0	1	0
Diogo2007	7	63	0	1	0.44	0.398	1	1	0	0	0	0	0	1	0	1	1	0	0	0	1	1	0	0	1	1	1	0	1	0	0	0	0	1	0	0	0	1	1	1	0	0	0	1	1	0	0	0	0
Diogo2005	8	1	0	0	0.176	0.06	1	0	0	0	1	0	1	0	0	0	1	0	0	0	0	0	1	0	1	0	0	0	1	0	0	0	0	0	0	0	1	0	0	0	0	0	0	0	0	0	0	0	0
Diogo2005	8	2	0	0	0.302	0.052	1	0	0	0	1	0	1	0	1	0	1	0	0	0	1	1	1	0	1	0	0	1	1	1	0	0	0	0	0	1	1	0	1	0	1	0	0	0	0	0	0	0	0
Diogo2005	8	3	1	0	0.524	0.116	1	0	0	0	1	0	1	0	1	1	1	0	0	0	1	1	0	0	1	0	1	1	1	1	0	1	1	0	0	1	1	0	1	1	1	0	0	1	1	1	0	0	1
Diogo2005	8	4	0	1	0.518	0.142	0	0	1	1	0	1	0	1	0	1	1	1	0	0	0	1	0	0	0	0	1	0	1	1	1	0	1	0	1	0	0	0	1	1	0	0	0	1	0	1	1	0	1
Diogo2005	8	5	0	1	0.652	0.35	1	0	1	1	0	1	0	1	0	1	1	0	1	1	0	1	1	1	0	0	1	0	1	1	1	0	1	1	1	0	1	0	1	1	0	0	1	1	0	0	1	1	1
Diogo2005	8	6	0	1	0.558	0.124	0	0	1	0	0	0	0	1	1	1	1	1	1	1	0	0	1	1	0	0	1	0	0	0	1	1	0	1	0	0	0	1	1	1	0	1	0	1	0	1	0	0	1
Diogo2005	8	7	0	0	0.22	0.028	0	0	0	1	0	0	0	1	0	1	1	0	0	1	0	0	0	1	0	0	1	0	0	0	0	0	0	0	0	0	0	1	0	1	0	0	0	0	0	1	0	0	0
Diogo2005	8	8	1	0	0.722	0.372	1	1	0	1	1	1	1	0	1	1	0	0	1	1	0	1	1	1	1	1	0	1	1	1	1	0	1	1	1	1	1	0	1	0	0	1	1	0	1	1	1	1	0
Diogo2005	8	9	1	0	0.652	0.326	1	0	1	1	0	1	1	0	1	1	0	0	1	1	1	1	0	1	1	1	1	0	1	0	1	0	0	1	0	1	1	1	1	0	0	0	0	0	1	1	1	1	0
Diogo2005	8	10	1	1	0.996	0.972	1	1	1	1	1	1	1	1	1	1	1	1	1	1	1	1	1	1	1	1	1	1	1	1	1	1	1	1	1	1	1	1	1	1	1	1	1	1	1	1	1	1	1
Diogo2005	8	11	1	0	0.54	0.29	1	0	0	0	0	0	1	1	1	1	1	0	0	0	1	0	1	0	0	0	1	1	0	1	0	1	1	1	0	1	1	0	1	1	1	1	0	1	1	1	0	0	1
Diogo2005	8	12	0	0	0.232	0.07	0	0	0	0	1	0	1	0	0	0	1	0	0	0	0	0	1	0	1	0	0	0	1	0	0	1	0	0	1	0	1	0	0	0	0	0	0	0	0	0	0	0	0
Diogo2005	8	13	1	1	0.992	0.84	1	1	1	1	1	1	1	1	1	1	1	1	1	1	1	1	1	1	1	1	1	1	1	1	1	1	1	1	1	1	1	1	1	1	1	1	1	1	1	1	1	1	1
Diogo2005	8	14	1	1	0.972	0.856	1	1	1	1	1	1	1	1	1	1	1	1	1	1	1	1	1	1	1	1	1	1	1	1	1	1	1	1	1	1	1	1	1	1	1	1	1	1	1	1	1	1	1
Diogo2005	8	15	1	0	0.924	0.674	1	1	1	1	1	1	1	1	1	1	1	1	1	1	1	1	1	1	1	1	1	1	1	1	1	1	1	1	1	1	1	1	1	1	1	1	0	1	1	1	1	1	0
Diogo2005	8	16	1	1	0.902	0.53	1	1	1	0	1	1	1	1	0	1	1	1	1	1	1	1	1	1	1	1	1	1	1	1	1	1	1	1	1	1	1	1	1	1	1	1	0	1	1	1	1	1	0
Diogo2005	8	17	1	0	0.902	0.426	1	1	1	1	1	1	1	0	1	1	1	1	1	1	1	0	1	1	1	1	0	1	1	1	1	1	1	1	1	1	1	1	1	0	1	1	1	1	1	1	1	1	0
Diogo2005	8	18	1	0	0.492	0.19	1	0	1	1	0	1	0	1	1	1	1	1	1	1	0	0	1	0	0	0	0	1	1	0	0	1	0	0	0	1	1	1	1	0	0	1	1	0	1	1	0	0	0
Diogo2005	8	19	1	0	0.428	0.248	1	0	1	1	0	1	0	1	1	1	0	1	1	0	1	0	1	0	0	0	0	1	1	0	0	1	1	0	0	0	0	1	0	0	0	1	1	0	1	0	1	1	1
Diogo2005	8	20	1	0	0.87	0.472	1	1	0	0	1	1	1	1	1	1	1	1	1	1	1	1	1	1	1	0	1	1	1	1	0	1	1	1	1	1	1	1	1	1	1	1	1	1	1	1	1	0	1
Diogo2005	8	21	0	0	0.318	0.104	1	0	0	0	1	0	1	0	0	0	1	0	1	1	1	0	1	0	1	0	0	0	1	0	0	0	0	0	0	0	1	0	0	0	0	0	0	0	1	0	0	0	1
Diogo2005	8	22	1	1	1	0.994	1	1	1	1	1	1	1	1	1	1	1	1	1	1	1	1	1	1	1	1	1	1	1	1	1	1	1	1	1	1	1	1	1	1	1	1	1	1	1	1	1	1	1
Diogo2005	8	23	1	1	1	0.866	1	1	1	1	1	1	1	1	1	1	1	1	1	1	1	1	1	1	1	1	1	1	1	1	1	1	1	1	1	1	1	1	1	1	1	1	1	1	1	1	1	1	1
Diogo2005	8	24	0	1	0.628	0.202	0	1	1	0	0	1	1	1	0	0	0	1	0	0	1	0	0	1	1	0	1	1	1	0	0	1	0	1	1	1	0	1	0	1	1	1	1	1	0	1	1	1	1
Diogo2005	8	25	0	0	0.654	0.164	0	1	1	0	1	1	1	1	0	0	0	0	1	0	1	0	1	1	0	0	1	1	1	0	1	1	1	0	1	1	1	1	1	1	1	0	1	1	0	1	0	0	1
Diogo2005	8	26	1	0	0.288	0.094	0	0	0	0	0	1	0	1	1	1	0	1	0	1	0	0	1	1	0	0	1	1	0	0	1	1	0	0	1	0	1	1	1	0	0	0	0	1	1	0	0	0	0
Diogo2005	8	27	1	0	0.906	0.462	1	1	0	1	1	1	1	1	1	1	1	1	1	1	1	1	1	1	1	1	1	1	1	0	1	1	1	1	1	1	1	1	1	1	1	0	1	1	1	1	1	0	1
Diogo2005	8	28	0	0	0.48	0.26	0	0	0	1	0	1	1	1	0	1	0	1	0	1	1	0	1	1	1	0	1	1	0	0	0	1	0	0	1	0	0	1	0	1	0	1	0	1	1	0	0	0	1
Diogo2005	8	29	1	0	0.964	0.604	1	0	1	1	1	1	1	1	1	1	1	1	1	1	1	1	1	1	1	1	1	1	1	1	1	1	1	1	1	1	1	1	1	1	1	0	1	1	1	1	1	1	1
Diogo2005	8	30	0	0	0.552	0.268	1	0	0	0	1	1	1	1	1	1	0	1	1	0	1	0	1	1	1	1	0	1	1	1	0	1	0	1	1	1	1	0	1	0	0	1	0	0	1	1	0	1	0
Diogo2005	8	31	1	1	0.952	0.544	1	1	1	1	1	1	1	1	1	1	1	1	1	1	1	0	1	1	1	1	1	1	1	1	1	1	1	1	1	1	1	1	1	1	1	1	1	1	1	1	1	1	1
Diogo2005	8	32	0	1	0.806	0.492	1	0	1	1	1	1	1	1	1	0	1	1	0	1	1	1	1	1	1	1	0	1	1	0	0	1	1	1	1	1	1	1	0	1	0	1	1	0	1	1	0	1	0
Diogo2005	8	33	0	1	0.704	0.338	0	0	1	1	1	0	1	1	0	0	1	0	1	1	1	1	1	1	1	1	0	0	1	0	1	0	1	1	1	0	1	1	0	1	0	1	1	0	1	1	0	1	0
Diogo2005	8	34	1	1	0.992	0.8	1	1	1	1	1	1	1	1	1	1	1	1	1	1	1	1	1	1	1	1	1	1	1	1	1	1	1	1	1	1	1	1	1	1	1	1	1	1	1	1	1	1	1
Diogo2005	8	35	1	1	1	0.95	1	1	1	1	1	1	1	1	1	1	1	1	1	1	1	1	1	1	1	1	1	1	1	1	1	1	1	1	1	1	1	1	1	1	1	1	1	1	1	1	1	1	1
Diogo2005	8	36	1	1	0.774	0.394	0	1	1	1	0	1	1	1	1	1	1	1	1	1	1	0	0	1	1	1	1	1	0	0	1	1	0	1	0	1	0	1	1	1	1	1	1	0	1	1	1	1	1
Diogo2005	8	37	1	0	0.842	0.492	1	0	1	1	1	0	1	1	1	1	1	1	1	1	1	1	1	0	1	0	1	1	1	1	1	0	1	0	0	1	1	1	1	1	1	1	1	1	1	1	1	1	1
Diogo2005	8	38	0	0	0.452	0.152	1	0	1	0	1	0	1	1	1	0	1	0	0	0	0	0	0	0	1	0	0	1	1	1	0	0	0	0	0	1	1	0	0	0	1	0	1	0	0	0	0	0	0
Diogo2005	8	39	1	0	0.41	0.148	0	0	0	0	0	0	1	0	1	1	1	0	1	1	1	1	0	0	1	0	1	1	1	0	0	0	1	0	0	1	0	0	0	0	1	0	0	0	0	0	0	0	0
Diogo2005	8	40	1	1	0.982	0.742	1	1	1	1	1	1	1	1	1	1	1	1	1	1	1	1	1	1	1	1	1	1	1	1	1	1	0	1	1	1	1	1	1	1	1	1	1	1	1	1	1	1	1
Diogo2005	8	41	1	0	0.6	0.278	0	1	0	1	1	0	0	1	1	1	0	1	0	0	1	1	1	1	1	0	1	0	1	0	1	1	1	0	1	1	0	1	0	0	0	1	0	0	1	1	1	1	1
Diogo2005	8	42	1	0	0.818	0.284	0	0	1	1	1	1	1	1	0	1	1	1	1	1	0	1	1	1	1	0	1	1	0	1	1	1	1	1	0	1	1	1	1	1	1	1	0	1	1	1	1	1	0
Diogo2005	8	43	1	1	1	0.936	1	1	1	1	1	1	1	1	1	1	1	1	1	1	1	1	1	1	1	1	1	1	1	1	1	1	1	1	1	1	1	1	1	1	1	1	1	1	1	1	1	1	1
Diogo2005	8	44	1	0	0.998	0.888	1	1	1	1	1	1	1	1	1	1	1	1	1	1	1	1	1	1	1	1	1	1	1	1	1	1	1	1	1	1	1	1	1	1	1	1	1	1	1	1	1	1	1
Diogo2005	8	45	1	0	0.782	0.306	1	0	1	1	1	1	1	1	0	1	1	1	1	1	0	1	1	1	1	0	1	1	1	0	1	1	1	0	0	1	1	1	1	1	1	1	0	1	1	1	1	1	0
Diogo2005	8	46	1	0	0.522	0.078	0	0	0	1	1	1	0	1	0	1	0	0	0	1	0	1	1	1	1	0	1	0	1	0	0	1	1	0	0	1	0	1	0	1	1	0	0	0	1	1	1	1	0
Diogo2005	8	47	1	1	1	0.994	1	1	1	1	1	1	1	1	1	1	1	1	1	1	1	1	1	1	1	1	1	1	1	1	1	1	1	1	1	1	1	1	1	1	1	1	1	1	1	1	1	1	1
Diogo2005	8	48	1	0	0.504	0.342	1	1	0	0	0	1	1	0	0	1	1	1	0	0	0	0	1	1	1	0	0	1	1	1	0	0	1	0	0	1	1	0	1	0	0	1	0	1	1	0	0	0	0
Diogo2005	8	49	1	0	0.362	0.212	0	0	0	1	1	1	0	0	0	1	0	0	0	0	1	1	0	1	1	0	1	0	0	0	0	0	1	1	0	1	0	1	0	0	1	0	0	0	0	0	1	1	0
Diogo2005	8	50	1	0	0.456	0.228	0	0	0	1	0	1	0	1	0	1	0	1	0	0	1	1	1	1	1	1	1	0	1	1	0	1	1	0	1	0	0	1	0	0	1	0	0	0	1	1	1	1	1
Diogo2005	8	51	1	1	0.664	0.464	0	1	0	1	1	1	0	1	0	1	1	1	0	0	1	1	0	1	1	1	1	0	1	1	0	0	1	1	1	1	0	1	0	0	1	0	1	0	0	1	1	1	1
Diogo2005	8	52	1	1	1	0.978	1	1	1	1	1	1	1	1	1	1	1	1	1	1	1	1	1	1	1	1	1	1	1	1	1	1	1	1	1	1	1	1	1	1	1	1	1	1	1	1	1	1	1
Diogo2005	8	53	1	1	1	0.994	1	1	1	1	1	1	1	1	1	1	1	1	1	1	1	1	1	1	1	1	1	1	1	1	1	1	1	1	1	1	1	1	1	1	1	1	1	1	1	1	1	1	1
Diogo2005	8	54	1	1	0.998	0.932	1	1	1	1	1	1	1	1	1	1	1	1	1	1	1	1	1	1	1	1	1	1	1	1	1	1	1	1	1	1	1	1	1	1	1	1	1	1	1	1	1	1	1
Diogo2005	8	55	1	1	1	0.878	1	1	1	1	1	1	1	1	1	1	1	1	1	1	1	1	1	1	1	1	1	1	1	1	1	1	1	1	1	1	1	1	1	1	1	1	1	1	1	1	1	1	1
Diogo2005	8	56	1	0	0.812	0.556	1	1	1	1	1	1	1	1	1	1	1	0	1	1	1	1	0	1	1	1	1	1	1	0	1	1	1	1	1	1	0	1	1	1	1	1	1	1	1	1	1	1	1
Diogo2005	8	57	1	1	1	0.99	1	1	1	1	1	1	1	1	1	1	1	1	1	1	1	1	1	1	1	1	1	1	1	1	1	1	1	1	1	1	1	1	1	1	1	1	1	1	1	1	1	1	1
Diogo2005	8	58	1	1	0.796	0.62	1	0	1	0	1	1	1	1	1	1	1	1	0	1	1	1	1	1	1	1	1	1	1	1	1	1	0	1	1	0	1	1	0	1	1	1	0	1	0	1	1	1	0
Diogo2005	8	59	1	0	0.976	0.746	1	1	1	1	1	1	1	1	1	1	0	1	1	1	1	1	1	1	1	1	1	1	1	1	1	1	1	1	1	1	1	1	1	1	1	1	1	1	1	1	1	1	1
Diogo2005	8	60	1	1	0.944	0.704	1	1	1	1	1	1	1	1	1	1	1	0	1	1	1	1	0	1	1	1	1	1	1	1	0	1	1	1	1	1	1	1	1	1	1	1	1	1	1	1	1	1	1
Diogo2005	8	61	1	1	1	0.944	1	1	1	1	1	1	1	1	1	1	1	1	1	1	1	1	1	1	1	1	1	1	1	1	1	1	1	1	1	1	1	1	1	1	1	1	1	1	1	1	1	1	1
Diogo2005	8	62	1	1	0.966	0.614	1	1	1	1	1	1	1	1	1	1	1	1	1	0	1	1	1	1	1	1	1	1	1	1	1	1	1	1	1	1	1	1	1	1	1	1	1	1	1	1	1	1	1
Diogo2005	8	63	1	0	0.74	0.44	1	1	1	1	1	1	1	1	1	0	0	1	1	1	1	1	1	1	0	1	1	1	1	1	1	1	1	0	1	0	0	1	1	1	1	1	1	0	1	1	1	0	1
Diogo2005	8	64	1	1	1	0.998	1	1	1	1	1	1	1	1	1	1	1	1	1	1	1	1	1	1	1	1	1	1	1	1	1	1	1	1	1	1	1	1	1	1	1	1	1	1	1	1	1	1	1
JohnsonP96	9	1	0	1	0.594	0.314	1	1	1	0	1	1	1	0	1	1	0	0	1	1	1	0	1	0	1	0	1	0	1	1	0	1	0	0	1	1	1	0	1	0	1	0	1	1	1	0	1	0	1
JohnsonP96	9	2	0	1	0.566	0.298	1	1	1	0	1	1	1	0	0	1	0	0	1	1	1	0	1	0	1	0	1	0	1	1	0	1	0	0	1	1	1	0	1	0	1	0	1	1	1	0	1	0	1
JohnsonP96	9	3	1	0	0.956	0.3	1	1	1	1	1	1	1	1	1	1	1	1	1	1	1	1	1	1	1	0	1	0	1	1	1	1	1	0	1	1	1	1	1	1	1	1	1	1	1	0	1	1	1
JohnsonP96	9	4	1	1	0.942	0.31	1	1	1	1	1	1	1	1	1	1	0	1	1	1	1	1	1	1	1	1	1	1	1	1	1	1	1	1	1	1	1	1	1	1	0	0	1	1	1	1	1	1	1
JohnsonP96	9	5	1	1	0.944	0.33	1	1	1	1	1	1	1	1	1	1	1	0	1	1	1	1	1	1	1	1	1	1	1	1	1	1	1	1	1	1	1	1	1	1	1	1	1	1	1	1	1	1	1
JohnsonP96	9	6	0	0	0.704	0.238	1	1	1	0	1	1	1	0	1	1	0	1	1	1	1	0	1	1	0	1	1	0	1	1	0	1	0	1	1	1	1	0	1	1	1	1	1	1	1	0	1	0	1
JohnsonP96	9	7	1	1	1	0.774	1	1	1	1	1	1	1	1	1	1	1	1	1	1	1	1	1	1	1	1	1	1	1	1	1	1	1	1	1	1	1	1	1	1	1	1	1	1	1	1	1	1	1
JohnsonP96	9	8	1	1	0.976	0.542	1	1	1	1	1	1	1	1	1	1	1	1	1	1	1	1	1	1	1	1	1	1	1	1	1	1	1	1	1	1	1	1	1	1	1	1	1	1	1	1	1	1	1
JohnsonP96	9	9	1	0	0.99	0.428	1	1	1	1	1	1	1	1	1	1	1	1	1	1	1	1	1	1	1	1	1	1	1	1	1	1	1	1	1	1	1	1	1	1	1	1	1	1	1	1	1	1	1
JohnsonP96	9	10	1	1	1	0.71	1	1	1	1	1	1	1	1	1	1	1	1	1	1	1	1	1	1	1	1	1	1	1	1	1	1	1	1	1	1	1	1	1	1	1	1	1	1	1	1	1	1	1
JohnsonP96	9	11	1	0	0.934	0.414	1	1	1	1	1	1	1	1	1	1	1	1	1	1	1	1	1	0	1	1	0	1	1	1	1	1	1	1	1	1	0	1	1	1	1	1	1	1	1	1	1	0	1
Davis	10	1	0	0	0.692	0.188	0	0	0	1	1	0	0	0	1	0	1	1	1	1	0	1	0	1	1	1	1	1	1	1	1	1	0	1	1	0	1	1	1	1	1	0	0	1	0	1	1	1	0
Davis	10	2	0	0	0.204	0.088	0	0	0	0	0	0	0	0	0	0	0	0	1	1	0	1	0	0	0	1	0	1	0	0	0	0	0	0	0	0	1	0	0	0	1	0	0	0	0	1	0	1	0
Davis	10	3	0	0	0.202	0.012	0	0	0	0	0	0	0	0	0	0	0	0	1	1	0	1	0	0	0	1	0	1	0	0	0	0	0	0	0	0	1	0	0	0	1	0	0	0	0	1	0	1	0
Davis	10	4	0	1	0.868	0.296	1	1	1	1	1	0	1	1	1	1	1	1	1	1	1	1	0	1	0	1	1	1	1	1	1	1	0	1	1	0	1	1	1	1	1	1	1	1	0	1	1	1	1
Davis	10	5	1	0	0.878	0.126	1	1	0	0	1	0	0	0	1	1	1	1	1	1	1	1	1	1	1	1	1	1	1	1	1	1	1	1	1	1	1	1	1	1	1	1	1	1	1	1	1	1	1
Davis	10	6	0	1	0.954	0.278	1	1	1	1	1	1	1	1	1	0	1	1	1	1	1	1	1	1	1	1	1	1	1	1	1	1	1	1	1	1	1	0	1	1	1	1	1	0	1	1	1	1	1
Davis	10	7	1	0	0.902	0.214	1	1	1	1	0	1	1	1	0	1	1	1	1	1	1	1	1	1	1	1	1	1	0	1	1	1	1	1	1	1	1	1	1	1	1	1	0	0	1	1	1	1	1
Davis	10	8	1	1	1	0.768	1	1	1	1	1	1	1	1	1	1	1	1	1	1	1	1	1	1	1	1	1	1	1	1	1	1	1	1	1	1	1	1	1	1	1	1	1	1	1	1	1	1	1
Davis	10	9	1	0	1	0.634	1	1	1	1	1	1	1	1	1	1	1	1	1	1	1	1	1	1	1	1	1	1	1	1	1	1	1	1	1	1	1	1	1	1	1	1	1	1	1	1	1	1	1
Davis	10	10	1	0	1	0.798	1	1	1	1	1	1	1	1	1	1	1	1	1	1	1	1	1	1	1	1	1	1	1	1	1	1	1	1	1	1	1	1	1	1	1	1	1	1	1	1	1	1	1
Davis	10	11	1	0	0.998	0.51	1	1	1	1	1	1	1	1	1	1	1	1	1	1	1	1	1	1	1	1	1	1	1	1	1	1	1	1	1	1	1	1	1	1	1	0	1	1	1	1	1	1	1
Davis	10	12	0	0	0.842	0.138	1	0	1	1	0	1	1	0	1	1	1	1	1	1	1	1	0	1	1	1	1	1	1	1	1	1	1	1	1	1	1	1	1	1	1	1	0	0	1	1	1	1	1
Davis	10	13	0	0	0.386	0.064	1	1	0	0	0	0	0	0	0	1	0	1	1	0	1	1	0	0	0	1	0	1	1	0	1	0	0	0	0	1	1	0	0	0	1	0	1	0	1	1	0	1	0
Davis	10	14	1	0	0.69	0.088	1	1	0	1	0	0	0	0	0	1	1	1	1	1	0	1	0	0	0	1	1	1	1	1	1	1	1	1	1	1	1	1	0	1	1	1	1	0	1	1	0	1	1
Davis	10	15	0	0	0.496	0.16	1	1	0	0	0	1	0	0	1	1	0	1	1	1	1	1	0	0	0	1	0	1	1	1	1	0	0	0	1	1	1	0	0	0	1	0	1	0	1	1	0	1	0
Davis	10	16	0	0	0.324	0.02	0	1	0	0	0	0	0	0	1	1	0	1	1	0	0	1	0	0	0	1	0	1	1	0	0	0	0	0	0	1	1	0	0	0	1	0	1	0	1	1	0	1	0
Davis	10	17	0	0	0.952	0.112	1	1	1	1	1	1	1	0	1	1	1	1	1	1	1	1	0	1	1	1	1	1	1	1	1	1	1	1	1	1	1	1	1	1	1	1	1	1	1	1	1	1	1
Davis	10	18	1	0	0.568	0.282	1	0	1	1	0	0	0	1	1	0	1	1	1	1	0	0	0	1	1	1	0	0	1	1	0	0	0	1	1	1	1	1	0	0	0	0	1	1	0	1	1	1	0
Davis	10	19	1	1	0.998	0.418	1	1	1	1	1	1	1	1	1	1	1	1	1	1	1	1	1	1	1	1	1	1	1	1	1	1	1	1	1	1	1	1	1	1	1	1	1	1	1	1	1	1	1
Davis	10	20	1	1	1	0.724	1	1	1	1	1	1	1	1	1	1	1	1	1	1	1	1	1	1	1	1	1	1	1	1	1	1	1	1	1	1	1	1	1	1	1	1	1	1	1	1	1	1	1
Davis	10	21	1	1	1	0.55	1	1	1	1	1	1	1	1	1	1	1	1	1	1	1	1	1	1	1	1	1	1	1	1	1	1	1	1	1	1	1	1	1	1	1	1	1	1	1	1	1	1	1
Davis	10	22	1	1	1	0.996	1	1	1	1	1	1	1	1	1	1	1	1	1	1	1	1	1	1	1	1	1	1	1	1	1	1	1	1	1	1	1	1	1	1	1	1	1	1	1	1	1	1	1
Davis	10	23	0	0	0.848	0.128	1	1	1	1	1	1	1	1	1	1	1	1	1	1	1	1	0	1	1	1	1	1	0	1	1	1	1	1	1	1	1	0	1	0	1	0	1	1	1	1	1	1	1
Davis	10	24	1	0	0.998	0.32	1	1	1	1	1	1	1	1	1	1	1	1	1	1	1	1	1	1	1	1	1	1	1	1	1	1	1	1	1	1	1	1	1	1	1	1	1	1	1	1	1	1	1
Davis	10	25	1	0	1	0.776	1	1	1	1	1	1	1	1	1	1	1	1	1	1	1	1	1	1	1	1	1	1	1	1	1	1	1	1	1	1	1	1	1	1	1	1	1	1	1	1	1	1	1
Davis	10	26	1	0	0.44	0.27	1	1	0	0	0	0	0	1	1	1	0	1	1	1	1	1	0	0	0	1	0	1	1	0	0	0	0	0	1	1	1	1	0	0	1	0	1	0	1	1	0	1	0
Davis	10	27	1	0	0.992	0.498	1	1	1	1	1	1	1	1	1	1	1	1	1	1	1	1	1	1	1	1	1	1	1	1	1	1	1	1	1	1	1	1	1	1	1	1	1	1	1	1	1	1	1
Davis	10	28	0	0	0.46	0.078	0	0	1	1	1	0	1	1	1	1	0	1	0	1	0	1	0	1	1	1	0	0	1	1	0	1	1	1	0	0	0	0	0	0	1	1	0	1	0	0	0	1	0
Davis	10	29	0	1	0.714	0.288	1	1	1	1	1	0	1	1	1	1	0	1	1	1	1	1	1	1	1	1	0	1	1	1	1	1	1	1	1	1	1	1	0	0	1	1	0	1	0	1	0	1	0
Davis	10	30	1	0	0.442	0.176	1	0	1	1	1	0	1	1	1	1	0	1	0	1	0	1	0	1	1	1	0	0	0	1	1	1	1	1	0	0	0	0	0	0	0	0	1	1	0	0	0	1	0
Davis	10	31	1	0	1	0.5	1	1	1	1	1	1	1	1	1	1	1	1	1	1	1	1	1	1	1	1	1	1	1	1	1	1	1	1	1	1	1	1	1	1	1	1	1	1	1	1	1	1	1
Davis	10	32	1	0	0.97	0.358	1	1	1	1	1	1	1	1	1	1	1	1	1	1	1	1	1	1	1	1	1	1	1	1	0	1	1	1	1	1	1	1	1	1	1	0	1	1	1	1	1	1	1
Davis	10	33	0	0	0.756	0.22	1	0	1	1	1	1	1	1	1	0	1	1	1	1	1	1	1	1	1	1	1	0	1	1	0	1	1	1	1	1	1	1	1	1	1	1	0	1	1	1	1	0	1
Davis	10	34	0	0	0.834	0.706	1	1	1	1	1	1	1	1	1	0	1	1	1	1	1	1	1	1	1	1	1	0	1	1	0	1	1	1	1	1	1	1	1	1	1	1	1	1	1	1	1	0	1
Davis	10	35	0	0	0.694	0.18	1	0	1	1	1	1	1	1	1	0	1	1	1	1	1	1	1	0	1	1	0	0	1	1	0	1	1	1	1	1	1	1	1	1	1	1	0	1	1	1	1	0	1
Davis	10	36	1	0	0.77	0.202	1	0	1	1	1	1	1	1	1	1	1	0	1	1	1	1	1	0	1	1	0	0	1	1	0	1	1	1	1	1	1	1	1	1	1	1	1	1	1	1	1	0	1
Davis	10	37	0	0	0.68	0.272	0	0	1	0	1	0	1	0	1	0	1	0	0	1	1	1	1	0	0	1	1	1	1	0	1	0	0	1	0	0	1	0	0	0	1	1	0	1	0	1	1	1	1
Davis	10	38	1	0	0.384	0.146	1	0	0	0	0	1	0	1	0	1	1	1	0	0	0	0	0	0	0	1	0	1	0	0	0	0	0	0	0	1	1	1	0	0	1	0	1	0	1	1	0	0	0
Davis	10	39	1	0	0.836	0.198	1	1	1	1	0	1	1	1	1	1	1	1	1	1	1	1	1	1	1	1	1	1	1	0	1	1	1	1	1	1	1	1	0	1	1	0	1	1	1	1	1	1	1
Yamaguchi	11	1	0	1	0.45	0.606	1	0	0	0	1	1	0	0	0	1	1	1	1	0	0	1	0	1	1	0	1	1	1	0	1	0	0	0	0	0	1	1	0	0	1	0	0	0	0	1	1	1	0
Yamaguchi	11	2	0	0	0.182	0.29	0	0	0	0	0	1	1	0	0	0	0	0	1	0	0	0	0	0	0	0	1	1	0	0	0	0	1	0	0	0	0	0	0	0	0	0	0	0	0	0	0	0	0
Yamaguchi	11	3	1	0	0.45	0.65	0	0	0	0	1	1	0	1	0	0	0	0	0	1	0	0	0	1	0	0	1	1	0	0	0	1	0	0	0	0	0	0	0	0	0	0	0	1	1	0	0	0	0
Yamaguchi	11	4	0	1	0.668	0.788	0	0	1	1	0	1	1	1	0	1	1	0	0	1	0	1	0	1	1	1	0	1	0	1	1	0	1	1	1	1	0	0	1	1	0	1	1	1	0	1	1	0	1
Yamaguchi	11	5	0	0	0.346	0.58	1	1	1	0	1	1	0	1	0	0	1	1	0	1	0	1	0	0	0	0	0	0	0	0	0	0	0	0	0	1	0	0	0	1	0	0	0	0	0	0	1	0	1
Yamaguchi	11	6	0	0	0.116	0.194	0	0	0	0	0	0	0	0	0	0	0	0	0	0	0	0	0	0	0	0	0	0	0	0	0	0	0	0	0	0	0	0	0	0	0	0	0	1	0	0	1	0	0
Yamaguchi	11	7	0	1	0.52	0.628	0	1	1	0	0	0	1	0	0	0	1	1	1	0	1	1	1	1	1	1	0	0	1	0	0	1	1	1	0	0	1	0	0	1	1	1	1	1	1	0	1	1	0
Yamaguchi	11	8	1	1	0.888	0.97	0	1	1	1	1	1	1	1	1	1	1	1	1	1	1	1	1	1	0	1	1	0	0	1	0	1	1	1	1	1	1	1	1	1	1	1	1	1	1	1	1	1	1
Yamaguchi	11	9	1	0	0.598	0.708	0	1	1	0	1	1	0	1	0	1	1	1	0	1	1	1	1	1	1	1	1	0	1	1	1	1	0	1	0	0	0	0	1	1	1	1	1	0	1	0	1	1	1
Yamaguchi	11	10	1	0	0.284	0.416	0	0	0	1	0	1	0	1	1	0	0	0	0	1	0	1	0	1	1	1	0	0	0	0	0	0	1	0	0	0	0	0	0	0	0	0	0	0	0	0	0	0	0
Yamaguchi	11	11	1	0	0.198	0.238	0	1	0	0	1	1	0	0	0	1	0	1	0	0	0	0	0	0	1	0	0	0	0	0	0	0	0	0	0	0	0	1	0	0	0	0	0	0	0	0	1	0	0
Yamaguchi	11	12	1	0	0.258	0.466	0	0	0	1	0	1	1	0	1	0	0	0	0	0	0	1	0	0	0	0	0	0	0	0	0	0	0	0	0	1	0	1	1	0	0	0	0	0	0	0	0	0	0
Yamaguchi	11	13	0	0	0.274	0.428	0	0	0	0	0	1	0	1	0	0	0	0	0	1	0	1	0	0	1	1	0	0	0	0	0	1	0	0	0	0	0	0	0	1	0	0	0	0	0	0	0	0	0
Yamaguchi	11	14	0	0	0.202	0.306	0	0	0	0	1	0	0	0	1	0	0	0	0	0	0	0	0	0	0	1	0	0	0	0	0	0	0	1	0	0	0	1	0	0	0	0	0	0	0	0	0	0	0
Yamaguchi	11	15	0	0	0.044	0.102	0	0	0	0	0	0	0	0	1	0	0	0	0	0	0	0	0	0	0	0	0	0	0	0	0	0	0	0	0	0	0	0	0	0	0	0	0	0	0	0	0	0	0
Yamaguchi	11	16	0	0	0.302	0.362	0	0	0	0	0	0	0	0	0	0	0	0	1	0	0	0	1	1	0	0	0	0	0	0	1	0	1	0	0	1	0	0	0	0	0	0	0	1	1	0	1	0	1
Yamaguchi	11	17	0	0	0.308	0.352	0	0	1	0	0	1	0	0	0	0	0	0	1	1	0	1	0	1	1	0	1	1	1	0	1	0	1	0	0	1	0	0	0	0	0	1	0	1	0	0	1	0	0
Yamaguchi	11	18	1	1	0.446	0.59	1	0	1	1	0	0	1	0	1	1	0	1	1	0	0	0	1	0	0	1	1	1	0	0	0	0	1	1	1	0	1	0	0	0	0	0	1	1	0	0	0	0	1
Yamaguchi	11	19	0	0	0.04	0.06	0	0	0	0	0	0	0	0	0	0	0	0	0	0	0	0	0	0	0	0	0	0	0	0	0	0	0	0	0	0	0	0	0	0	0	0	0	0	0	0	0	0	0
Yamaguchi	11	20	0	0	0.136	0.194	0	0	0	0	0	0	0	0	1	0	0	0	0	0	0	0	0	0	0	1	0	0	0	0	0	0	0	0	0	0	0	0	1	0	0	0	0	0	0	0	0	0	0
Yamaguchi	11	21	1	0	0.258	0.414	0	1	0	0	1	0	1	0	0	0	0	0	0	0	0	0	0	0	0	0	0	0	0	1	1	1	0	0	0	0	0	0	0	0	0	0	0	1	0	1	0	0	0
HaroldW	12	1	0	0	0.628	0.332	1	0	0	1	1	1	1	1	1	1	0	1	1	0	0	0	1	1	1	1	0	1	1	1	0	1	1	1	1	1	1	0	1	0	1	0	1	1	0	1	0	1	1
HaroldW	12	2	1	1	1	0.91	1	1	1	1	1	1	1	1	1	1	1	1	1	1	1	1	1	1	1	1	1	1	1	1	1	1	1	1	1	1	1	1	1	1	1	1	1	1	1	1	1	1	1
HaroldW	12	3	1	0	0.946	0.632	1	0	1	1	1	1	1	1	1	1	1	1	1	1	1	1	1	1	1	1	1	1	1	1	1	1	1	1	1	1	1	1	1	1	1	1	1	1	1	1	1	1	1
HaroldW	12	4	0	1	0.61	0.328	1	0	1	0	1	1	1	1	1	1	0	1	1	0	0	0	1	1	1	1	0	1	0	1	1	1	0	1	1	0	1	0	1	1	1	0	1	0	0	0	0	1	0
HaroldW	12	5	0	0	0.338	0.238	0	0	1	0	0	0	0	0	1	1	0	1	1	0	0	0	0	1	0	1	0	1	0	0	1	0	0	1	0	0	1	0	1	0	1	0	1	0	0	0	0	1	0
HaroldW	12	6	0	1	0.504	0.464	1	0	0	0	1	1	0	0	0	1	0	1	1	0	0	0	0	1	0	1	1	1	0	0	0	0	0	1	0	0	1	1	1	0	1	1	1	0	0	0	1	1	0
HaroldW	12	7	1	0	0.936	0.686	1	1	1	1	1	1	1	1	1	1	1	1	1	1	1	1	0	1	1	1	1	1	1	1	1	1	1	1	1	0	1	1	1	1	1	1	1	1	1	1	1	1	1
HaroldW	12	8	0	1	0.604	0.39	1	0	0	0	1	1	1	0	1	1	0	1	1	1	0	0	0	1	0	0	0	1	0	0	1	0	0	1	0	0	1	1	1	0	1	1	1	0	1	0	1	0	0
HaroldW	12	9	0	1	0.532	0.472	0	1	1	1	0	0	1	0	1	0	1	1	0	1	1	1	1	0	1	1	0	0	1	0	0	1	0	0	1	0	0	1	1	0	0	0	1	1	0	1	1	1	1
HaroldW	12	10	1	0	0.984	0.876	1	1	1	1	1	1	1	1	1	1	1	1	1	1	1	1	1	1	1	1	1	1	1	1	1	1	1	1	1	1	1	1	1	1	1	1	1	1	1	1	1	1	1
HaroldW	12	11	1	0	0.646	0.448	1	1	0	1	1	0	1	0	0	1	1	1	1	1	0	0	1	1	1	0	1	0	1	1	1	1	1	1	1	1	1	0	0	0	1	1	0	1	1	1	0	0	0
JohnsonP93	13	1	1	1	1	0.694	1	1	1	1	1	1	1	1	1	1	1	1	1	1	1	1	1	1	1	1	1	1	1	1	1	1	1	1	1	1	1	1	1	1	1	1	1	1	1	1	1	1	1
JohnsonP93	13	2	1	1	0.95	0.426	1	1	1	1	1	1	1	1	1	1	1	1	1	1	0	1	1	1	1	1	1	1	1	1	0	1	1	0	1	0	1	1	1	1	1	1	1	1	1	1	1	1	1
JohnsonP93	13	3	1	1	0.86	0.358	1	1	1	1	0	0	1	1	1	1	1	1	0	0	1	1	1	1	1	1	1	1	1	1	1	1	1	1	1	0	1	1	1	1	1	1	1	1	1	0	0	1	1
JohnsonP93	13	4	1	0	0.64	0.162	0	1	0	1	1	1	1	1	1	1	1	1	1	0	0	1	1	1	1	0	1	0	0	1	1	0	1	1	1	0	1	0	1	1	1	0	0	0	1	1	0	1	1
JohnsonP93	13	5	1	0	0.474	0.172	0	1	0	1	1	0	1	0	1	0	1	0	0	1	1	0	0	0	0	0	1	1	0	0	0	1	1	0	0	1	1	0	0	0	1	1	0	1	1	0	0	0	0
JohnsonP93	13	6	1	0	0.464	0.098	0	1	0	1	1	0	1	1	1	0	1	0	0	1	1	0	0	1	0	0	1	1	0	0	0	1	1	0	0	1	1	0	0	0	0	1	0	1	1	0	1	0	0
JohnsonP93	13	7	1	0	0.816	0.674	1	1	0	0	1	1	1	1	1	1	1	1	1	0	1	1	1	1	1	1	1	0	0	1	1	1	1	1	1	1	1	1	1	1	1	1	1	0	1	1	1	1	1
JohnsonP93	13	8	1	1	0.746	0.326	1	1	1	1	1	1	1	1	1	0	1	0	1	1	1	1	1	1	1	0	1	1	0	1	1	0	1	1	0	1	1	0	0	0	0	1	1	1	1	0	1	1	1
JohnsonP93	13	9	1	0	0.792	0.2	1	1	0	0	1	1	1	1	1	1	1	1	0	1	1	1	0	1	1	1	1	1	0	1	1	1	1	0	1	1	1	1	1	1	1	1	1	0	1	1	1	1	0
JohnsonP93	13	10	1	0	0.768	0.342	1	1	1	1	1	1	1	1	1	1	1	1	1	0	1	1	0	1	1	1	1	0	0	1	1	1	1	1	1	0	1	1	1	1	1	1	1	0	1	1	1	1	0
JohnsonP93	13	11	1	0	0.728	0.234	1	1	1	0	1	1	1	1	1	1	1	1	1	0	1	1	1	1	1	1	1	0	0	1	1	1	1	1	1	0	1	1	1	1	1	1	1	0	1	1	1	1	1
Endo	14	1	0	0	0.19	0.078	0	0	0	0	1	0	1	0	0	0	0	0	0	0	0	0	0	0	0	0	0	0	0	1	1	0	0	0	0	0	0	0	1	1	0	0	0	0	1	0	0	0	0
Endo	14	2	0	0	0.234	0.114	0	0	0	0	1	0	0	1	0	1	0	0	0	0	0	0	0	0	0	0	0	0	1	1	1	0	0	1	0	0	0	0	0	1	0	0	0	0	1	0	0	0	0
Endo	14	3	0	0	0.176	0.132	0	0	0	1	0	0	0	0	0	0	0	0	0	1	0	0	1	0	0	0	0	0	0	0	1	0	0	0	0	0	0	0	0	0	1	0	0	0	1	0	0	0	0
Endo	14	4	1	0	0.874	0.8	1	1	1	1	1	1	1	1	1	1	1	1	1	1	1	1	1	1	1	1	1	0	1	1	1	1	1	1	1	1	1	1	1	1	1	1	1	1	0	1	1	1	1
Endo	14	5	1	0	0.428	0.366	1	1	1	1	0	0	1	1	0	1	0	1	0	0	0	0	0	0	1	1	0	0	1	0	0	0	1	1	1	1	0	1	1	0	1	0	0	1	0	1	1	1	1
Endo	14	6	1	0	0.594	0.502	0	1	1	1	0	0	1	1	0	1	0	1	0	0	0	1	0	0	1	1	1	0	1	1	0	1	1	1	0	1	0	1	1	1	1	1	0	1	0	1	1	0	1
Endo	14	7	1	0	0.51	0.36	1	1	0	1	0	1	0	0	0	1	1	0	1	1	0	0	1	1	1	0	1	0	1	0	1	1	1	1	0	1	0	1	0	0	1	0	0	0	0	0	0	1	0
Endo	14	8	0	0	0.19	0.068	0	0	0	0	0	0	0	0	0	0	0	0	1	1	0	0	0	1	0	0	0	0	1	0	0	0	0	1	0	0	0	0	0	0	0	0	0	0	0	0	0	0	0
Endo	14	9	0	0	0.162	0.04	0	0	1	0	0	0	1	1	0	0	0	1	1	0	0	0	0	0	0	0	0	0	0	0	0	0	0	1	0	0	0	0	0	0	0	0	0	1	0	0	1	0	0
Endo	14	10	0	1	0.346	0.206	0	0	1	0	0	0	1	1	0	1	0	1	1	0	0	1	0	1	0	0	0	0	1	0	1	0	0	1	0	0	1	0	1	0	0	0	0	1	1	0	1	0	0
Endo	14	11	0	1	0.504	0.27	1	1	1	0	0	0	1	0	1	1	0	1	0	0	1	1	0	1	1	0	1	0	1	0	1	0	0	1	0	0	1	1	0	0	0	1	1	0	1	0	1	0	0
Endo	14	12	0	0	0.364	0.246	1	1	1	0	1	0	1	1	0	0	1	1	0	0	0	1	0	1	0	1	0	0	0	0	1	0	0	1	0	0	0	0	1	1	1	0	1	0	1	0	1	1	0
Endo	14	13	0	1	0.424	0.23	0	1	1	0	0	0	1	0	1	1	0	0	0	0	0	1	0	1	1	0	0	0	0	0	0	0	1	1	0	0	0	1	0	0	0	1	0	1	1	0	1	0	0
Endo	14	14	1	0	0.758	0.546	1	1	1	1	0	0	1	1	1	1	1	1	1	1	0	1	0	1	1	1	1	1	1	1	1	1	1	1	0	1	1	1	0	0	1	1	0	1	1	1	1	1	0
Endo	14	15	1	1	0.97	0.878	1	1	0	1	1	1	1	1	1	1	1	1	1	1	1	1	1	1	1	1	1	1	1	1	1	1	1	1	1	1	1	1	1	1	1	1	1	1	1	1	1	1	1
Endo	14	16	1	0	0.838	0.682	1	1	1	1	1	1	1	1	1	1	1	1	1	0	1	1	1	1	1	1	1	1	0	0	1	1	1	1	1	1	1	1	1	1	1	0	0	1	1	1	1	1	1
Endo	14	17	1	0	0.684	0.61	1	1	1	1	0	1	1	1	0	1	1	1	0	0	0	0	0	1	1	1	0	0	0	1	0	0	1	1	1	1	0	1	0	0	1	1	1	1	1	1	1	1	1
Endo	14	18	1	0	0.452	0.352	1	0	1	0	0	0	0	0	1	0	0	0	1	1	0	0	0	1	1	1	0	0	1	1	0	0	0	1	0	0	0	0	0	1	0	1	0	0	1	0	1	0	1
Hertwig	15	1	0	1	0.558	0.36	1	0	1	0	0	0	0	0	1	0	0	1	1	1	0	1	1	0	0	0	1	1	0	1	0	1	1	1	0	1	1	0	1	0	1	0	1	0	1	1	0	1	0
Hertwig	15	2	0	1	0.924	0.812	1	1	1	1	1	1	1	1	1	1	1	1	1	1	1	0	1	1	1	1	1	1	1	1	1	1	1	1	1	1	1	1	1	1	1	1	0	1	1	1	1	1	1
Hertwig	15	3	0	0	0.69	0.524	1	1	1	1	0	1	1	1	1	1	1	1	0	1	1	1	1	0	1	1	1	0	1	0	1	1	1	1	1	1	1	1	1	1	1	1	0	1	1	1	1	1	1
Hertwig	15	4	0	0	0.464	0.304	1	1	1	0	0	0	0	1	1	0	1	0	0	0	1	1	1	0	1	1	1	0	1	0	0	0	0	1	0	0	0	1	1	1	1	1	0	1	0	0	1	1	1
Hertwig	15	5	0	0	0.34	0.2	1	0	1	0	0	0	0	1	0	1	0	1	0	0	1	1	0	0	1	1	1	0	1	0	0	0	1	1	0	0	0	0	1	0	1	0	0	1	1	1	1	1	0
Hertwig	15	6	1	0	0.786	0.672	1	1	1	1	0	1	1	1	1	1	1	1	0	1	1	1	1	0	1	1	1	0	1	0	1	1	1	1	1	1	1	1	1	1	1	1	0	1	1	1	1	1	1
Hertwig	15	7	1	0	1	0.998	1	1	1	1	1	1	1	1	1	1	1	1	1	1	1	1	1	1	1	1	1	1	1	1	1	1	1	1	1	1	1	1	1	1	1	1	1	1	1	1	1	1	1
Hertwig	15	8	1	1	1	1	1	1	1	1	1	1	1	1	1	1	1	1	1	1	1	1	1	1	1	1	1	1	1	1	1	1	1	1	1	1	1	1	1	1	1	1	1	1	1	1	1	1	1
Hertwig	15	9	0	1	0.804	0.616	1	1	1	0	1	0	1	1	1	0	0	1	1	0	1	1	1	1	1	0	1	1	1	0	1	1	1	1	0	1	1	0	1	1	1	1	1	1	1	1	1	1	1
Hertwig	15	10	0	0	0.246	0.152	0	0	0	0	0	0	1	0	1	0	0	0	0	0	1	1	1	0	0	0	0	0	1	0	1	0	0	0	0	1	0	0	0	0	0	1	0	0	0	0	0	0	0
Hertwig	15	11	0	0	0.134	0.078	0	0	1	0	0	0	1	0	0	0	0	0	0	0	1	0	1	0	0	0	0	0	0	0	0	0	0	0	0	0	0	0	0	0	0	1	0	0	0	0	0	0	0
Hertwig	15	12	1	1	1	0.998	1	1	1	1	1	1	1	1	1	1	1	1	1	1	1	1	1	1	1	1	1	1	1	1	1	1	1	1	1	1	1	1	1	1	1	1	1	1	1	1	1	1	1
Hertwig	15	13	0	0	0.118	0.04	0	0	0	0	0	0	1	0	0	0	0	0	0	0	1	0	1	0	0	0	0	0	0	0	0	0	0	0	0	0	0	0	0	0	0	1	0	0	0	0	0	0	0
Hertwig	15	14	0	1	0.478	0.36	0	0	0	1	1	1	1	1	1	0	1	0	1	0	1	1	1	0	1	0	1	0	1	0	0	0	1	1	0	0	1	1	1	0	0	1	0	1	1	1	1	0	1
Hertwig	15	15	0	0	0.108	0.046	0	0	0	0	0	0	1	0	0	0	0	0	0	0	1	0	1	0	0	0	0	0	0	0	0	0	0	0	0	0	0	0	0	0	0	1	0	0	0	0	0	0	0
Hertwig	15	16	0	1	0.714	0.542	1	1	0	1	1	1	1	0	1	1	1	1	1	0	1	1	1	1	1	0	1	1	1	0	1	0	1	1	1	1	1	1	1	0	1	1	1	1	1	1	1	1	1
Hertwig	15	17	1	1	0.922	0.79	1	1	1	1	1	0	1	1	1	1	0	0	1	1	1	1	1	1	1	1	1	1	1	0	1	1	1	1	1	1	1	1	1	1	1	1	1	1	1	1	1	1	1
Hertwig	15	18	1	0	0.934	0.84	1	1	1	1	1	1	1	1	1	1	1	1	0	1	1	1	1	1	1	0	1	1	1	1	1	0	1	1	1	1	1	1	1	1	1	1	1	1	1	0	1	1	1
Hertwig	15	19	1	0	0.434	0.298	1	1	0	0	0	1	1	1	0	1	0	0	0	1	1	0	0	0	1	0	1	0	0	0	0	1	0	1	0	0	1	1	1	0	1	1	0	0	1	0	1	0	0
Hertwig	15	20	0	0	0.236	0.136	0	0	0	0	0	1	1	0	0	1	0	0	0	0	1	0	0	0	0	0	1	0	0	0	0	0	0	1	0	0	1	0	1	0	0	1	0	0	1	0	1	0	0
Hertwig	15	21	1	1	1	0.996	1	1	1	1	1	1	1	1	1	1	1	1	1	1	1	1	1	1	1	1	1	1	1	1	1	1	1	1	1	1	1	1	1	1	1	1	1	1	1	1	1	1	1
Hertwig	15	22	0	1	0.45	0.316	1	0	0	0	0	1	0	1	1	0	1	0	1	0	1	0	0	0	1	1	1	0	0	0	0	1	0	0	0	0	0	0	1	0	0	1	0	0	1	0	0	0	1
Hertwig	15	23	1	1	0.96	0.86	1	1	1	1	1	1	1	1	1	1	1	1	0	1	1	1	1	1	1	1	1	1	1	1	1	1	1	1	1	1	0	1	1	1	1	1	1	1	1	0	1	1	1
Hertwig	15	24	0	1	0.24	0.136	0	0	0	0	0	0	1	0	0	0	0	0	0	0	0	0	0	0	1	0	0	0	0	0	0	0	0	1	0	0	0	0	1	1	0	1	0	0	1	0	1	0	0
Hertwig	15	25	0	1	0.434	0.274	0	1	0	0	0	1	1	0	1	0	0	0	0	0	1	1	1	0	0	0	0	0	1	0	1	1	0	1	0	0	1	0	0	1	0	1	0	0	0	0	1	0	0
Hertwig	15	26	0	1	0.458	0.356	0	1	0	1	0	0	1	1	0	0	0	0	0	1	0	1	0	1	0	1	1	1	0	1	1	0	0	1	1	0	0	1	1	0	1	1	0	1	0	0	1	1	1
Hertwig	15	27	0	1	0.482	0.366	0	1	0	1	0	0	0	1	0	0	1	0	0	1	0	1	0	0	1	1	1	1	0	1	0	0	0	1	1	0	0	1	1	1	1	1	0	1	0	0	1	1	1
Hertwig	15	28	1	1	1	0.998	1	1	1	1	1	1	1	1	1	1	1	1	1	1	1	1	1	1	1	1	1	1	1	1	1	1	1	1	1	1	1	1	1	1	1	1	1	1	1	1	1	1	1
Hertwig	15	29	0	1	0.9	0.69	1	1	1	1	1	1	1	1	1	1	1	0	1	1	1	1	1	1	0	1	1	1	1	1	0	1	1	1	0	1	1	1	0	1	1	0	1	1	1	1	0	1	1
Hertwig	15	30	1	0	0.952	0.846	1	1	1	1	1	1	1	1	1	1	1	1	1	1	1	1	1	1	1	1	1	1	1	1	1	1	1	1	1	1	1	1	1	1	1	1	1	1	1	1	1	1	1
Hertwig	15	31	1	0	0.73	0.494	1	1	0	1	0	1	1	1	1	1	0	1	1	1	1	1	1	1	0	1	1	1	1	1	1	1	1	0	0	1	0	1	1	1	0	1	0	0	0	1	0	1	1
Hertwig	15	32	0	1	0.982	0.9	1	1	1	1	1	1	1	1	1	1	1	1	1	1	1	1	1	1	1	1	1	1	1	1	1	1	1	1	1	1	1	1	1	1	1	1	1	1	1	1	1	1	1
Hertwig	15	33	1	1	0.952	0.88	1	1	1	1	1	1	1	1	1	1	1	1	1	1	1	1	1	1	1	1	1	1	1	1	1	1	1	1	1	1	1	1	1	1	1	0	1	1	0	1	1	1	1
Hertwig	15	34	1	0	0.874	0.676	1	1	1	1	1	1	1	1	1	1	1	1	1	1	1	0	1	1	1	1	1	1	1	1	1	1	1	1	1	1	0	1	1	1	1	1	1	0	1	1	1	1	1
Hertwig	15	35	1	0	0.888	0.706	1	1	1	1	1	1	1	1	1	1	1	1	1	1	1	1	0	0	1	1	1	1	1	1	1	1	1	1	1	1	1	1	0	0	1	1	1	1	1	1	1	1	1
Hertwig	15	36	0	1	0.304	0.164	0	1	1	0	0	0	0	1	1	0	0	0	0	0	0	1	0	0	0	1	0	0	0	0	0	1	0	1	0	1	1	0	0	1	0	1	0	1	0	0	0	0	1
Hertwig	15	37	0	1	0.592	0.438	1	1	0	1	0	1	0	0	1	0	0	1	0	1	1	1	1	0	0	1	1	1	1	0	1	0	0	0	1	1	1	0	1	0	1	1	0	0	1	1	0	0	0
Hertwig	15	38	0	1	0.34	0.124	1	1	1	0	0	0	1	1	0	0	0	1	0	0	0	1	0	0	0	1	0	0	0	1	0	0	0	0	0	1	0	0	0	0	0	0	0	1	1	0	0	0	1
Hertwig	15	39	0	1	0.202	0.092	0	0	1	0	0	0	1	1	0	0	0	1	0	0	0	0	0	0	0	0	0	0	0	0	0	1	0	1	0	0	0	0	0	0	0	0	0	0	0	0	0	0	0
Hertwig	15	40	0	1	0.738	0.552	1	1	1	0	0	0	0	1	1	0	1	1	1	1	0	1	1	1	0	1	1	1	0	1	0	1	1	1	0	1	1	1	0	1	1	0	1	0	1	1	0	0	0
Hertwig	15	41	0	1	0.128	0.07	0	0	0	0	0	1	0	0	0	0	0	1	0	0	0	0	0	0	0	0	0	0	0	0	0	0	0	0	0	1	0	0	0	0	0	0	1	0	0	0	0	0	0
Costa2008	16	1	1	1	1	1	1	1	1	1	1	1	1	1	1	1	1	1	1	1	1	1	1	1	1	1	1	1	1	1	1	1	1	1	1	1	1	1	1	1	1	1	1	1	1	1	1	1	1
Costa2008	16	2	1	1	1	1	1	1	1	1	1	1	1	1	1	1	1	1	1	1	1	1	1	1	1	1	1	1	1	1	1	1	1	1	1	1	1	1	1	1	1	1	1	1	1	1	1	1	1
Costa2008	16	3	1	1	0.842	0.908	1	1	1	1	0	1	1	1	0	0	1	1	1	1	1	0	1	1	1	0	1	1	1	1	1	1	1	1	0	1	1	1	1	1	1	1	0	1	1	1	0	1	1
Costa2008	16	4	1	0	0.326	0.35	1	0	0	1	0	0	1	0	0	0	1	0	0	1	0	0	0	1	0	0	0	0	1	0	0	1	1	1	0	0	1	0	0	0	0	0	0	0	0	1	0	1	1
Costa2008	16	5	1	1	0.992	0.998	1	1	1	1	1	1	1	1	1	1	1	1	1	1	1	1	1	1	1	1	1	1	1	1	1	1	1	1	1	1	1	1	1	1	1	1	1	1	1	1	1	1	1
Costa2008	16	6	1	1	0.99	0.996	1	1	1	1	1	1	1	1	1	1	1	1	1	1	1	1	1	1	1	1	1	1	1	1	1	1	1	1	1	1	1	1	1	1	1	1	1	1	1	1	1	1	1
Costa2008	16	7	1	1	0.73	0.746	0	0	1	1	1	1	0	1	1	1	1	0	0	1	0	1	1	1	0	1	0	1	1	0	1	0	1	0	0	0	1	1	1	1	0	0	0	1	1	1	1	1	1
Costa2008	16	8	0	1	0.23	0.264	0	0	0	1	1	0	0	1	1	1	0	0	0	0	0	1	1	1	0	0	0	0	1	0	0	0	0	0	0	0	1	1	0	1	0	0	0	0	0	0	0	1	1
Costa2008	16	9	0	1	0.336	0.332	0	0	1	0	1	0	0	1	1	0	1	0	0	1	0	1	1	1	0	0	0	0	1	0	0	0	0	0	0	0	1	1	1	1	0	1	0	1	1	0	1	1	1
Costa2006	17	1	1	1	1	1	1	1	1	1	1	1	1	1	1	1	1	1	1	1	1	1	1	1	1	1	1	1	1	1	1	1	1	1	1	1	1	1	1	1	1	1	1	1	1	1	1	1	1
Costa2006	17	2	1	0	0.96	0.812	1	1	1	1	0	1	1	1	1	1	1	1	1	1	1	1	0	1	1	1	1	1	1	1	1	1	1	1	1	1	0	1	1	1	1	1	1	1	1	1	1	1	1
Costa2006	17	3	1	0	0.624	0.496	1	0	1	1	0	0	0	0	0	1	0	1	1	1	0	1	0	1	1	0	1	1	0	1	1	1	0	1	0	0	0	0	1	1	1	0	1	0	1	1	1	0	1
Costa2006	17	4	1	0	0.984	0.912	1	1	1	1	1	1	1	1	1	1	1	1	1	1	1	1	1	1	1	1	1	1	1	1	1	1	1	1	1	1	1	1	1	1	1	1	1	1	1	1	1	1	1
Costa2006	17	5	1	0	0.658	0.428	0	0	0	0	1	0	1	1	0	1	0	0	0	1	0	1	1	1	1	0	1	1	1	0	1	0	0	0	1	0	1	1	1	0	0	0	1	1	0	1	0	1	1
Costa2006	17	6	0	1	0.58	0.334	0	1	1	1	1	1	0	1	0	1	1	0	1	0	1	0	0	1	0	1	0	1	0	1	0	0	1	1	1	1	1	0	1	0	0	1	1	1	1	0	0	1	1
Costa2006	17	7	0	0	0.332	0.162	0	0	0	0	0	0	0	1	0	1	0	0	1	0	0	0	1	0	1	0	0	0	0	1	0	0	0	0	0	0	0	1	1	0	0	0	0	0	0	1	0	0	1
Costa2006	17	8	0	0	0.1	0.008	0	0	0	0	0	0	0	1	0	1	0	0	0	0	0	0	0	0	1	0	0	0	0	0	0	0	0	0	0	0	0	1	1	0	0	0	0	0	0	1	0	0	0
Costa2006	17	9	1	0	0.678	0.34	0	1	0	1	1	0	0	1	1	1	0	1	0	0	1	0	1	1	1	0	1	1	0	1	1	1	0	1	0	0	1	1	1	0	1	1	1	1	1	1	0	1	1
Costa2006	17	10	0	0	0.254	0.056	0	0	0	0	0	0	0	0	0	1	0	1	0	0	0	0	0	1	1	0	0	0	0	0	0	0	0	0	1	0	0	0	0	0	0	1	0	0	0	0	0	0	1
Costa2006	17	11	0	0	0.434	0.272	0	0	0	0	0	0	0	1	1	1	0	1	0	0	0	0	1	1	1	0	1	1	0	1	0	1	0	1	1	0	1	1	1	0	1	1	1	1	0	1	0	1	1
Costa2006	17	12	0	0	0.402	0.27	0	0	0	0	0	0	1	1	0	1	0	1	1	1	0	0	1	0	0	0	1	1	0	1	0	1	0	1	0	0	1	1	1	0	1	0	1	1	0	1	0	0	1
Costa2006	17	13	0	0	0.93	0.646	0	1	1	1	1	0	1	1	1	1	1	1	1	1	1	1	1	1	1	1	1	1	1	1	0	1	1	1	1	1	1	1	1	1	1	1	1	1	1	1	0	1	1
Costa2006	17	14	1	0	0.75	0.572	1	1	1	1	0	1	1	1	1	1	0	0	1	0	0	1	1	1	1	1	1	1	1	1	1	0	1	0	1	1	1	1	1	1	1	0	1	1	0	1	0	1	1
Costa2006	17	15	1	0	0.74	0.51	1	1	0	0	1	1	0	1	1	1	1	0	0	1	1	1	1	1	1	1	1	1	0	0	1	1	1	1	0	1	0	1	1	0	1	1	1	1	1	1	0	1	0
Costa2006	17	16	1	0	0.994	0.894	1	1	1	1	1	1	1	1	1	1	1	1	1	1	1	1	1	1	1	1	1	1	1	1	1	1	1	1	1	1	1	1	1	1	1	1	1	1	1	1	1	1	1
Costa2006	17	17	1	0	0.43	0.218	0	0	0	0	0	0	1	1	0	1	0	0	0	0	0	0	1	0	1	0	1	0	1	0	0	1	0	0	1	0	1	1	1	0	0	0	0	0	0	1	0	1	1
Costa2006	17	18	0	1	0.332	0.216	1	0	1	1	0	0	1	1	0	0	0	1	1	0	0	0	1	0	0	0	1	0	0	1	0	0	0	0	1	1	1	0	0	1	0	0	0	0	0	0	0	0	0
Costa2006	17	19	1	1	0.842	0.608	1	1	1	1	1	0	1	1	1	1	1	0	1	1	1	0	1	1	1	1	1	1	1	1	1	1	0	1	1	1	1	1	1	1	1	1	1	0	1	1	1	0	1
Costa2006	17	20	0	1	0.644	0.458	1	1	1	1	1	1	1	1	0	1	1	0	1	0	1	0	1	1	0	1	1	1	1	1	0	0	1	1	1	1	1	0	1	1	0	1	1	0	1	0	1	1	1
Costa2006	17	21	0	0	0.586	0.296	0	0	0	0	1	1	1	0	0	1	1	1	1	0	1	0	1	1	1	1	1	0	1	1	0	0	1	1	0	1	1	0	0	0	1	1	1	0	0	1	1	0	1
Costa2006	17	22	0	1	0.58	0.382	1	0	1	0	1	0	0	1	0	1	1	1	0	1	0	1	0	0	1	1	1	1	1	1	0	1	1	1	0	0	0	1	1	0	1	0	1	1	0	1	1	0	0
Costa2006	17	23	1	0	0.948	0.866	1	1	1	1	1	1	1	1	1	1	1	1	1	1	1	1	1	1	1	1	1	1	1	1	1	1	1	1	1	1	1	1	1	0	1	1	1	1	1	1	1	1	1
Costa2006	17	24	0	1	0.892	0.662	1	1	1	1	0	0	1	1	1	1	0	1	1	1	1	1	1	1	1	1	1	1	1	1	1	1	1	0	1	1	1	0	1	1	1	1	1	1	0	1	0	1	0
Costa2006	17	25	0	1	0.83	0.586	1	0	1	1	0	1	0	1	1	1	0	1	1	1	1	1	1	1	1	1	1	1	1	1	1	1	1	0	1	1	1	0	1	1	1	1	1	1	0	0	1	1	0
Costa2006	17	26	0	1	0.578	0.344	1	0	0	1	1	0	1	1	1	0	1	1	1	0	1	1	1	0	1	0	1	0	0	1	1	1	0	1	1	0	1	1	1	1	0	1	0	0	0	0	0	0	1
Costa2006	17	27	1	0	0.508	0.33	0	0	0	0	1	0	1	0	0	1	0	1	0	1	1	0	1	1	1	1	0	0	1	0	1	1	0	1	1	0	1	1	1	0	1	0	0	1	0	1	0	0	1
Costa2006	17	28	1	0	0.486	0.26	0	0	0	0	0	0	0	0	0	1	1	1	1	0	0	0	1	1	1	1	1	0	1	0	1	0	0	1	0	0	1	1	0	0	0	0	1	0	0	1	0	0	1
Costa2006	17	29	1	0	0.612	0.35	0	0	0	0	1	0	1	0	0	1	1	0	1	0	1	0	1	1	1	1	1	1	1	1	1	0	1	1	0	0	1	1	0	0	1	1	1	0	0	1	1	0	1
Costa2006	17	30	1	1	1	0.986	1	1	1	1	1	1	1	1	1	1	1	1	1	1	1	1	1	1	1	1	1	1	1	1	1	1	1	1	1	1	1	1	1	1	1	1	1	1	1	1	1	1	1
Costa2006	17	31	1	0	0.918	0.73	1	1	1	1	1	1	1	0	1	1	1	1	1	0	1	1	1	1	1	1	1	1	1	0	1	1	1	1	1	0	1	1	1	1	0	1	1	1	1	1	1	1	1
Costa2006	17	32	1	0	0.734	0.564	0	0	1	0	1	0	1	0	1	1	1	1	1	0	1	0	1	1	1	1	1	0	1	1	1	1	0	1	1	0	1	1	1	0	0	1	1	1	1	1	1	1	1
Costa2006	17	33	0	1	0.504	0.294	1	1	1	1	0	0	1	0	1	0	0	1	1	1	0	0	0	0	1	0	0	0	1	1	1	0	1	0	1	1	1	0	0	1	0	1	0	1	0	1	0	0	0
Costa2006	17	34	0	0	0.792	0.47	1	1	1	1	0	0	1	1	1	1	0	1	1	1	1	1	1	1	1	1	1	1	1	1	1	1	1	0	1	1	1	0	1	1	0	1	1	1	0	1	0	1	0
Costa2006	17	35	0	1	0.88	0.688	1	1	1	0	1	1	1	1	1	1	1	1	1	1	1	1	1	1	1	1	1	0	1	1	1	1	0	1	1	1	1	1	1	1	1	1	1	1	0	1	1	1	1
Costa2006	17	36	0	1	0.98	0.848	1	1	1	1	1	1	1	1	1	1	1	1	1	1	1	1	1	1	1	1	1	1	1	1	1	1	1	1	1	1	1	1	1	1	1	1	1	1	1	1	1	1	1
Costa2006	17	37	0	1	0.564	0.33	1	0	0	0	1	0	1	0	0	1	1	0	0	1	1	0	1	1	1	0	0	1	0	1	0	1	1	1	0	1	1	0	0	0	1	0	1	0	0	0	0	1	1
Shinohara	18	1	0	0	0.278	0.028	1	1	0	1	0	0	0	0	1	0	1	1	0	0	1	1	1	1	0	1	0	0	0	1	0	1	0	0	1	0	1	0	0	1	0	0	0	1	0	1	0	0	1
Shinohara	18	2	0	0	0.112	0	0	0	0	1	0	0	0	0	0	0	0	0	0	0	0	0	0	1	0	0	0	0	0	1	0	1	0	0	0	1	0	0	0	1	0	0	0	1	0	0	0	0	1
Shinohara	18	3	0	0	0.126	0	0	0	0	1	0	0	0	0	0	0	0	0	0	0	0	0	0	1	0	0	0	0	0	1	0	1	0	0	0	1	0	0	0	0	0	0	0	1	0	1	0	0	1
Shinohara	18	4	0	0	0.206	0.044	0	1	0	1	0	0	0	0	0	0	0	1	0	0	0	0	0	1	0	1	0	0	0	1	0	1	0	1	0	1	0	0	0	1	0	1	0	1	0	1	0	0	1
Shinohara	18	5	1	0	0.576	0.092	1	1	1	1	0	1	0	1	0	0	1	0	1	1	1	1	0	1	1	1	0	0	0	1	0	1	0	0	1	1	1	0	1	1	1	1	1	1	0	1	1	0	1
Shinohara	18	6	1	0	0.646	0.154	1	0	1	1	0	1	1	1	0	0	1	1	1	1	1	1	1	1	1	1	0	1	1	1	1	1	1	1	0	0	0	1	1	1	1	0	0	1	1	1	1	0	1
Shinohara	18	7	1	0	0.316	0.02	0	0	1	1	0	1	0	1	0	0	1	0	1	1	0	1	1	1	0	0	0	1	1	1	0	1	1	0	0	0	0	0	1	0	1	0	0	1	0	0	0	0	1
Shinohara	18	8	1	0	0.254	0.014	0	0	0	1	0	0	0	1	0	0	1	0	1	1	0	1	1	1	0	0	0	1	1	1	0	1	1	0	0	0	0	0	1	0	0	0	0	1	0	0	0	0	1
Shinohara	18	9	1	0	0.908	0.322	1	1	1	1	1	1	1	1	1	0	1	1	1	1	1	1	1	1	1	1	0	1	1	1	1	1	1	1	1	0	1	1	1	1	1	1	1	1	0	1	1	1	1
Shinohara	18	10	1	0	0.358	0.064	1	0	0	1	1	0	0	1	0	1	1	0	1	0	1	1	0	1	0	1	0	0	0	1	0	1	0	0	0	0	1	0	1	0	1	0	1	1	0	0	0	0	1
Shinohara	18	11	1	0	0.95	0.47	1	1	1	1	1	1	1	1	1	1	1	0	1	1	1	1	1	1	1	1	0	1	1	1	1	1	1	1	1	0	1	1	1	1	1	1	1	1	0	1	1	1	1
Shinohara	18	12	1	0	0.35	0.036	0	1	0	1	1	0	0	1	0	0	0	0	1	0	0	0	0	1	1	1	0	0	0	1	0	1	0	0	0	1	0	0	0	1	1	1	1	1	0	1	1	0	1
Shinohara	18	13	1	0	0.534	0.202	0	1	1	0	1	0	0	0	0	1	0	0	1	0	0	0	0	0	1	1	0	1	1	0	0	1	1	0	1	1	0	0	0	1	0	1	1	1	0	1	1	0	1
Shinohara	18	14	1	1	0.896	0.41	1	1	1	1	1	1	1	0	1	1	1	0	1	1	1	1	1	1	1	1	1	1	1	1	1	1	1	0	1	1	0	1	1	1	1	1	1	1	0	1	1	1	1
Shinohara	18	15	0	0	0.388	0.06	1	1	1	1	0	1	0	0	1	0	1	1	0	0	1	1	1	1	0	1	0	0	0	1	0	1	0	1	1	1	1	0	0	1	0	1	0	1	0	1	0	0	1
Shinohara	18	16	0	0	0.206	0.016	0	1	0	1	0	0	0	0	0	0	0	1	0	0	0	0	1	1	0	1	0	0	0	1	0	1	0	1	1	1	0	0	0	1	0	1	0	1	0	1	0	0	1
Shinohara	18	17	1	0	0.656	0.13	1	1	1	1	1	1	0	1	1	0	1	1	1	0	1	1	1	1	0	1	1	1	1	1	0	1	0	1	1	1	1	1	1	1	0	1	0	1	0	1	0	0	1
Shinohara	18	18	0	1	0.78	0.402	0	0	1	1	1	1	0	1	0	1	1	1	1	0	0	0	1	1	1	1	1	1	0	1	1	1	1	1	1	1	0	1	1	1	1	1	1	0	0	0	1	1	1
Shinohara	18	19	0	0	0.42	0.036	1	1	1	1	1	1	0	0	0	0	1	1	1	0	0	0	1	1	0	1	0	0	0	1	0	1	0	0	1	1	0	0	1	1	0	1	0	0	0	1	0	0	1
Shinohara	18	20	1	1	0.972	0.518	1	1	1	1	1	1	1	1	1	1	1	1	1	1	1	1	1	1	1	1	1	1	1	1	1	1	1	1	1	1	1	1	1	1	1	1	1	1	1	1	1	1	1
Shinohara	18	21	0	0	0.42	0.068	1	0	1	0	1	1	0	0	0	0	1	1	1	0	0	0	1	1	0	1	0	1	0	0	0	1	0	0	1	1	0	0	1	1	0	1	0	0	0	0	0	0	1
Shinohara	18	22	1	1	1	0.91	1	1	1	1	1	1	1	1	1	1	1	1	1	1	1	1	1	1	1	1	1	1	1	1	1	1	1	1	1	1	1	1	1	1	1	1	1	1	1	1	1	1	1
Shinohara	18	23	0	0	0.454	0.12	1	1	1	0	1	1	0	0	0	0	1	1	1	0	0	0	1	1	0	1	0	0	0	0	0	1	0	0	1	1	0	0	1	1	0	1	1	0	0	0	0	0	1
Shinohara	18	24	1	0	0.73	0.478	1	1	1	1	1	1	1	0	1	1	1	1	1	1	0	1	1	1	1	1	0	0	1	1	1	1	0	1	1	1	0	0	1	1	1	1	1	1	1	1	1	1	1
Shinohara	18	25	0	0	0.138	0.014	0	0	0	0	0	0	0	0	0	0	0	0	0	0	0	0	0	0	0	0	0	0	1	0	0	1	1	0	0	1	0	0	0	1	0	0	0	1	0	0	1	0	0
Shinohara	18	26	1	0	0.44	0.022	0	1	1	0	0	1	0	0	1	0	0	0	0	0	0	0	0	1	1	1	0	0	1	1	1	1	1	0	1	1	0	0	0	1	1	1	1	1	0	1	0	1	1
Shinohara	18	27	1	0	0.648	0.364	0	1	0	1	1	1	1	1	1	1	1	1	0	1	0	1	0	0	1	1	1	1	0	1	0	1	1	1	1	1	0	0	1	1	1	0	1	1	1	0	1	1	0
Shinohara	18	28	1	0	0.364	0.016	0	0	0	1	1	0	1	1	0	0	0	0	0	0	0	0	0	0	0	0	0	0	1	1	1	1	1	0	1	1	1	0	1	1	1	0	0	1	0	0	0	1	1
Shinohara	18	29	1	0	0.218	0.012	0	0	0	1	0	0	0	0	0	0	1	0	0	0	0	0	0	0	0	0	0	0	0	1	0	1	0	0	1	1	0	0	1	1	1	0	0	1	0	0	0	0	0
Shinohara	18	30	1	0	0.506	0.064	0	1	0	1	1	1	1	1	0	0	1	1	0	1	0	0	0	1	0	1	0	0	0	1	0	1	1	0	1	1	1	0	1	1	1	1	1	1	1	0	0	1	0
Shinohara	18	31	1	0	0.642	0.176	0	1	0	0	1	1	1	1	1	0	0	1	1	1	0	1	0	0	0	1	0	1	1	1	1	0	1	1	1	1	1	1	0	1	1	1	1	0	1	1	0	1	1
Shinohara	18	32	1	0	0.87	0.47	1	1	0	1	1	1	1	1	1	1	1	1	1	1	1	1	1	1	1	1	1	1	1	1	1	1	1	1	1	1	1	1	1	1	1	1	1	1	1	1	1	1	1
Shinohara	18	33	1	0	0.908	0.402	1	1	1	1	1	1	1	1	1	1	1	1	1	1	1	1	1	1	1	1	1	1	1	1	1	0	1	1	1	1	1	1	1	1	1	1	1	1	1	1	1	1	1
Shinohara	18	34	1	0	0.926	0.234	1	1	1	1	1	1	1	1	1	1	1	1	1	1	1	1	1	0	1	1	1	1	1	1	1	1	1	1	1	1	1	1	1	1	1	0	1	1	1	1	1	1	1
Shinohara	18	35	1	0	0.61	0.148	0	1	0	0	1	1	1	1	1	0	0	1	1	1	0	0	0	0	0	1	0	1	1	1	1	0	1	1	1	1	1	1	0	1	1	1	1	0	1	1	0	1	1
Shinohara	18	36	1	0	0.886	0.36	1	1	1	1	1	1	1	1	1	1	1	0	1	1	1	0	1	1	1	1	1	0	1	1	1	1	1	1	1	1	1	1	1	0	1	1	0	1	1	1	1	1	1
Shinohara	18	37	1	1	1	0.934	1	1	1	1	1	1	1	1	1	1	1	1	1	1	1	1	1	1	1	1	1	1	1	1	1	1	1	1	1	1	1	1	1	1	1	1	1	1	1	1	1	1	1
Shinohara	18	38	1	0	0.796	0.368	1	1	1	0	1	1	1	1	1	0	1	1	1	1	1	1	1	0	1	1	1	1	1	0	0	0	1	1	1	1	1	1	0	1	1	1	1	1	1	1	1	1	1
Imamura	19	1	1	0	0.59	0.17	0	1	1	0	0	1	0	1	1	1	1	1	1	1	0	1	1	1	1	0	0	1	0	1	1	0	1	0	1	1	0	1	1	0	1	0	1	0	1	1	1	1	0
Imamura	19	2	1	0	0.546	0.144	1	1	1	0	0	1	1	1	1	0	1	0	0	1	1	0	1	1	1	0	0	0	0	1	1	1	1	1	0	1	1	1	1	1	1	0	1	0	0	0	1	0	0
Imamura	19	3	1	0	0.884	0.272	1	1	1	0	1	1	1	1	1	1	1	1	1	1	1	1	1	1	1	1	1	1	0	1	1	1	1	1	1	1	1	1	1	1	1	1	1	1	1	1	1	0	0
Imamura	19	4	1	0	0.736	0.322	1	1	1	0	1	1	1	1	1	1	1	1	1	1	1	0	1	1	0	1	0	0	1	1	1	1	1	0	1	1	1	1	1	1	1	1	1	1	1	0	0	0	0
Imamura	19	5	1	0	0.552	0.242	0	1	1	0	1	1	0	0	0	1	1	0	1	1	1	0	0	1	1	1	1	0	1	1	1	0	1	1	0	1	0	0	1	1	1	0	0	1	0	0	0	0	1
Imamura	19	6	1	0	0.952	0.56	1	1	1	1	1	1	1	1	1	1	1	1	1	1	1	1	1	1	1	1	1	1	1	1	1	1	1	1	1	1	1	1	1	1	1	1	1	1	1	1	1	1	0
Imamura	19	7	0	0	0.466	0.178	1	0	1	0	0	1	1	0	1	0	0	0	0	0	1	1	0	1	0	0	0	1	0	0	0	1	1	0	0	1	1	1	0	0	0	0	0	0	1	0	1	1	0
Imamura	19	8	1	0	0.588	0.178	1	1	1	0	0	1	0	1	1	0	1	1	0	1	0	1	1	1	1	0	0	1	0	0	1	1	1	0	0	1	1	1	1	1	0	0	1	0	0	0	1	0	0
Imamura	19	9	0	0	0.274	0.03	0	0	1	0	0	1	1	0	1	0	0	0	0	0	1	1	0	1	0	0	0	0	0	0	0	0	1	0	0	1	0	1	0	0	0	0	0	0	0	0	1	0	0
Imamura	19	10	0	0	0.274	0.028	0	0	1	0	0	1	1	0	1	0	0	0	0	0	1	1	0	1	0	0	0	0	0	0	0	0	1	0	0	1	0	1	0	0	0	0	0	0	0	0	1	0	0
Imamura	19	11	1	0	0.712	0.368	1	1	1	1	1	1	1	0	0	1	1	1	0	1	1	0	0	0	1	1	0	1	1	0	0	1	0	1	1	0	1	0	1	0	1	1	0	1	0	1	1	1	1
Imamura	19	12	1	0	0.388	0.212	0	0	1	0	0	1	1	0	0	1	0	0	1	0	1	1	1	1	1	1	0	0	0	0	0	0	0	1	0	1	1	1	1	1	0	0	0	1	0	1	0	0	0
Imamura	19	13	1	1	0.54	0.242	0	0	1	1	0	1	1	0	1	1	0	0	1	0	1	1	1	1	1	1	0	0	1	0	1	0	1	1	0	0	0	1	1	1	0	0	1	1	0	1	1	0	0
Imamura	19	14	1	1	0.88	0.442	1	1	1	1	1	1	1	1	1	1	1	0	1	0	1	1	1	1	1	1	1	1	1	0	1	1	1	1	1	1	1	1	1	1	1	0	1	1	1	1	1	1	1
Imamura	19	15	1	0	0.442	0.084	1	0	1	0	0	1	1	0	1	0	0	0	0	0	1	1	0	1	1	1	0	1	0	0	0	0	1	1	0	1	0	1	1	0	0	0	0	1	0	0	1	0	0
Imamura	19	16	1	0	0.496	0.13	0	0	1	1	1	0	1	0	1	0	0	0	0	0	0	0	0	0	1	1	0	1	0	0	0	0	1	1	0	1	1	0	1	1	0	1	0	1	0	0	1	1	0
Imamura	19	17	1	0	0.998	0.984	1	1	1	1	1	1	1	1	1	1	1	1	1	1	1	1	1	1	1	1	1	1	1	1	1	1	1	1	1	1	1	1	1	1	1	1	1	1	1	1	1	1	1
Imamura	19	18	1	0	0.468	0.276	1	0	1	0	1	1	1	0	0	1	0	0	1	0	1	1	1	1	1	1	0	1	0	0	0	0	0	1	0	1	1	1	1	1	0	0	1	1	0	1	0	0	0
Imamura	19	19	1	1	0.824	0.348	1	1	1	1	1	1	1	1	1	1	1	1	1	1	1	1	1	1	1	1	1	1	1	1	1	0	1	1	0	1	1	1	1	1	1	1	1	1	0	1	0	0	1
Imamura	19	20	1	0	0.998	0.84	1	1	1	1	1	1	1	1	1	1	1	1	1	1	1	1	1	1	1	1	1	1	1	1	1	1	1	1	1	1	1	1	1	1	1	1	1	1	1	1	1	1	1
Ayache	20	1	1	1	0.97	0.868	1	0	1	0	1	1	1	1	1	1	1	1	1	1	1	1	1	1	1	1	1	1	1	1	1	1	1	0	1	1	1	1	1	1	1	1	1	1	1	1	1	1	1
Ayache	20	2	0	0	0.118	0.066	0	0	0	0	0	0	0	0	1	0	0	0	0	0	0	0	0	0	0	0	0	0	0	0	0	1	0	0	0	0	0	0	0	0	0	0	0	1	0	0	0	0	0
Ayache	20	3	0	0	0.08	0.054	0	0	0	0	0	0	0	0	1	0	0	0	0	0	0	0	0	0	0	0	0	0	1	0	0	1	0	0	0	0	0	0	0	0	0	0	0	1	0	0	0	0	0
Ayache	20	4	0	0	0.032	0.008	0	0	0	0	0	0	0	0	1	0	0	0	0	0	0	0	0	0	0	0	0	0	0	0	0	1	0	0	0	0	0	0	0	0	0	0	0	0	0	0	0	0	0
Ayache	20	5	0	0	0.008	0.002	0	0	0	0	0	0	0	0	0	0	0	0	0	0	0	0	0	0	0	0	0	0	0	0	0	0	0	0	0	0	0	0	0	0	0	0	0	0	0	0	0	0	0
Ayache	20	6	0	0	0.012	0.002	0	0	0	0	0	0	0	0	0	0	0	0	0	0	0	0	0	0	0	0	0	0	0	0	0	1	0	0	0	0	0	0	0	0	0	0	0	0	0	0	0	0	0
Ayache	20	7	0	0	0.034	0.012	0	0	0	0	0	0	0	0	1	0	0	0	0	0	0	0	0	0	0	0	0	0	0	0	0	1	0	0	0	0	0	0	0	0	0	0	0	1	0	0	0	0	0
Ayache	20	8	0	0	0.048	0.044	0	0	0	0	0	0	0	0	1	0	0	0	0	0	0	0	0	0	0	0	0	0	1	0	0	1	0	0	0	0	0	0	0	0	0	0	0	1	0	0	0	0	0
Ayache	20	9	0	0	0.068	0.062	0	0	0	0	0	0	0	0	0	0	0	0	0	0	0	0	0	0	1	0	0	0	1	0	0	1	0	0	0	0	0	0	0	0	0	0	1	0	0	0	1	0	0
Ayache	20	10	1	0	0.752	0.462	1	1	1	1	0	0	0	1	1	1	1	0	0	1	1	1	0	0	1	1	1	1	1	0	1	1	0	1	1	0	1	0	0	0	0	1	1	1	1	1	1	1	0
Ayache	20	11	0	0	0.144	0.08	0	0	0	0	1	0	1	1	1	0	1	0	0	0	0	0	0	0	0	0	1	0	1	0	0	0	0	0	0	0	0	0	0	0	0	0	0	1	0	0	0	0	0
Ayache	20	12	0	0	0.006	0.002	0	0	0	0	0	0	0	0	0	0	0	0	0	0	0	0	0	0	0	0	0	0	0	0	0	0	0	0	0	0	0	0	0	0	0	0	0	0	0	0	0	0	0
Ayache	20	13	0	0	0.01	0.002	0	0	0	0	0	0	0	0	0	0	0	0	0	0	0	0	0	0	0	0	0	0	0	0	0	1	0	0	0	0	0	0	0	0	0	0	0	0	0	0	0	0	0
Ayache	20	14	0	0	0	0	0	0	0	0	0	0	0	0	0	0	0	0	0	0	0	0	0	0	0	0	0	0	0	0	0	0	0	0	0	0	0	0	0	0	0	0	0	0	0	0	0	0	0
Ayache	20	15	0	0	0.018	0	1	0	0	0	1	0	0	0	0	0	0	0	0	0	0	0	0	0	0	0	0	0	0	0	0	1	0	0	0	0	0	0	0	0	0	0	0	0	0	0	0	0	0
Ayache	20	16	0	0	0.004	0.004	0	0	0	1	0	0	0	0	0	0	0	0	0	0	0	0	0	0	0	0	0	0	0	0	0	1	0	0	0	0	0	0	0	0	0	0	0	0	0	0	0	0	0
Ayache	20	17	0	0	0.04	0.006	1	0	0	1	0	0	0	0	0	0	0	0	0	0	0	0	0	0	0	0	0	0	1	0	0	0	0	0	0	0	0	0	0	0	0	0	0	0	0	0	0	0	0
Ayache	20	18	0	0	0.23	0.106	1	0	0	0	1	0	0	0	1	1	0	0	0	0	0	0	0	0	0	0	1	1	1	0	0	0	0	0	0	0	1	0	0	0	0	0	0	0	0	0	0	1	0
Ayache	20	19	0	0	0.5	0.358	1	1	1	1	1	1	1	0	0	1	1	1	1	0	0	0	0	1	0	0	1	1	1	1	0	1	0	0	1	1	1	0	1	0	0	0	0	0	0	1	1	0	1
Ayache	20	20	0	0	0.766	0.546	0	1	1	1	1	1	1	0	1	1	1	0	1	1	0	1	1	1	1	1	1	0	1	1	1	1	1	1	1	1	1	0	0	1	0	1	1	0	1	0	1	0	1
Ayache	20	21	0	0	0.402	0.272	0	1	1	0	0	0	1	0	1	0	0	1	0	1	0	1	0	0	1	0	0	1	0	0	0	1	0	0	1	1	1	0	0	0	0	1	0	0	0	0	0	0	1
Ayache	20	22	1	0	0.536	0.424	1	1	0	0	0	1	0	0	1	1	0	1	0	1	0	1	1	0	1	1	1	1	1	1	0	1	1	0	1	0	0	1	1	1	0	0	1	1	0	1	0	0	0
Ayache	20	23	1	0	0.478	0.43	0	0	0	0	0	1	1	0	1	1	1	1	0	1	1	1	0	0	1	0	1	1	1	0	0	1	1	1	1	0	0	1	1	0	0	0	0	0	0	0	0	1	0
Ayache	20	24	0	1	0.66	0.466	0	1	1	0	1	1	0	0	1	0	0	0	1	1	0	0	0	1	1	1	0	0	1	1	1	1	1	0	0	1	1	1	0	0	0	0	0	0	0	1	1	1	1
Ayache	20	25	0	0	0.176	0.144	0	1	1	0	0	0	0	1	1	0	1	0	0	0	0	0	0	0	1	0	0	1	1	0	0	0	0	0	0	0	0	0	0	0	0	0	1	1	0	0	0	0	0
Ayache	20	26	0	0	0.074	0.03	0	0	1	0	0	0	0	0	1	0	0	0	0	0	0	0	0	0	0	0	0	0	0	0	0	1	0	0	0	0	0	0	0	0	0	0	1	0	0	0	0	0	0
Ayache	20	27	0	1	0.46	0.302	1	1	0	1	1	0	0	0	0	1	0	0	0	1	1	1	1	0	0	1	0	0	0	1	0	1	0	0	0	0	1	0	0	0	1	1	1	0	1	0	1	0	0
Ayache	20	28	0	0	0.214	0.134	1	0	0	0	0	0	1	1	0	1	0	0	1	1	0	0	0	0	0	1	0	0	0	0	0	0	1	0	0	0	0	0	0	0	0	0	0	1	1	0	0	0	0
Ayache	20	29	0	0	0	0	0	0	0	0	0	0	0	0	0	0	0	0	0	0	0	0	0	0	0	0	0	0	0	0	0	0	0	0	0	0	0	0	0	0	0	0	0	0	0	0	0	0	0
Ayache	20	30	0	0	0.116	0.066	0	0	0	0	0	0	0	1	0	0	1	0	0	0	0	0	0	0	1	0	0	0	0	0	0	0	0	0	0	0	0	0	0	0	0	0	0	0	0	0	1	0	0
Ayache	20	31	0	0	0.078	0.028	0	0	0	0	0	0	0	1	0	0	0	0	0	0	0	0	0	0	1	0	0	0	0	0	0	0	1	0	0	0	0	0	0	0	0	0	0	0	0	0	1	0	0
Ayache	20	32	0	0	0.04	0.018	0	0	0	0	0	0	0	0	0	0	1	0	0	0	0	0	0	0	1	0	0	0	0	0	0	0	0	0	0	0	0	0	0	0	0	0	0	0	0	0	1	0	0
Ayache	20	33	0	0	0.08	0.036	0	0	0	0	0	0	0	0	0	0	0	0	0	0	0	0	0	0	1	0	0	0	0	0	0	1	0	0	0	0	0	0	0	0	0	1	0	0	0	0	1	0	0
Ayache	20	34	0	0	0.03	0.012	0	0	0	0	0	0	0	0	0	0	0	0	0	0	0	0	0	0	1	0	0	0	0	0	0	1	0	0	0	0	0	0	0	0	0	0	0	0	0	0	0	0	0
Ayache	20	35	0	0	0.014	0.006	0	0	0	0	0	0	0	0	0	0	0	0	0	0	0	0	0	0	1	0	0	0	0	0	0	0	0	0	0	0	0	0	0	0	0	0	0	0	0	0	0	0	0
Ayache	20	36	0	0	0.004	0.004	0	0	0	0	0	0	0	0	0	0	0	0	0	0	0	0	0	0	0	0	0	0	0	0	0	0	0	0	0	0	0	0	0	0	0	0	0	0	0	0	0	0	0
Ayache	20	37	0	0	0.068	0.01	0	0	0	0	0	0	0	0	0	0	0	0	0	0	0	0	0	0	0	0	0	0	0	0	0	0	0	0	0	0	0	0	0	0	0	0	0	0	0	0	0	0	0
Ayache	20	38	0	0	0.09	0.084	0	1	0	0	0	0	0	0	1	0	0	0	0	0	0	0	0	0	0	0	0	0	0	0	0	0	0	0	0	0	0	0	0	0	0	0	0	1	0	0	0	0	0
Ayache	20	39	0	0	0.152	0.058	1	0	0	0	0	0	0	1	1	0	0	1	0	0	0	0	0	0	0	0	0	1	1	0	1	1	0	0	0	1	0	0	0	0	0	0	0	0	0	0	0	0	0
Ayache	20	40	0	0	0.078	0.012	1	0	1	0	0	0	0	0	1	0	0	1	1	0	1	0	0	1	0	0	1	1	0	0	0	1	0	0	0	0	0	0	0	0	0	1	0	0	0	0	0	0	0
Ayache	20	41	0	0	0.002	0.002	0	0	0	0	0	0	0	0	0	0	0	0	0	0	0	0	0	0	0	0	0	0	0	0	0	0	0	0	0	0	0	0	0	0	0	0	0	0	0	0	0	0	0
Ayache	20	42	0	0	0.222	0.17	0	0	0	0	0	1	0	0	0	0	0	0	0	0	0	1	0	0	1	0	0	0	0	0	1	1	0	0	0	0	1	0	1	0	1	1	0	0	0	0	0	0	0
Ayache	20	43	0	0	0.03	0.016	0	0	0	0	0	0	0	0	0	0	0	0	0	0	0	0	0	0	0	0	0	0	0	0	0	0	0	0	0	0	0	0	0	0	0	0	0	0	0	0	0	0	0
Ayache	20	44	0	1	0.636	0.408	1	0	0	1	1	1	1	1	1	1	1	0	1	1	1	1	0	0	1	0	1	1	1	1	0	1	0	0	1	1	1	1	0	1	1	1	1	0	1	0	1	1	0
Ayache	20	45	1	0	0.83	0.668	1	1	1	1	1	1	0	1	1	1	1	1	1	1	0	1	1	1	1	0	1	1	1	1	1	1	0	1	1	1	1	0	1	0	1	1	1	1	1	1	1	1	0
Ayache	20	46	0	0	0.326	0.194	1	0	1	1	0	0	0	1	1	0	1	0	1	0	1	0	1	1	1	1	0	1	0	0	0	1	0	1	0	1	1	0	0	0	0	0	0	0	0	0	0	0	1
Ayache	20	47	0	0	0.21	0.124	1	0	1	1	0	0	0	0	1	0	0	0	0	0	0	1	0	1	0	0	1	1	1	0	1	1	0	0	0	0	0	0	1	0	0	1	0	0	0	0	0	0	0
Ayache	20	48	0	0	0.416	0.26	1	1	1	1	0	0	0	0	1	1	0	1	0	0	1	1	0	1	0	0	1	1	1	1	1	1	0	0	1	1	1	0	1	0	0	1	1	0	0	0	0	0	1
Ayache	20	49	0	0	0.258	0.178	1	0	0	0	1	0	0	0	0	0	0	0	0	1	0	0	0	0	0	0	0	0	1	0	0	0	0	0	0	0	0	1	0	0	0	0	0	1	0	0	1	1	0
Ayache	20	50	1	0	0.426	0.24	1	1	1	0	0	1	0	0	1	0	1	1	0	0	0	0	1	1	1	1	0	1	1	0	0	0	0	0	0	1	0	0	0	0	1	0	0	0	0	0	0	0	0
Ayache	20	51	0	1	0.874	0.666	1	0	0	1	1	1	1	1	1	1	1	1	1	1	1	1	1	0	1	1	1	1	1	1	1	1	1	0	1	1	1	1	1	1	1	1	1	0	1	1	1	1	1
Ayache	20	52	0	1	0.554	0.396	1	0	1	0	0	1	1	1	1	1	1	1	1	1	1	0	0	1	0	0	1	1	0	1	0	1	1	1	0	0	1	1	0	1	0	1	1	0	1	1	1	1	1
Ayache	20	53	0	0	0.016	0.004	0	0	0	0	0	0	0	0	0	0	0	0	0	0	0	0	0	0	0	0	0	0	0	0	0	0	0	0	0	0	0	0	0	0	0	0	0	0	0	0	1	0	0
Ayache	20	54	1	0	0.748	0.578	1	1	1	1	1	1	1	1	1	1	0	1	1	0	1	0	0	1	1	1	1	0	1	1	0	0	1	1	0	1	1	1	1	1	1	1	0	1	1	1	1	1	0
Ayache	20	55	0	0	0.13	0.122	0	0	0	0	0	0	0	0	0	1	0	0	0	0	0	0	0	0	0	0	0	0	0	1	0	0	1	0	0	0	0	0	1	1	0	1	0	0	0	0	0	0	1
Ayache	20	56	0	0	0.21	0.144	0	0	0	0	0	0	0	1	0	1	0	0	0	0	1	0	0	1	0	0	0	0	0	1	0	0	1	1	1	0	0	0	1	1	0	1	0	0	0	0	0	0	0
Ayache	20	57	0	0	0.174	0.128	0	0	0	0	0	0	0	1	0	0	0	1	0	0	0	0	1	1	0	0	0	0	0	0	1	0	1	1	0	0	0	0	1	0	0	1	0	1	0	0	0	0	0
Ayache	20	58	1	1	1	0.984	1	1	1	1	1	1	1	1	1	1	1	1	1	1	1	1	1	1	1	1	1	1	1	1	1	1	1	1	1	1	1	1	1	1	1	1	1	1	1	1	1	1	1
Ayache	20	59	1	0	0.528	0.344	1	1	0	1	0	1	0	0	0	0	1	0	1	1	0	0	1	1	1	1	0	1	1	0	1	0	1	0	0	1	1	0	1	1	1	1	0	1	1	0	1	0	0
Ayache	20	60	0	1	0.874	0.832	1	1	1	1	1	1	0	1	1	1	1	1	1	1	1	0	1	1	1	1	1	1	1	1	1	1	1	1	1	1	1	1	1	1	0	0	1	1	1	1	1	0	1
Ayache	20	61	0	1	0.496	0.332	1	0	0	0	1	1	0	1	0	0	1	1	0	1	1	0	0	0	0	0	0	1	0	1	1	1	1	0	0	1	0	1	0	1	0	1	0	1	0	0	1	0	1
Ayache	20	62	0	1	0.102	0.05	1	0	0	0	1	0	0	0	0	0	0	1	0	1	0	0	0	0	0	0	0	0	0	1	0	1	0	0	0	0	0	0	0	0	0	0	0	0	0	0	1	0	0
Ayache	20	63	1	1	0.912	0.8	1	1	1	1	1	1	1	1	0	1	1	1	0	1	1	1	1	1	1	1	1	1	1	1	1	1	1	1	1	1	1	0	1	1	1	1	1	1	0	1	1	1	1
Ayache	20	64	1	0	0.412	0.296	0	0	0	0	0	0	0	0	1	1	1	1	0	1	0	1	0	1	1	1	1	1	1	0	1	0	0	0	1	1	1	0	1	0	0	0	1	1	1	1	0	0	0
Ayache	20	65	0	0	0.328	0.19	1	0	0	1	0	1	0	0	0	0	1	1	0	1	0	0	0	1	1	0	0	1	1	0	1	0	0	0	0	1	1	0	1	0	1	0	0	0	1	1	1	1	0
Ayache	20	66	0	1	0.544	0.314	1	1	0	1	0	1	0	0	0	1	1	1	1	1	0	0	0	1	1	1	0	1	1	0	1	0	0	0	1	1	1	1	1	1	1	0	1	0	1	0	1	1	0
Ayache	20	67	0	1	0.21	0.146	1	0	1	1	0	0	0	0	0	0	0	0	0	0	0	0	1	0	0	0	0	0	0	0	0	0	0	0	0	1	0	0	0	1	0	0	0	0	0	0	1	1	0
Ayache	20	68	0	0	0.084	0.05	1	0	0	1	0	0	0	0	0	0	0	0	0	0	0	0	1	0	0	0	0	0	0	0	0	0	0	0	0	1	0	0	0	1	0	0	0	0	0	0	1	1	0
Ayache	20	69	0	0	0.2	0.088	1	0	1	1	0	0	0	0	0	0	0	0	0	1	0	0	1	0	0	0	1	0	1	0	0	0	0	0	0	0	1	0	1	1	1	0	0	0	0	0	0	1	0
Ayache	20	70	0	0	0.182	0.118	1	0	0	1	0	0	0	0	0	0	1	0	0	0	0	0	0	0	0	0	1	0	0	0	0	0	0	0	0	1	0	0	1	1	0	0	0	0	0	0	1	1	0
Ayache	20	71	0	0	0.396	0.288	0	1	0	0	0	1	1	0	0	0	0	1	1	0	0	0	0	0	1	0	1	0	1	1	1	0	1	0	1	1	1	0	1	0	1	1	1	0	0	0	0	0	0
Ayache	20	72	0	0	0.172	0.086	0	0	1	0	0	0	0	0	0	0	0	0	0	0	0	0	0	0	1	0	1	0	0	0	0	0	0	0	0	1	1	0	1	0	1	0	0	0	0	0	0	0	0
Ayache	20	73	1	0	0.578	0.444	1	0	1	1	1	1	0	0	0	0	1	1	1	1	0	1	1	1	1	1	0	0	1	1	1	1	0	1	0	1	1	0	1	0	1	0	1	0	1	0	1	1	0
Ayache	20	74	1	0	0.844	0.67	0	1	1	1	0	1	1	1	1	1	1	1	0	1	1	1	1	1	1	1	1	1	1	1	1	1	1	1	1	1	1	1	1	1	1	1	1	1	1	1	1	1	0
Ayache	20	75	1	0	0.394	0.288	1	1	1	1	1	0	1	1	0	0	0	1	0	0	1	0	0	0	1	0	1	0	1	1	0	1	0	0	0	1	0	0	0	1	0	1	0	0	1	0	0	0	0
Ayache	20	76	0	1	0.346	0.222	1	0	1	0	1	1	1	1	1	0	1	0	0	1	1	0	0	0	0	0	0	1	1	0	0	1	0	1	0	1	0	1	0	1	0	0	0	0	1	0	0	1	0
Ayache	20	77	0	0	0.186	0.084	0	0	0	0	1	0	1	0	1	0	0	0	0	1	0	0	0	0	0	0	1	0	0	0	0	0	1	0	0	0	1	0	0	0	1	0	0	1	0	1	0	0	0
Ayache	20	78	0	0	0.84	0.704	1	1	1	1	1	1	1	1	1	1	1	1	1	1	1	1	0	1	1	1	1	1	1	1	1	1	1	1	1	1	1	1	1	1	1	1	1	1	1	1	1	1	0
Ayache	20	79	0	0	0.38	0.298	1	0	1	1	0	0	0	0	1	1	0	0	0	0	0	1	0	0	0	0	0	0	1	0	0	1	1	0	0	0	1	0	0	1	1	0	0	1	0	0	0	1	0
Ayache	20	80	1	0	0.634	0.552	1	1	1	1	0	1	0	0	1	1	0	1	0	1	1	1	1	0	1	1	1	1	0	1	1	1	0	1	1	1	1	1	1	1	1	0	1	1	1	0	0	0	1
Westneat	21	1	1	1	0.984	0.444	1	1	1	1	1	1	1	1	1	1	1	1	1	1	1	1	1	1	1	1	1	1	1	1	1	1	1	1	1	1	1	1	1	1	1	1	1	1	1	1	1	1	1
Westneat	21	2	1	0	0.982	0.478	1	1	1	1	1	1	1	1	1	1	1	1	1	1	0	1	1	1	1	1	1	1	1	1	1	1	1	1	1	1	1	1	1	1	1	1	1	1	1	1	1	1	1
Westneat	21	3	0	1	0.996	0.456	1	1	1	1	1	1	1	1	1	1	1	1	1	1	1	1	1	1	1	1	1	1	1	1	1	1	1	1	1	1	1	1	1	1	1	1	1	1	1	1	1	1	1
Westneat	21	4	1	0	0.966	0.208	1	1	1	1	1	1	1	1	1	1	1	1	1	1	1	1	1	1	1	1	1	1	1	1	1	1	1	1	0	1	1	1	1	1	1	0	1	1	1	1	1	1	1
Westneat	21	5	1	0	0.91	0.268	0	1	1	1	1	1	1	1	1	1	0	1	1	1	1	1	0	0	1	1	1	1	1	1	1	1	1	1	1	1	1	1	1	1	1	0	1	1	1	1	1	1	1
Westneat	21	6	1	1	1	0.77	1	1	1	1	1	1	1	1	1	1	1	1	1	1	1	1	1	1	1	1	1	1	1	1	1	1	1	1	1	1	1	1	1	1	1	1	1	1	1	1	1	1	1
Westneat	21	7	1	0	1	0.748	1	1	1	1	1	1	1	1	1	1	1	1	1	1	1	1	1	1	1	1	1	1	1	1	1	1	1	1	1	1	1	1	1	1	1	1	1	1	1	1	1	1	1
Westneat	21	8	1	0	0.994	0.382	1	1	1	1	1	1	1	1	1	1	1	1	1	1	1	1	1	1	1	1	1	1	1	1	1	1	1	1	1	1	1	1	1	1	1	1	1	1	1	1	1	1	1
Westneat	21	9	1	0	1	0.836	1	1	1	1	1	1	1	1	1	1	1	1	1	1	1	1	1	1	1	1	1	1	1	1	1	1	1	1	1	1	1	1	1	1	1	1	1	1	1	1	1	1	1
Westneat	21	10	1	0	0.936	0.378	1	1	1	1	1	1	1	1	1	1	1	1	0	0	1	1	1	1	1	1	1	1	0	1	1	1	1	1	0	1	1	1	1	1	1	1	1	1	1	1	1	1	1
Westneat	21	11	1	0	1	0.706	1	1	1	1	1	1	1	1	1	1	1	1	1	1	1	1	1	1	1	1	1	1	1	1	1	1	1	1	1	1	1	1	1	1	1	1	1	1	1	1	1	1	1
Westneat	21	12	1	1	1	0.666	1	1	1	1	1	1	1	1	1	1	1	1	1	1	1	1	1	1	1	1	1	1	1	1	1	1	1	1	1	1	1	1	1	1	1	1	1	1	1	1	1	1	1
Westneat	21	13	1	1	1	0.534	1	1	1	1	1	1	1	1	1	1	1	1	1	1	1	1	1	1	1	1	1	1	1	1	1	1	1	1	1	1	1	1	1	1	1	1	1	1	1	1	1	1	1
Westneat	21	14	1	0	0.926	0.294	1	1	1	1	1	1	1	1	1	1	1	0	1	1	1	1	1	1	1	1	1	1	1	1	1	1	1	1	1	1	1	1	1	1	1	1	1	0	1	1	1	1	1
Westneat	21	15	1	1	1	0.66	1	1	1	1	1	1	1	1	1	1	1	1	1	1	1	1	1	1	1	1	1	1	1	1	1	1	1	1	1	1	1	1	1	1	1	1	1	1	1	1	1	1	1
Westneat	21	16	1	0	0.992	0.462	1	1	1	1	1	1	1	1	1	1	1	1	1	1	1	1	1	1	1	1	1	1	1	1	1	1	1	1	1	1	1	1	1	1	1	1	1	1	1	1	1	1	1
Westneat	21	17	1	0	0.992	0.306	1	1	1	1	1	1	1	1	1	1	1	1	1	1	1	1	1	1	1	1	1	1	1	1	1	1	1	1	1	1	1	1	1	1	1	1	1	1	1	1	1	1	1
Westneat	21	18	1	1	0.926	0.412	1	0	0	1	1	1	1	1	1	1	1	1	1	1	1	1	1	1	1	1	1	1	1	1	1	1	1	1	1	1	1	1	1	1	1	1	1	1	1	1	1	1	1
Westneat	21	19	1	0	0.96	0.37	1	1	1	1	1	1	1	1	1	1	1	1	1	1	0	1	1	1	1	1	0	1	1	1	1	1	1	1	1	1	1	1	1	1	1	1	0	1	1	1	1	1	1
Westneat	21	20	1	0	0.946	0.27	1	1	1	1	1	1	1	1	1	1	1	1	1	1	0	1	1	1	1	1	0	1	1	1	1	1	1	1	1	1	1	1	1	1	1	1	0	1	1	1	1	1	1
Westneat	21	21	1	0	0.962	0.302	1	1	1	1	1	1	1	1	1	1	1	1	0	0	1	1	1	1	1	1	1	1	1	1	1	1	1	1	0	1	1	1	1	1	1	1	1	1	1	1	1	0	1
Wilkinson97	22	1	1	0	0.714	0.694	1	0	1	1	1	1	1	1	1	0	1	1	1	1	1	0	1	1	1	0	1	0	1	1	1	1	1	1	1	1	0	0	1	0	0	1	1	1	1	0	1	1	1
Wilkinson97	22	2	0	1	0.788	0.778	1	0	1	1	1	1	1	0	1	1	1	0	1	1	1	1	1	1	0	1	1	0	1	0	0	0	1	1	1	0	1	0	1	0	1	1	1	1	1	1	1	1	1
Wilkinson97	22	3	1	1	1	1	1	1	1	1	1	1	1	1	1	1	1	1	1	1	1	1	1	1	1	1	1	1	1	1	1	1	1	1	1	1	1	1	1	1	1	1	1	1	1	1	1	1	1
Wilkinson97	22	4	1	1	1	0.998	1	1	1	1	1	1	1	1	1	1	1	1	1	1	1	1	1	1	1	1	1	1	1	1	1	1	1	1	1	1	1	1	1	1	1	1	1	1	1	1	1	1	1
Wilkinson97	22	5	1	1	0.92	0.94	1	1	1	1	1	1	1	1	1	1	1	0	1	1	1	1	1	1	1	1	0	1	1	1	1	1	1	1	1	1	1	1	1	1	1	1	1	1	1	1	1	1	1
Wilkinson97	22	6	1	1	0.96	0.966	1	1	1	1	1	1	1	1	1	1	1	0	1	1	1	1	1	1	1	1	1	0	1	1	1	1	1	1	1	1	1	1	1	1	1	1	1	0	1	1	0	1	1
Wilkinson97	22	7	1	0	0.666	0.702	1	0	0	1	1	1	0	1	1	0	1	1	1	1	0	1	1	1	0	1	1	0	1	1	0	1	0	0	1	1	1	0	0	0	1	0	1	1	1	1	1	1	1
Wilkinson97	22	8	0	1	0.772	0.774	1	1	1	1	1	1	1	1	1	0	0	1	1	0	1	1	1	1	1	1	1	1	1	1	0	1	0	0	1	1	1	1	1	1	1	1	1	1	0	0	1	1	0
WilkinsonN96	23	1	1	1	1	0.988	1	1	1	1	1	1	1	1	1	1	1	1	1	1	1	1	1	1	1	1	1	1	1	1	1	1	1	1	1	1	1	1	1	1	1	1	1	1	1	1	1	1	1
WilkinsonN96	23	2	1	1	0.948	0.866	1	1	1	1	1	1	1	1	1	1	1	1	1	1	1	1	1	1	1	0	1	1	1	1	1	1	1	1	1	1	1	1	1	1	1	1	1	1	1	1	1	1	1
WilkinsonN96	23	3	1	1	1	1	1	1	1	1	1	1	1	1	1	1	1	1	1	1	1	1	1	1	1	1	1	1	1	1	1	1	1	1	1	1	1	1	1	1	1	1	1	1	1	1	1	1	1
WilkinsonN96	23	4	0	0	0.318	0.26	0	0	0	0	1	0	1	1	1	0	0	0	0	0	1	0	0	1	0	0	1	1	1	0	1	0	0	1	1	0	0	0	0	1	1	0	0	0	0	1	0	0	0
WilkinsonN96	23	5	0	0	0.134	0.044	0	0	0	0	0	0	0	0	0	1	0	0	0	0	0	0	0	0	0	0	0	1	0	1	0	0	1	1	0	1	0	0	0	0	0	1	0	0	0	0	0	0	0
WilkinsonN96	23	6	0	0	0.116	0.026	0	0	0	0	0	0	0	1	0	1	0	0	0	0	0	0	0	0	0	0	0	1	0	1	0	0	1	1	0	0	0	0	0	0	0	0	0	0	0	0	0	0	0
WilkinsonN96	23	7	0	0	0.064	0.004	0	0	0	0	0	0	0	0	0	0	0	0	0	0	0	0	0	0	0	0	0	1	1	0	0	0	0	0	0	0	0	0	0	1	0	0	0	0	0	0	0	0	0
WilkinsonN96	23	8	1	0	0.266	0.132	1	1	0	0	0	0	1	1	0	1	1	1	0	0	0	0	1	0	0	0	0	1	1	1	0	1	1	0	0	0	0	0	0	1	0	0	1	1	1	0	0	0	0
WilkinsonN96	23	9	1	0	0.464	0.332	1	1	1	0	0	0	1	1	0	1	1	1	1	0	0	1	1	1	0	1	0	1	1	1	1	1	1	1	0	1	0	0	0	1	0	1	1	1	1	0	0	0	0
WilkinsonN96	23	10	0	0	0.134	0.072	0	0	0	0	0	0	0	0	0	1	0	0	0	0	0	0	0	0	0	0	0	1	0	1	0	0	1	1	0	0	0	0	0	0	0	1	0	0	0	0	0	0	0
WilkinsonN96	23	11	1	0	0.554	0.416	1	1	0	1	1	0	1	0	1	1	1	0	0	1	1	1	1	1	1	1	0	1	1	1	1	0	1	1	1	1	0	0	0	0	1	0	0	0	0	1	1	0	0
WilkinsonN96	23	12	0	0	0.206	0.112	1	1	0	0	0	0	0	0	0	1	0	0	0	0	0	0	1	0	0	1	0	1	1	1	0	0	0	0	1	0	0	0	0	0	0	1	0	0	0	0	0	0	0
Wiens2005	24	1	1	1	0.998	0.848	1	1	1	1	1	1	1	1	1	1	1	1	1	1	1	1	1	1	1	1	1	1	1	1	1	1	1	1	1	1	1	1	1	1	1	1	1	1	1	1	1	1	1
Wiens2005	24	2	1	1	0.788	0.354	1	1	1	0	1	1	1	1	1	0	0	1	0	1	1	1	1	1	1	0	1	0	1	0	1	1	1	0	0	1	0	1	1	1	1	1	1	1	0	1	1	0	1
Wiens2005	24	3	1	0	0.308	0.084	0	0	0	1	0	1	1	0	0	0	0	0	0	1	1	0	1	0	0	0	1	0	0	0	0	0	1	0	0	0	0	1	0	1	0	1	0	0	0	0	0	0	0
Wiens2005	24	4	1	0	0.572	0.178	1	1	0	1	1	1	1	0	0	0	1	1	1	1	1	1	1	1	0	0	1	0	0	0	0	1	1	0	1	1	1	1	0	1	1	1	0	0	0	1	0	0	0
Wiens2005	24	5	1	0	0.202	0.044	0	0	0	1	0	0	0	0	0	0	1	0	1	0	0	1	1	0	0	0	1	0	0	0	0	0	1	0	0	1	1	0	0	0	0	0	0	0	0	0	0	0	0
Wiens2005	24	6	1	0	0.788	0.328	1	1	0	1	1	1	1	0	1	1	1	1	1	0	1	1	1	0	1	1	1	1	1	1	1	1	1	1	0	1	1	1	1	1	0	1	1	1	0	0	1	1	0
Wiens2005	24	7	1	0	0.62	0.146	1	1	1	1	1	0	1	0	0	1	1	1	1	0	0	1	1	0	0	1	1	0	1	1	1	1	1	1	1	1	0	1	1	0	0	1	1	1	0	0	1	1	0
Wiens2005	24	8	1	0	0.574	0.142	1	1	0	1	1	0	1	0	0	0	1	1	1	1	0	1	1	1	0	0	1	0	0	1	0	1	1	1	1	1	0	1	0	0	1	1	1	1	0	1	0	1	0
Wiens2005	24	9	0	1	0.278	0.19	1	0	0	0	0	0	0	0	0	0	1	1	0	1	0	1	1	1	0	0	1	0	0	0	0	1	1	0	1	1	0	0	0	0	1	0	0	0	0	1	0	0	0
Wiens2005	24	10	1	0	0.846	0.466	1	1	0	1	1	1	1	1	0	0	0	1	1	1	1	1	1	1	1	1	1	0	0	1	0	1	1	1	0	1	1	1	1	1	0	1	1	0	1	1	1	1	1
Wiens2005	24	11	1	0	0.776	0.332	1	0	0	1	1	1	1	1	1	0	1	1	0	1	1	1	1	1	0	1	1	1	1	1	1	0	1	1	0	1	1	1	1	0	1	1	1	0	1	1	1	1	1
Wiens2005	24	12	1	1	0.984	0.758	1	1	1	1	1	1	1	1	1	1	1	1	1	1	1	1	1	1	1	1	1	1	1	1	1	1	1	1	1	1	1	1	1	1	1	0	1	1	1	1	1	1	1
Wiens2005	24	13	1	0	0.78	0.39	0	1	1	0	0	1	1	1	1	0	1	0	0	0	1	0	1	1	0	1	1	1	1	0	1	1	1	1	0	1	0	0	1	1	1	1	0	1	1	1	1	1	1
Wiens2005	24	14	1	0	0.228	0.042	0	0	0	1	0	0	1	0	0	0	0	0	0	1	0	0	1	0	0	0	1	0	0	0	0	0	1	0	0	0	0	1	0	0	0	1	0	0	0	0	0	0	0
Wiens2005	24	15	1	0	0.724	0.324	1	1	1	0	0	0	1	1	1	1	1	1	0	1	1	0	1	1	1	0	1	1	1	0	1	1	1	1	1	0	0	0	1	1	1	0	0	1	1	0	1	1	1
Wiens2005	24	16	1	0	0.896	0.502	1	1	1	1	1	1	1	0	1	1	1	1	1	1	1	1	1	1	1	1	0	0	1	1	1	1	1	1	1	1	0	1	1	1	1	1	1	1	1	1	1	1	1
Wiens2005	24	17	1	1	0.974	0.506	1	1	1	1	1	1	1	1	1	1	1	1	1	1	1	1	1	1	1	1	1	1	1	1	1	1	1	1	1	1	0	1	1	1	1	1	1	1	1	1	1	1	1
Wiens2005	24	18	1	1	0.92	0.528	1	1	1	1	1	1	1	1	1	1	1	1	1	1	1	1	1	1	1	0	1	1	1	1	1	1	1	1	1	1	1	1	0	1	1	1	1	1	1	1	1	1	1
Wiens2005	24	19	1	1	1	0.814	1	1	1	1	1	1	1	1	1	1	1	1	1	1	1	1	1	1	1	1	1	1	1	1	1	1	1	1	1	1	1	1	1	1	1	1	1	1	1	1	1	1	1
Wiens2005	24	20	1	1	0.838	0.568	1	1	0	1	1	1	1	1	1	1	0	1	1	1	1	1	1	1	1	1	1	1	0	1	0	1	1	1	1	1	0	1	0	0	1	1	1	0	1	1	0	1	1
LarsonD	25	1	0	0	0.158	0.162	0	0	0	0	0	0	0	0	0	1	1	0	0	0	0	0	0	0	0	1	0	0	0	0	0	0	0	0	1	0	0	0	0	0	0	0	0	0	0	0	0	0	0
LarsonD	25	2	0	0	0.22	0.202	0	1	0	0	0	0	0	0	1	0	0	0	0	0	0	0	0	0	1	0	0	1	0	0	0	1	0	0	1	0	0	1	0	0	0	0	0	1	0	0	0	1	0
LarsonD	25	3	0	1	0.556	0.55	1	1	0	0	0	0	1	0	1	0	1	0	0	1	1	0	1	1	1	1	1	1	1	0	0	1	0	1	1	1	1	1	1	0	0	0	0	0	0	0	0	1	0
LarsonD	25	4	0	1	0.694	0.668	1	1	0	1	0	0	1	0	1	0	1	1	1	1	0	0	1	1	1	1	1	1	1	0	0	1	0	1	1	1	1	1	1	1	0	0	0	1	0	1	0	1	0
LarsonD	25	5	0	1	0.452	0.396	1	0	1	1	0	0	0	1	0	1	1	0	1	1	0	0	0	1	1	0	1	1	1	0	0	0	0	0	1	0	1	1	0	0	0	0	1	1	1	1	1	1	0
LarsonD	25	6	0	0	0.142	0.146	0	0	0	0	1	0	0	0	0	0	0	0	0	0	0	0	0	0	0	0	0	0	1	0	0	0	0	1	1	0	0	0	0	1	0	0	0	0	0	0	0	0	0
LarsonD	25	7	0	0	0.09	0.076	0	0	0	0	1	0	0	0	0	0	0	0	0	0	1	0	0	0	0	0	0	0	0	0	0	0	0	1	1	0	0	0	0	1	0	0	0	0	0	0	0	0	0
LarsonD	25	8	0	1	0.688	0.69	1	0	0	1	0	1	1	0	0	1	1	1	1	1	1	0	1	1	1	0	1	1	0	1	1	0	1	0	1	0	1	1	0	1	1	0	1	1	1	1	1	1	1
LarsonD	25	9	1	0	0.594	0.544	1	1	0	0	1	1	0	0	0	0	1	0	1	0	1	0	1	1	1	0	0	1	1	1	1	0	1	1	1	1	0	1	0	1	0	0	1	1	0	0	0	1	1
LarsonD	25	10	0	1	0.456	0.452	0	1	0	1	1	0	1	0	1	1	1	0	0	0	1	0	0	1	1	1	0	0	0	1	1	0	0	0	1	0	0	1	1	1	0	0	1	1	1	0	1	0	1
LarsonD	25	11	1	0	0.364	0.362	1	0	0	0	1	0	0	1	1	0	1	0	0	0	1	1	0	1	1	0	0	0	0	0	0	1	1	1	1	0	1	1	1	1	0	0	1	1	0	0	1	0	0
TitusL	26	1	0	0	0.154	0.37	0	1	0	0	0	0	0	0	0	0	0	1	0	0	0	0	0	1	0	0	0	0	0	0	0	0	0	0	0	1	1	0	0	0	0	1	0	1	0	0	0	0	0
TitusL	26	2	1	0	0.344	0.738	0	1	0	0	1	0	1	0	0	1	0	0	0	1	1	0	1	0	1	0	0	0	0	0	1	1	0	1	1	1	0	0	0	1	0	1	1	1	0	0	1	0	0
TitusL	26	3	0	1	0.268	0.762	0	0	0	0	1	0	0	0	0	0	0	0	0	0	0	0	0	0	0	0	0	1	0	0	0	0	0	1	1	0	1	0	1	1	0	1	1	1	0	1	1	1	0
TitusL	26	4	0	1	0.276	0.886	0	1	0	0	0	1	0	1	0	0	0	1	0	0	0	0	0	0	0	0	1	0	1	0	0	0	0	0	0	0	0	0	1	1	1	0	1	1	0	0	1	0	1
TitusL	26	5	0	0	0.2	0.81	0	0	0	0	0	0	0	0	0	0	0	0	0	0	0	0	1	0	1	0	0	0	1	0	1	0	1	0	1	0	0	0	0	0	0	0	1	0	0	0	0	1	0
TitusL	26	6	1	0	0.164	0.684	0	1	0	0	0	0	0	1	0	0	0	1	0	0	0	0	0	0	1	0	1	0	0	0	1	0	0	0	0	0	0	0	0	0	0	0	1	1	0	0	0	0	0
TitusL	26	7	1	0	0.208	0.684	0	0	0	0	0	1	1	1	0	0	0	0	0	1	0	0	0	0	1	0	1	0	0	0	0	0	1	0	0	1	1	0	0	0	0	0	0	0	1	1	0	0	0
TitusL	26	8	0	1	0.358	0.692	0	1	1	0	1	1	0	1	1	0	0	1	0	0	0	0	0	1	0	1	0	0	1	1	0	0	0	1	0	1	1	0	0	0	0	0	1	0	0	0	0	1	0
TitusL	26	9	0	1	0.428	0.828	0	1	1	1	0	0	1	0	1	1	1	1	1	1	0	1	0	1	1	1	0	0	0	1	0	1	0	0	0	1	1	1	0	0	0	0	1	0	0	0	0	1	0
TitusL	26	10	0	1	0.912	1	1	1	1	0	1	1	1	0	1	1	1	1	1	1	1	1	1	1	1	1	1	1	1	1	1	1	0	1	0	1	1	1	0	0	1	1	1	1	1	1	1	1	1
Jackman	27	1	0	1	0.52	0.612	0	1	0	0	0	1	0	0	0	1	1	0	1	0	0	0	0	1	0	0	0	0	1	1	1	1	1	0	0	0	0	1	1	0	1	0	0	0	1	1	0	0	0
Jackman	27	2	1	1	1	1	1	1	1	1	1	1	1	1	1	1	1	1	1	1	1	1	1	1	1	1	1	1	1	1	1	1	1	1	1	1	1	1	1	1	1	1	1	1	1	1	1	1	1
Jackman	27	3	0	1	0.42	0.532	0	1	0	1	0	0	0	0	0	0	0	0	1	0	1	0	1	1	0	1	1	1	0	1	1	1	0	0	1	1	1	1	1	1	0	1	1	0	1	1	1	0	1
Jackman	27	4	1	1	0.908	0.896	1	1	1	1	1	1	1	0	1	1	0	1	1	1	1	1	1	1	1	1	0	1	1	1	0	1	1	1	1	1	1	0	0	1	1	1	1	1	1	1	1	1	1
Jackman	27	5	1	1	0.972	0.97	1	1	1	1	1	1	1	1	1	1	1	1	1	1	1	1	1	1	1	1	1	1	1	1	1	1	1	1	1	1	1	1	1	1	1	1	1	1	1	1	1	1	1
Jackman	27	6	1	0	0.656	0.582	1	1	0	1	1	0	1	0	0	1	0	0	1	0	1	0	1	1	1	0	0	1	1	1	0	1	1	1	0	1	1	0	0	1	0	1	1	1	1	1	1	1	1
Jackman	27	7	0	1	0.464	0.554	0	1	0	0	0	0	0	0	0	1	1	0	1	0	0	0	0	1	0	0	0	0	1	1	1	1	1	0	0	0	0	1	1	0	1	0	0	0	1	1	0	0	0
Mendelson	28	1	1	0	0.754	0.062	0	1	1	1	1	1	1	1	1	1	1	1	1	1	1	1	1	1	1	1	1	0	0	1	1	1	1	1	0	1	1	1	1	1	1	0	1	1	1	1	0	0	1
Mendelson	28	2	1	0	0.846	0.136	0	1	1	1	1	1	1	1	1	1	1	1	1	1	1	1	1	1	1	1	1	0	0	1	1	1	1	1	1	1	1	1	1	1	1	0	1	1	1	1	1	1	1
Mendelson	28	3	1	1	0.978	0.382	1	1	1	1	1	1	1	1	1	1	1	1	1	1	1	1	1	1	1	1	1	1	0	1	1	1	1	1	1	1	1	1	1	1	1	1	1	1	1	1	1	1	1
Mendelson	28	4	0	0	0.566	0.054	0	1	1	1	1	1	0	1	1	1	1	0	1	1	0	1	0	1	1	0	1	1	0	1	1	0	1	1	1	1	0	0	1	1	0	0	1	0	0	1	1	1	1
Mendelson	28	5	1	0	0.874	0.12	0	1	1	1	0	1	1	1	1	1	1	1	1	1	1	1	1	1	1	0	1	1	1	1	0	1	1	1	1	1	1	1	0	1	1	0	1	1	1	1	1	0	1
Mendelson	28	6	1	0	0.886	0.154	1	1	1	1	1	1	1	1	1	1	1	1	1	1	1	1	1	1	1	1	1	0	1	1	1	1	1	1	1	1	1	1	1	1	1	0	1	1	1	1	1	1	1
Mendelson	28	7	1	0	0.502	0.046	0	1	0	0	0	1	0	1	0	1	0	0	1	0	1	0	0	1	1	1	1	1	1	0	0	1	1	0	0	1	1	0	1	0	1	1	1	1	1	1	1	0	0
Mendelson	28	8	1	0	0.488	0.024	0	1	0	0	0	1	0	1	0	1	0	0	1	0	1	0	0	1	1	1	1	1	1	0	0	1	1	0	0	1	1	0	1	0	1	1	1	1	1	1	1	0	0
Mendelson	28	9	1	0	0.406	0.004	0	0	0	0	0	1	0	0	0	1	0	0	1	0	1	0	0	1	1	1	1	1	1	0	0	0	1	0	0	1	1	0	1	1	1	1	0	0	0	1	1	0	0
Mendelson	28	10	1	0	0.852	0.204	1	1	1	0	0	1	1	1	1	1	1	1	1	1	1	1	1	1	1	1	1	1	1	1	1	1	1	1	1	1	1	1	1	0	1	1	1	1	1	1	1	1	0
Mendelson	28	11	1	0	0.544	0.256	1	1	1	0	0	1	0	1	0	0	0	1	1	1	1	0	1	1	1	1	0	0	1	1	1	1	1	1	1	0	0	0	1	0	1	1	1	0	1	1	1	0	0
Mendelson	28	12	1	1	1	0.83	1	1	1	1	1	1	1	1	1	1	1	1	1	1	1	1	1	1	1	1	1	1	1	1	1	1	1	1	1	1	1	1	1	1	1	1	1	1	1	1	1	1	1
WiensF2005	29	1	1	1	0.998	0.848	1	1	1	1	1	1	1	1	1	1	1	1	1	1	1	1	1	1	1	1	1	1	1	1	1	1	1	1	1	1	1	1	1	1	1	1	1	1	1	1	1	1	1
WiensF2005	29	2	1	1	0.788	0.354	1	1	1	0	1	1	1	1	1	0	0	1	0	1	1	1	1	1	1	0	1	0	1	0	1	1	1	0	0	1	0	1	1	1	1	1	1	1	0	1	1	0	1
WiensF2005	29	3	1	0	0.308	0.084	0	0	0	1	0	1	1	0	0	0	0	0	0	1	1	0	1	0	0	0	1	0	0	0	0	0	1	0	0	0	0	1	0	1	0	1	0	0	0	0	0	0	0
WiensF2005	29	4	1	0	0.572	0.178	1	1	0	1	1	1	1	0	0	0	1	1	1	1	1	1	1	1	0	0	1	0	0	0	0	1	1	0	1	1	1	1	0	1	1	1	0	0	0	1	0	0	0
WiensF2005	29	5	1	0	0.202	0.044	0	0	0	1	0	0	0	0	0	0	1	0	1	0	0	1	1	0	0	0	1	0	0	0	0	0	1	0	0	1	1	0	0	0	0	0	0	0	0	0	0	0	0
WiensF2005	29	6	1	0	0.788	0.328	1	1	0	1	1	1	1	0	1	1	1	1	1	0	1	1	1	0	1	1	1	1	1	1	1	1	1	1	0	1	1	1	1	1	0	1	1	1	0	0	1	1	0
WiensF2005	29	7	1	0	0.62	0.146	1	1	1	1	1	0	1	0	0	1	1	1	1	0	0	1	1	0	0	1	1	0	1	1	1	1	1	1	1	1	0	1	1	0	0	1	1	1	0	0	1	1	0
WiensF2005	29	8	1	0	0.574	0.142	1	1	0	1	1	0	1	0	0	0	1	1	1	1	0	1	1	1	0	0	1	0	0	1	0	1	1	1	1	1	0	1	0	0	1	1	1	1	0	1	0	1	0
WiensF2005	29	9	0	1	0.278	0.19	1	0	0	0	0	0	0	0	0	0	1	1	0	1	0	1	1	1	0	0	1	0	0	0	0	1	1	0	1	1	0	0	0	0	1	0	0	0	0	1	0	0	0
WiensF2005	29	10	1	0	0.846	0.466	1	1	0	1	1	1	1	1	0	0	0	1	1	1	1	1	1	1	1	1	1	0	0	1	0	1	1	1	0	1	1	1	1	1	0	1	1	0	1	1	1	1	1
WiensF2005	29	11	1	0	0.776	0.332	1	0	0	1	1	1	1	1	1	0	1	1	0	1	1	1	1	1	0	1	1	1	1	1	1	0	1	1	0	1	1	1	1	0	1	1	1	0	1	1	1	1	1
WiensF2005	29	12	1	1	0.984	0.758	1	1	1	1	1	1	1	1	1	1	1	1	1	1	1	1	1	1	1	1	1	1	1	1	1	1	1	1	1	1	1	1	1	1	1	0	1	1	1	1	1	1	1
WiensF2005	29	13	1	0	0.78	0.39	0	1	1	0	0	1	1	1	1	0	1	0	0	0	1	0	1	1	0	1	1	1	1	0	1	1	1	1	0	1	0	0	1	1	1	1	0	1	1	1	1	1	1
WiensF2005	29	14	1	0	0.228	0.042	0	0	0	1	0	0	1	0	0	0	0	0	0	1	0	0	1	0	0	0	1	0	0	0	0	0	1	0	0	0	0	1	0	0	0	1	0	0	0	0	0	0	0
WiensF2005	29	15	1	0	0.724	0.324	1	1	1	0	0	0	1	1	1	1	1	1	0	1	1	0	1	1	1	0	1	1	1	0	1	1	1	1	1	0	0	0	1	1	1	0	0	1	1	0	1	1	1
WiensF2005	29	16	1	0	0.896	0.502	1	1	1	1	1	1	1	0	1	1	1	1	1	1	1	1	1	1	1	1	0	0	1	1	1	1	1	1	1	1	0	1	1	1	1	1	1	1	1	1	1	1	1
WiensF2005	29	17	1	1	0.974	0.506	1	1	1	1	1	1	1	1	1	1	1	1	1	1	1	1	1	1	1	1	1	1	1	1	1	1	1	1	1	1	0	1	1	1	1	1	1	1	1	1	1	1	1
WiensF2005	29	18	1	1	0.92	0.528	1	1	1	1	1	1	1	1	1	1	1	1	1	1	1	1	1	1	1	0	1	1	1	1	1	1	1	1	1	1	1	1	0	1	1	1	1	1	1	1	1	1	1
WiensF2005	29	19	1	1	1	0.814	1	1	1	1	1	1	1	1	1	1	1	1	1	1	1	1	1	1	1	1	1	1	1	1	1	1	1	1	1	1	1	1	1	1	1	1	1	1	1	1	1	1	1
WiensF2005	29	20	1	1	0.838	0.568	1	1	0	1	1	1	1	1	1	1	0	1	1	1	1	1	1	1	1	1	1	1	0	1	0	1	1	1	1	1	0	1	0	0	1	1	1	0	1	1	0	1	1
Ponssa	30	1	0	1	0.978	0.922	1	1	1	1	1	1	1	1	1	1	1	1	1	1	1	1	1	1	1	1	1	1	1	1	1	1	1	1	1	1	1	1	1	1	1	1	1	1	1	1	1	1	1
Ponssa	30	2	0	1	0.748	0.67	1	0	1	1	0	0	1	1	1	0	1	1	1	1	1	1	1	1	1	0	1	1	1	0	1	0	1	1	1	1	0	1	1	0	1	1	1	1	1	1	1	1	0
Ponssa	30	3	1	0	0.936	0.772	1	1	1	1	1	1	1	1	1	1	1	1	1	1	1	0	1	1	1	1	1	1	1	1	1	1	1	1	1	1	1	1	1	1	1	1	1	1	1	1	1	1	1
Ponssa	30	4	0	0	0.43	0.254	1	1	1	0	0	0	0	1	1	0	1	0	0	1	0	0	0	0	0	0	1	0	1	0	0	1	1	0	0	0	1	0	0	1	0	1	0	1	1	0	1	1	0
Ponssa	30	5	0	0	0.602	0.358	1	1	1	1	0	0	1	1	1	1	1	1	0	0	0	1	1	0	0	1	1	1	1	0	1	1	1	1	1	1	1	1	0	1	0	1	0	1	1	1	1	0	0
Ponssa	30	6	0	1	0.264	0.126	1	1	1	0	0	0	0	1	1	0	1	0	0	0	0	0	1	0	0	0	0	0	0	0	0	0	0	0	0	0	0	0	1	1	0	0	0	1	0	0	1	0	0
Ponssa	30	7	0	1	0.432	0.262	1	1	0	0	0	1	1	1	1	0	1	1	1	0	1	0	0	1	0	0	0	0	1	0	1	0	0	0	1	0	1	0	0	1	0	1	0	1	1	0	1	1	0
Ponssa	30	8	1	1	0.33	0.18	0	0	1	0	0	0	0	1	1	1	1	0	1	0	1	0	0	0	1	0	0	0	0	0	1	0	0	0	1	0	0	0	0	0	1	0	0	0	0	0	0	1	0
Ponssa	30	9	1	0	0.112	0.048	0	0	1	0	0	0	0	0	0	1	0	0	0	0	0	0	0	0	0	0	0	0	0	0	0	0	0	0	1	0	0	0	0	0	0	0	0	0	0	0	0	1	0
Ponssa	30	10	0	1	0.344	0.192	1	1	1	0	1	0	0	0	0	0	0	0	1	0	0	0	1	0	0	0	1	0	0	0	0	0	0	0	1	0	0	1	0	1	0	1	1	1	0	1	0	0	0
Ponssa	30	11	1	0	0.448	0.268	1	0	1	0	0	1	0	1	0	1	1	1	1	0	1	0	1	1	0	1	0	0	1	0	0	0	1	1	1	0	0	0	1	1	1	0	1	0	0	0	1	1	0
Scott	31	1	0	1	0.322	0.304	0	1	0	0	0	0	0	0	0	1	1	0	0	0	0	0	0	1	0	0	0	0	1	0	0	1	1	1	1	0	1	0	0	0	0	0	1	0	1	0	0	0	1
Scott	31	2	0	0	0.03	0.01	0	0	0	0	0	0	0	0	0	0	0	0	0	0	0	0	0	0	0	1	0	0	0	0	0	0	0	0	0	0	0	0	0	1	0	0	0	0	0	0	1	0	0
Scott	31	3	0	0	0.008	0.006	0	0	0	0	0	0	0	0	0	0	0	0	0	0	0	0	0	0	0	0	0	0	0	0	0	0	0	0	0	0	0	0	0	0	0	0	0	0	0	0	1	0	0
Scott	31	4	0	0	0.064	0.048	0	0	0	0	0	0	0	0	0	0	0	0	0	0	0	0	0	0	0	1	0	0	0	0	0	0	0	0	0	0	0	0	0	0	0	0	0	0	0	1	1	0	0
Scott	31	5	0	0	0.086	0.07	0	0	0	0	0	0	0	0	0	1	0	0	1	0	0	0	0	0	0	1	0	0	0	0	0	0	1	0	0	0	0	0	0	0	0	0	0	0	0	0	1	0	0
Scott	31	6	0	0	0.032	0.012	0	0	0	0	0	0	0	0	0	0	0	0	0	0	0	0	0	0	0	0	0	0	0	0	0	0	0	0	0	0	0	0	0	0	0	0	0	0	0	0	0	0	0
Scott	31	7	0	0	0.032	0.018	0	0	0	0	0	0	0	0	1	0	0	0	0	0	0	0	0	0	0	0	0	0	0	0	0	0	0	0	1	0	0	0	0	0	0	0	0	0	0	0	0	0	0
Scott	31	8	0	0	0.056	0.01	0	0	0	0	0	0	0	0	0	0	0	0	0	0	0	0	0	0	0	0	0	0	0	0	0	0	1	0	0	0	0	0	0	0	0	0	0	0	0	0	1	0	0
Scott	31	9	0	0	0.008	0.004	0	0	0	0	0	0	0	0	0	1	0	0	0	0	0	0	0	0	0	0	0	0	0	0	0	0	0	0	0	0	0	0	0	0	0	0	0	0	0	0	0	0	0
Scott	31	10	0	0	0.05	0.012	0	0	0	0	0	0	0	0	0	0	0	0	0	0	0	0	0	0	0	0	0	0	0	0	0	0	1	0	0	0	0	0	0	0	0	0	0	0	1	0	0	0	0
Scott	31	11	1	0	0.146	0.044	0	0	0	0	0	0	0	0	0	0	0	0	0	0	0	1	0	1	0	0	0	1	0	0	0	0	0	0	0	0	0	0	0	0	0	0	0	0	1	0	0	0	0
Scott	31	12	1	0	0.456	0.214	1	0	1	0	0	1	0	0	1	1	1	1	0	1	0	1	1	1	0	0	0	1	1	1	0	0	0	0	1	0	1	0	0	1	0	1	1	0	1	0	0	0	1
Scott	31	13	1	0	0.33	0.198	0	0	0	0	0	0	1	0	1	0	1	1	0	1	0	1	1	1	0	0	0	1	1	1	0	0	0	0	1	0	0	0	0	0	0	1	1	0	1	0	0	0	1
Scott	31	14	1	1	0.75	0.634	1	0	1	1	1	1	1	0	1	1	1	1	1	1	1	1	1	1	1	1	1	1	1	1	1	0	1	1	0	1	1	0	1	1	1	1	0	1	1	1	1	1	1
Scott	31	15	1	1	0.986	0.888	1	1	1	1	1	0	1	1	1	1	1	1	1	1	1	1	1	1	1	1	1	1	1	1	1	1	1	1	1	1	1	1	1	1	1	1	1	1	1	1	1	1	1
Scott	31	16	1	1	0.742	0.54	0	1	1	0	0	1	1	1	1	1	1	1	1	1	1	1	1	1	1	1	0	1	1	1	1	1	1	0	1	1	1	0	1	0	1	0	0	0	1	1	1	1	0
Scott	31	17	0	0	0.316	0.184	0	0	0	0	0	1	0	0	1	1	1	0	0	0	0	1	0	1	0	1	1	0	0	1	1	0	0	0	0	0	0	0	0	0	1	0	0	0	1	1	1	0	0
Scott	31	18	0	0	0.32	0.132	0	0	1	1	0	0	0	0	1	1	1	0	0	0	0	0	0	1	0	1	1	0	1	0	1	0	0	0	1	0	1	0	1	0	1	0	0	0	1	1	1	0	1
Scott	31	19	1	1	1	0.962	1	1	1	1	1	1	1	1	1	1	1	1	1	1	1	1	1	1	1	1	1	1	1	1	1	1	1	1	1	1	1	1	1	1	1	1	1	1	1	1	1	1	1
Scott	31	20	1	0	0.58	0.296	1	1	1	1	0	0	1	1	1	1	1	1	1	0	1	1	1	0	0	1	0	1	0	0	0	1	1	1	0	1	0	1	1	1	0	0	0	1	0	1	1	1	1
Scott	31	21	1	0	0.26	0.046	1	0	1	0	0	0	1	0	1	0	1	1	1	0	0	0	1	0	0	0	0	0	1	0	0	0	1	0	0	1	0	0	0	0	0	0	0	0	0	0	1	0	0
Scott	31	22	0	0	0.034	0.006	0	0	0	0	0	0	1	0	0	0	0	0	0	0	0	0	0	1	0	0	0	0	0	0	0	0	1	0	0	0	0	0	0	0	0	0	0	0	0	0	0	0	0
Scott	31	23	0	0	0.014	0.004	0	0	0	0	0	0	1	0	0	0	0	0	0	0	0	0	0	0	0	0	0	0	0	0	0	0	0	0	0	0	0	0	0	0	0	0	0	0	0	0	0	0	0
Scott	31	24	1	1	0.992	0.866	1	1	1	1	1	1	1	1	1	1	1	1	1	1	1	1	1	1	1	1	1	1	1	1	1	1	1	1	1	1	1	1	1	1	1	1	1	1	1	1	1	1	1
Scott	31	25	1	1	0.736	0.482	1	0	0	1	1	1	1	1	1	0	1	1	0	0	1	1	1	1	1	0	0	0	1	1	1	1	1	0	1	1	0	1	1	1	1	1	1	0	1	1	1	1	1
Scott	31	26	0	1	0.42	0.146	1	0	0	0	0	0	1	0	1	0	1	1	0	0	0	1	0	1	1	0	0	0	1	0	1	1	1	0	0	0	0	0	1	1	0	1	1	0	1	1	1	0	0
Scott	31	27	0	1	0.43	0.176	1	1	0	0	0	0	1	0	1	0	0	1	0	0	0	1	0	1	1	0	0	1	1	0	1	0	1	0	0	1	0	0	1	1	0	1	1	1	1	1	1	0	0
Scott	31	28	0	1	0.52	0.234	0	0	1	0	0	0	0	0	1	1	1	1	1	1	0	1	1	1	0	0	0	0	1	1	0	1	1	1	0	0	1	0	0	1	0	1	1	0	1	1	0	0	1
Scott	31	29	1	0	0.61	0.382	1	0	1	0	1	1	1	0	1	0	1	1	1	1	1	1	0	1	1	1	1	0	0	1	1	0	1	1	1	1	0	0	1	1	0	1	1	0	0	1	0	0	1
Scott	31	30	1	1	0.87	0.612	0	1	1	0	1	1	1	0	1	1	1	1	1	1	0	1	1	1	1	1	0	1	1	1	1	1	1	1	1	1	0	1	0	1	1	1	1	1	1	1	1	0	1
Scott	31	31	1	1	1	0.942	1	1	1	1	1	1	1	1	1	1	1	1	1	1	1	1	1	1	1	1	1	1	1	1	1	1	1	1	1	1	1	1	1	1	1	1	1	1	1	1	1	1	1
Scott	31	32	1	0	0.898	0.59	1	1	1	1	1	1	1	1	1	1	0	1	1	1	0	1	1	1	0	1	1	0	1	1	1	0	1	0	1	1	1	0	1	1	0	1	1	1	1	1	1	1	1
Scott	31	33	0	0	0.156	0.078	0	0	0	0	0	0	1	0	1	0	0	0	0	0	0	0	0	1	0	0	0	0	0	0	0	0	0	0	0	1	0	0	0	0	0	0	0	0	0	0	0	0	0
Scott	31	34	0	1	0.482	0.394	0	0	0	0	0	0	1	0	0	0	1	1	1	1	1	1	1	1	0	1	1	0	0	1	0	1	1	1	0	1	0	0	0	1	0	0	0	1	1	1	0	0	0
Scott	31	35	1	1	0.772	0.534	1	1	1	1	0	0	1	1	1	1	1	1	1	0	1	1	1	1	1	1	1	0	0	1	1	1	1	0	1	1	0	1	0	1	1	1	1	1	1	1	1	1	1
Scott	31	36	1	0	0.682	0.574	1	1	0	0	1	1	0	1	0	1	0	1	1	1	1	1	0	1	1	0	0	1	1	1	1	1	1	0	1	1	0	1	1	0	1	0	1	1	0	0	1	1	0
Scott	31	37	1	0	0.414	0.314	0	0	1	0	0	0	1	0	1	0	0	1	0	1	1	1	1	0	1	0	1	0	1	0	0	0	1	0	1	1	0	0	0	0	0	1	0	0	0	0	0	0	1
Scott	31	38	1	1	0.888	0.638	1	1	1	1	1	0	1	0	1	0	1	1	0	1	1	1	1	1	1	1	1	1	1	1	1	1	1	1	1	1	1	1	1	1	1	0	1	1	1	1	1	1	1
Scott	31	39	1	1	1	0.96	1	1	1	1	1	1	1	1	1	1	1	1	1	1	1	1	1	1	1	1	1	1	1	1	1	1	1	1	1	1	1	1	1	1	1	1	1	1	1	1	1	1	1
Scott	31	40	1	0	0.638	0.328	1	0	0	1	1	1	0	1	1	1	1	1	1	1	1	1	0	0	1	1	0	0	0	1	0	1	1	1	0	0	1	1	0	1	1	0	0	0	0	1	1	1	0
Scott	31	41	1	0	0.742	0.396	1	0	0	0	1	1	1	1	1	1	1	1	1	1	1	1	0	1	1	1	0	0	1	1	0	1	1	1	0	0	1	1	1	1	1	0	0	1	0	1	1	1	0
Scott	31	42	0	0	0.184	0.09	0	0	0	0	0	0	1	0	1	1	0	0	0	0	0	0	0	0	1	0	0	0	0	0	0	0	0	0	0	0	0	0	1	0	0	0	0	0	0	0	0	0	0
Scott	31	43	1	0	0.486	0.308	1	1	1	0	0	0	1	0	1	1	0	0	1	1	0	1	0	0	1	0	0	0	1	0	0	1	1	1	0	1	1	1	1	1	0	0	1	1	0	1	0	0	0
Scott	31	44	1	0	0.384	0.25	1	0	0	1	1	1	0	1	0	0	0	0	1	0	1	0	0	0	1	1	0	0	0	0	1	0	0	0	0	0	0	0	1	1	1	0	0	0	0	1	1	1	0
Scott	31	45	1	1	0.888	0.712	1	1	1	1	0	1	1	1	1	1	1	1	1	1	1	1	0	1	1	0	1	1	1	1	1	1	1	1	0	1	1	1	1	1	0	1	1	1	1	1	1	1	1
Scott	31	46	0	1	0.936	0.736	1	1	1	1	1	0	1	1	1	1	1	1	1	1	1	1	1	1	1	0	1	1	1	1	1	1	1	1	0	1	1	1	1	1	1	1	1	1	1	1	1	1	1
Scott	31	47	1	0	0.994	0.856	1	1	1	1	1	1	1	1	1	1	1	1	1	1	1	1	1	1	1	1	1	1	1	1	1	1	1	1	1	1	1	1	1	1	1	1	1	1	1	1	1	1	1
Scott	31	48	0	1	0.856	0.662	1	1	1	0	0	1	1	0	1	1	1	1	1	1	0	1	1	1	1	1	1	1	1	1	1	1	1	1	0	1	1	0	1	1	0	1	1	1	1	1	1	1	1
Scott	31	49	0	1	0.602	0.388	1	1	1	0	0	0	1	1	1	1	1	1	1	1	1	1	0	1	1	0	1	1	1	0	1	1	1	1	0	1	0	0	1	1	0	1	1	1	1	1	1	0	0
Scott	31	50	0	1	0.79	0.44	1	1	1	0	0	0	1	1	1	1	1	1	1	1	1	1	1	1	1	1	1	1	1	1	1	1	1	1	0	1	1	0	1	1	0	1	1	1	1	1	1	0	1
Scott	31	51	1	1	0.988	0.924	1	1	1	1	1	1	1	1	1	1	1	1	1	1	1	1	1	1	1	1	1	1	0	1	1	1	1	1	1	1	1	1	1	1	1	1	1	1	1	1	1	1	1
Scott	31	52	1	1	0.948	0.808	1	1	1	1	1	1	1	1	1	1	1	1	1	1	1	1	1	1	1	1	1	1	1	1	1	1	1	1	1	1	1	1	1	1	1	1	1	1	1	1	1	1	1
Scott	31	53	1	0	0.628	0.408	0	0	0	0	1	1	0	1	1	0	1	1	0	1	1	1	0	0	1	1	1	0	0	1	1	1	0	1	0	1	1	1	0	1	1	0	1	1	1	1	1	1	0
Scott	31	54	0	0	0.156	0.092	0	0	0	0	0	0	0	0	0	0	0	0	0	0	0	1	0	0	0	0	0	0	0	0	0	1	0	1	0	1	0	0	0	0	0	0	0	0	0	0	0	1	0
Scott	31	55	0	0	0.202	0.11	0	0	0	0	0	0	1	0	0	1	1	0	0	1	1	1	0	0	0	0	0	0	0	1	0	1	0	1	0	0	0	0	0	0	0	0	0	0	0	0	0	1	0
Scott	31	56	0	1	0.244	0.174	0	0	0	0	0	0	1	0	0	1	1	0	0	1	1	1	0	0	0	0	0	0	0	1	0	1	0	1	0	1	0	0	0	0	0	1	0	0	0	0	0	1	0
Scott	31	57	1	1	0.978	0.842	1	1	0	1	1	1	1	1	1	1	1	1	1	1	1	1	1	1	1	1	1	1	1	1	1	1	1	1	1	1	1	1	1	1	1	1	1	1	1	1	1	1	1
Scott	31	58	0	1	0.234	0.15	0	0	0	0	0	0	1	0	0	1	1	0	0	0	0	0	0	0	0	0	0	0	1	0	0	0	0	1	0	0	0	0	0	0	0	1	1	0	0	0	0	0	0
Scott	31	59	1	0	0.822	0.664	1	1	1	1	1	0	1	1	1	1	1	1	1	1	1	0	1	1	1	1	1	1	0	1	1	1	0	0	1	1	0	1	1	1	1	1	1	1	1	1	1	1	1
Scott	31	60	1	0	0.282	0.192	1	0	0	1	0	0	0	1	0	1	0	0	1	0	0	0	0	0	0	1	0	0	0	0	1	1	0	0	0	0	0	0	1	1	1	0	1	0	0	1	1	1	0
Scott	31	61	1	1	0.994	0.89	1	1	1	1	1	1	1	1	1	1	1	1	1	1	1	1	1	1	1	1	1	1	1	1	1	1	1	1	1	1	1	1	1	1	1	1	1	1	1	1	1	1	1
Scott	31	62	0	0	0.088	0.078	0	0	0	0	0	0	0	0	0	0	0	0	0	0	0	0	0	0	0	0	0	0	0	0	0	0	0	0	0	0	0	0	0	0	0	0	0	1	0	0	1	0	0
Scott	31	63	0	0	0.086	0.044	0	0	0	0	0	0	0	0	0	0	0	0	0	0	0	0	0	0	0	1	0	0	0	0	0	0	0	0	0	0	0	0	0	0	0	0	0	1	0	0	1	0	0
Scott	31	64	1	1	0.96	0.81	1	1	1	1	1	1	1	1	1	1	1	1	1	1	1	1	1	1	1	1	1	1	1	1	1	1	1	1	1	1	1	0	1	1	1	1	0	1	1	1	1	1	1
Scott	31	65	0	0	0.244	0.128	0	0	0	0	0	0	0	0	0	0	1	0	0	0	0	1	0	1	0	1	0	0	0	0	1	0	0	1	0	0	0	0	0	1	1	0	0	1	1	1	1	0	0
Scott	31	66	1	1	1	1	1	1	1	1	1	1	1	1	1	1	1	1	1	1	1	1	1	1	1	1	1	1	1	1	1	1	1	1	1	1	1	1	1	1	1	1	1	1	1	1	1	1	1
Scott	31	67	0	1	0.266	0.118	0	1	0	0	0	0	0	1	0	0	0	0	1	0	0	1	1	0	1	0	0	1	1	0	0	0	0	0	0	0	0	0	0	1	0	0	0	1	0	0	1	0	0
Scott	31	68	0	1	0.49	0.278	0	1	1	1	1	1	0	1	1	0	0	0	1	0	0	1	1	0	1	0	0	1	1	1	0	1	1	1	0	1	0	0	0	1	0	0	0	1	0	0	1	0	0
Scott	31	69	1	1	0.936	0.862	1	1	1	1	1	1	1	0	1	0	1	1	1	1	1	1	1	0	1	1	1	1	1	1	1	1	0	1	1	1	0	1	1	1	1	1	1	0	1	1	0	1	1
Scott	31	70	1	1	1	0.938	1	1	1	1	1	1	1	1	1	1	1	1	1	1	1	1	1	1	1	1	1	1	1	1	1	1	1	1	1	1	1	1	1	1	1	1	1	1	1	1	1	1	1
Scott	31	71	1	1	1	0.994	1	1	1	1	1	1	1	1	1	1	1	1	1	1	1	1	1	1	1	1	1	1	1	1	1	1	1	1	1	1	1	1	1	1	1	1	1	1	1	1	1	1	1
Hill	32	1	1	1	1	1	1	1	1	1	1	1	1	1	1	1	1	1	1	1	1	1	1	1	1	1	1	1	1	1	1	1	1	1	1	1	1	1	1	1	1	1	1	1	1	1	1	1	1
Hill	32	2	1	1	1	1	1	1	1	1	1	1	1	1	1	1	1	1	1	1	1	1	1	1	1	1	1	1	1	1	1	1	1	1	1	1	1	1	1	1	1	1	1	1	1	1	1	1	1
Hill	32	3	1	0	0.64	0.308	1	0	1	1	1	0	1	1	1	1	0	0	1	1	1	1	0	0	1	1	1	0	0	1	0	1	1	0	0	1	1	1	1	1	0	1	1	1	1	1	0	1	1
Hill	32	4	1	0	0.618	0.18	1	1	1	1	0	0	1	1	1	1	0	1	1	1	1	1	1	1	1	1	0	1	0	1	1	0	1	1	0	0	0	0	0	0	0	1	0	0	1	1	0	0	0
Hill	32	5	1	0	0.844	0.238	1	0	1	1	1	1	1	1	1	1	1	1	1	1	1	1	1	1	1	0	1	1	1	0	1	1	1	1	0	1	0	1	0	1	1	1	1	1	1	1	1	0	1
Hill	32	6	1	1	1	0.984	1	1	1	1	1	1	1	1	1	1	1	1	1	1	1	1	1	1	1	1	1	1	1	1	1	1	1	1	1	1	1	1	1	1	1	1	1	1	1	1	1	1	1
Hill	32	7	0	1	0.566	0.386	0	0	1	1	0	1	1	0	0	1	0	0	0	0	0	1	0	0	1	1	0	1	1	1	0	1	0	0	0	0	1	1	1	1	0	0	0	1	1	0	0	1	1
Hill	32	8	1	1	1	0.654	1	1	1	1	1	1	1	1	1	1	1	1	1	1	1	1	1	1	1	1	1	1	1	1	1	1	1	1	1	1	1	1	1	1	1	1	1	1	1	1	1	1	1
Hill	32	9	1	1	0.798	0.292	1	1	0	1	1	1	1	1	1	1	1	1	1	1	1	1	1	1	1	1	1	1	0	1	1	1	1	1	1	1	0	1	1	1	1	1	1	1	1	1	1	0	1
Hill	32	10	1	0	0.49	0.282	1	1	1	0	0	1	0	0	1	0	0	1	0	0	0	1	0	0	0	0	0	0	1	1	1	1	1	1	1	0	1	0	0	1	0	0	0	0	1	0	0	1	1
Hill	32	11	1	0	0.78	0.248	1	1	1	1	1	1	0	1	1	0	1	1	1	1	1	1	1	1	0	1	1	1	0	1	1	1	1	1	1	1	0	0	0	1	1	1	0	0	1	1	1	0	1
Hill	32	12	1	0	0.916	0.412	1	1	0	1	1	1	1	1	1	1	1	1	1	1	1	1	1	1	1	0	1	0	1	1	1	1	1	1	1	1	1	0	1	0	1	1	1	1	1	1	1	1	1
Hill	32	13	1	0	0.378	0.06	1	0	0	1	0	1	0	0	1	0	0	0	1	1	0	1	0	0	0	0	0	0	0	0	0	1	1	1	0	0	0	0	0	0	0	0	0	0	1	0	0	0	0
Hill	32	14	1	0	0.808	0.212	1	0	1	1	1	1	1	1	1	1	1	1	0	1	1	0	1	1	0	1	1	1	1	0	1	1	1	1	0	0	1	1	1	1	1	1	1	1	1	1	1	1	0
Hill	32	15	1	0	0.98	0.392	1	0	1	1	1	1	1	1	1	1	1	1	1	1	1	1	1	1	1	1	1	1	1	1	1	1	1	1	1	1	1	1	1	1	1	1	1	1	1	1	1	1	1
Hill	32	16	1	0	0.93	0.318	1	1	1	1	1	1	1	1	1	1	1	1	1	1	1	1	1	1	1	1	1	1	1	1	1	1	1	1	1	1	1	1	0	1	1	1	1	1	1	1	1	1	1
StephenW	33	1	0	0	0.3	0.086	0	0	0	0	0	0	1	0	1	0	0	0	0	0	0	1	1	1	0	1	1	1	0	0	1	0	0	1	0	1	0	1	1	1	1	0	1	0	0	1	0	1	0
StephenW	33	2	0	0	0.294	0.018	0	0	0	0	1	0	1	0	1	0	0	0	0	1	0	0	1	0	0	1	0	1	0	1	0	0	0	1	1	1	0	1	1	1	0	0	1	1	0	1	0	0	0
StephenW	33	3	1	1	0.63	0.264	0	1	0	0	1	0	1	1	1	0	1	0	0	1	0	0	1	1	1	1	1	1	1	1	1	0	1	1	1	1	0	1	1	1	1	1	1	1	1	1	1	1	1
StephenW	33	4	1	1	1	0.96	1	1	1	1	1	1	1	1	1	1	1	1	1	1	1	1	1	1	1	1	1	1	1	1	1	1	1	1	1	1	1	1	1	1	1	1	1	1	1	1	1	1	1
StephenW	33	5	1	0	0.796	0.256	1	1	0	0	1	1	1	1	1	1	1	1	1	0	1	0	1	0	1	1	0	1	1	1	0	0	1	1	1	1	1	1	1	1	0	1	1	1	1	1	1	0	1
StephenW	33	6	1	0	0.998	0.694	1	1	1	1	1	1	1	1	1	1	1	1	1	1	1	1	1	1	1	1	1	1	1	1	1	1	1	1	1	1	1	1	1	1	1	1	1	1	1	1	1	1	1
StephenW	33	7	1	0	0.432	0.066	1	0	0	1	1	0	1	0	0	1	1	1	0	0	1	1	0	1	0	1	1	1	0	0	0	1	1	0	1	1	0	1	0	0	1	0	1	0	0	0	1	1	0
StephenW	33	8	0	0	0.59	0.108	1	1	0	1	1	0	1	0	1	1	0	1	0	1	1	1	1	1	0	1	1	1	0	1	1	1	1	1	1	1	0	1	1	1	1	1	1	1	1	1	1	1	0
StephenW	33	9	1	1	0.65	0.352	1	1	1	0	1	1	1	0	0	0	0	0	0	1	0	1	0	1	0	0	1	0	1	1	1	0	1	1	0	0	0	1	1	1	1	0	1	0	1	1	0	0	1
StephenW	33	10	1	1	0.99	0.724	1	1	1	1	1	1	1	1	1	1	1	1	1	1	1	1	1	1	1	1	1	1	1	1	1	1	1	1	1	1	1	1	1	1	1	1	1	1	1	1	1	1	1
StephenW	33	11	0	1	0.714	0.242	0	1	1	1	1	1	1	0	0	1	0	0	0	0	1	1	0	1	1	1	1	1	1	0	1	0	0	1	1	1	1	1	1	1	1	1	1	1	0	1	0	1	0
StephenW	33	12	0	0	0.436	0.086	0	0	0	1	1	1	1	0	0	0	0	0	0	0	1	0	0	1	1	1	0	0	1	0	0	0	0	0	1	1	1	0	1	0	1	1	1	0	0	1	0	1	0
StephenW	33	13	0	0	0.048	0.034	0	0	0	1	0	0	0	0	0	0	0	0	0	0	1	0	0	0	0	0	0	0	0	0	0	0	0	0	0	0	0	0	0	0	0	0	0	0	0	0	0	0	0
StephenW	33	14	0	0	0.538	0.066	1	1	1	0	1	0	1	0	0	0	0	0	1	1	1	0	0	1	1	0	0	0	0	1	0	0	0	1	0	1	1	0	0	1	1	0	0	0	1	0	0	0	1
StephenW	33	15	1	0	0.276	0.01	1	0	0	1	0	1	1	0	0	0	1	1	0	0	1	1	0	0	0	0	0	1	0	0	0	1	1	0	1	1	0	0	0	0	1	0	1	0	0	0	0	1	0
StephenW	33	16	1	0	0.416	0.056	0	0	0	1	1	1	1	0	0	1	1	1	0	0	1	1	0	1	0	1	1	1	0	0	0	1	1	0	1	1	0	0	0	0	1	0	1	0	0	1	0	1	0
StephenW	33	17	1	0	0.598	0.086	1	0	0	1	1	1	1	0	1	1	1	1	0	0	1	1	1	1	0	1	1	1	0	0	1	1	1	1	1	1	0	1	0	0	1	0	1	1	0	1	1	1	0
StephenW	33	18	0	0	0.14	0.02	0	0	0	0	0	1	0	0	0	1	0	0	0	0	1	0	0	0	0	1	1	1	0	0	0	1	1	0	0	0	0	1	0	0	1	0	1	0	0	0	0	0	0
StephenW	33	19	0	0	0.024	0	0	0	0	0	0	0	0	0	0	0	0	0	0	0	1	0	0	0	0	0	0	0	0	0	0	1	0	0	0	0	0	0	0	0	0	0	0	0	0	0	0	0	0
StephenW	33	20	0	0	0.026	0	0	0	0	0	1	0	0	0	0	0	0	0	0	0	1	0	0	0	0	1	0	0	0	0	0	0	0	0	0	0	0	0	0	0	0	0	0	0	0	0	0	0	0
StephenW	33	21	1	0	0.116	0.01	0	0	0	1	1	0	0	0	0	0	0	1	0	0	1	0	0	1	0	1	0	0	0	0	0	1	0	0	1	0	0	0	0	0	0	0	0	0	0	0	1	0	0
StephenW	33	22	1	0	0.724	0.306	1	1	1	1	0	1	0	1	1	1	1	1	1	1	1	1	0	1	1	0	1	1	0	0	1	0	1	1	1	1	1	1	1	0	1	0	0	1	0	1	1	1	1
StephenW	33	23	1	0	0.722	0.248	1	0	1	1	0	0	0	1	1	1	1	1	1	1	1	1	1	0	1	0	1	1	1	0	1	1	1	1	1	1	1	1	1	0	1	0	0	1	0	1	1	1	1
StephenW	33	24	1	0	1	0.642	1	1	1	1	1	1	1	1	1	1	1	1	1	1	1	1	1	1	1	1	1	1	1	1	1	1	1	1	1	1	1	1	1	1	1	1	1	1	1	1	1	1	1
StephenW	33	25	0	0	0.374	0.082	1	0	0	0	0	0	0	1	0	0	0	0	0	1	1	1	0	0	1	1	1	0	0	0	0	1	0	0	0	0	1	0	0	0	1	0	0	0	1	0	0	0	1
StephenW	33	26	1	0	0.98	0.56	1	0	1	1	1	1	1	1	1	1	1	1	1	1	1	1	1	1	1	1	1	1	1	1	0	1	1	1	1	1	1	1	1	1	1	1	1	1	1	1	1	1	1
StephenW	33	27	1	0	0.396	0.042	0	0	0	0	1	1	0	0	1	0	0	0	0	1	1	1	0	0	0	0	1	1	1	0	1	1	1	0	1	0	0	0	0	0	1	0	1	0	0	1	0	1	1
StephenW	33	28	1	0	0.582	0.178	0	0	0	1	0	1	1	0	0	1	1	1	0	1	1	1	0	1	0	1	1	0	0	0	0	1	0	1	1	1	1	0	0	0	1	1	0	1	0	0	0	0	1
StephenW	33	29	1	1	0.964	0.654	1	1	1	1	1	1	1	1	1	1	1	1	0	1	1	1	1	1	1	1	1	1	1	1	1	1	1	1	1	1	0	1	1	1	1	1	1	1	1	1	1	1	1
StephenW	33	30	1	0	0.6	0.13	1	1	0	1	1	0	1	0	0	0	0	1	1	0	1	1	0	1	1	1	1	0	1	1	1	1	1	0	0	0	0	1	1	0	0	0	1	0	1	1	0	0	0
StephenW	33	31	0	0	0.216	0.016	0	0	0	0	1	0	0	0	0	0	0	1	0	0	1	0	0	1	0	1	1	0	0	0	1	0	0	0	0	0	0	0	0	0	0	0	1	0	0	0	0	0	0
StephenW	33	32	0	0	0.566	0.044	0	1	0	0	1	0	0	1	1	1	0	1	0	1	1	1	1	1	0	1	1	1	1	0	1	0	0	1	1	1	0	0	1	1	1	1	1	1	1	0	1	0	1
StephenW	33	33	0	0	0.164	0.014	0	0	0	0	0	0	0	0	0	0	0	0	0	1	1	0	0	0	0	0	0	0	0	0	0	0	0	0	1	1	0	0	0	1	0	0	0	0	0	0	0	0	0
StephenW	33	34	0	1	0.546	0.146	1	1	0	0	1	0	1	0	1	0	0	1	0	0	1	1	0	1	1	1	1	0	1	0	1	1	1	0	1	0	0	1	1	0	0	0	1	0	1	1	0	0	0
StephenW	33	35	0	1	0.678	0.268	0	1	0	1	0	0	1	1	0	1	1	1	1	0	1	1	1	1	1	1	1	1	0	1	1	0	0	1	0	1	1	1	1	1	1	1	1	1	1	1	1	1	1
StephenW	33	36	1	1	0.632	0.274	0	1	0	1	1	0	1	1	0	1	0	1	1	0	1	1	1	1	1	0	1	1	0	1	1	0	0	1	0	0	0	1	1	1	0	1	1	1	1	1	1	0	1
StephenW	33	37	0	0	0.814	0.14	1	1	1	1	1	1	1	1	0	1	1	1	0	1	1	1	1	1	0	1	0	1	1	1	0	0	1	0	1	1	1	1	1	1	1	0	1	0	1	1	1	1	1
StephenW	33	38	0	0	0.63	0.044	1	1	1	1	1	1	1	1	0	0	1	1	0	1	1	0	1	1	0	1	0	1	1	0	0	0	0	0	1	1	1	1	0	1	1	0	1	0	1	1	0	1	0
StephenW	33	39	0	0	0.69	0.03	1	1	1	1	1	1	1	0	1	1	0	1	1	1	1	1	1	1	1	1	1	1	1	1	1	1	1	1	1	0	1	1	1	1	1	1	1	1	1	1	1	1	1
StephenW	33	40	0	0	0.212	0.004	0	0	1	0	1	1	0	0	0	0	0	0	0	0	1	0	0	0	0	1	0	0	0	0	0	1	1	0	0	0	1	0	0	0	1	0	0	1	0	1	0	0	0
StephenW	33	41	0	0	0.286	0.042	0	0	1	1	0	0	0	0	0	0	0	1	0	0	1	1	1	1	1	1	0	1	0	0	1	0	1	1	0	0	1	0	0	0	0	1	0	0	0	0	1	0	0
StephenW	33	42	0	0	0.094	0.006	0	0	1	0	0	0	0	0	0	0	0	0	0	0	1	0	0	0	0	1	0	0	0	0	1	0	0	0	0	0	0	0	0	0	0	0	0	0	0	0	1	0	0
StephenW	33	43	0	0	0.186	0.028	0	0	1	0	1	1	0	0	0	0	0	1	0	0	1	1	0	1	1	1	0	1	0	0	1	1	1	0	0	0	1	0	0	0	1	0	0	0	0	0	1	0	0
StephenW	33	44	1	0	0.716	0.292	1	1	1	1	1	1	1	1	1	0	1	1	1	1	1	1	1	1	1	1	0	1	0	1	1	1	1	1	0	0	1	0	1	1	1	1	0	1	1	0	1	1	1
StephenW	33	45	0	1	0.89	0.238	1	1	0	1	1	1	1	1	0	0	1	1	1	1	1	1	1	1	1	1	1	1	0	1	1	0	1	1	1	1	1	1	1	1	0	1	1	0	1	1	1	1	1
StephenW	33	46	1	0	0.436	0.156	0	0	1	1	1	1	1	0	1	0	0	1	0	0	1	1	0	1	1	1	0	1	0	1	1	0	1	1	1	0	1	0	0	0	1	1	0	1	0	0	1	1	1
StephenW	33	47	0	1	0.996	0.518	1	1	1	1	1	1	1	1	1	1	1	1	1	1	1	1	1	1	1	1	1	1	1	1	1	1	1	1	1	1	1	1	1	1	1	1	1	1	1	1	1	1	1
StephenW	33	48	0	1	0.628	0.134	1	1	1	1	1	1	1	1	0	0	1	1	0	1	1	0	1	1	0	1	0	1	1	0	0	0	0	0	0	1	1	1	0	1	1	0	1	0	1	0	0	1	0
StephenW	33	49	0	0	0.292	0.034	1	0	1	0	1	1	0	0	0	0	0	0	0	1	1	0	0	0	0	1	0	0	0	0	0	0	0	0	0	0	1	1	0	1	1	0	1	0	1	0	0	0	0
StephenW	33	50	1	0	0.646	0.274	1	0	0	1	1	1	1	1	1	0	0	1	0	1	1	0	1	1	0	1	0	1	1	1	0	1	1	1	1	0	0	1	0	1	0	0	1	1	0	1	0	0	0
StephenW	33	51	1	0	0.838	0.248	1	1	1	1	1	1	1	1	1	0	1	1	1	1	1	0	1	0	0	1	0	1	1	1	0	1	1	1	1	1	1	1	1	1	0	1	1	1	1	1	0	0	1
StephenW	33	52	0	1	0.904	0.33	1	1	1	1	1	1	1	1	1	1	1	1	1	1	1	0	1	1	0	1	0	1	1	1	0	1	1	1	1	0	1	1	1	1	0	0	1	1	1	1	1	0	1
StephenW	33	53	1	0	0.55	0.114	1	0	0	0	1	1	1	1	1	0	0	0	0	1	1	0	1	0	0	1	0	0	1	1	0	0	0	1	1	0	0	1	0	1	0	0	1	1	0	1	0	0	0
StephenW	33	54	1	0	0.73	0.2	0	1	1	1	1	0	1	1	1	0	0	0	1	1	1	0	1	0	0	1	0	0	1	1	0	1	1	1	1	0	1	1	1	1	0	0	1	1	1	1	0	0	1
StephenW	33	55	0	0	0.442	0.17	0	1	0	0	0	0	0	0	1	0	0	0	1	0	1	0	1	0	0	1	0	0	1	0	0	0	1	1	1	0	1	0	0	1	0	0	1	0	0	1	0	0	0
StephenW	33	56	1	1	0.998	0.55	1	1	1	1	1	1	1	1	1	1	1	1	1	1	1	1	1	1	1	1	1	1	1	1	1	1	1	1	1	1	1	1	1	1	1	1	1	1	1	1	1	1	1
StephenW	33	57	0	1	0.572	0.192	0	0	1	1	0	1	1	0	1	0	0	1	1	0	0	1	1	0	0	0	0	1	0	0	0	0	1	1	0	0	0	1	0	0	1	1	1	1	0	1	1	1	1
StephenW	33	58	1	1	1	0.884	1	1	1	1	1	1	1	1	1	1	1	1	1	1	1	1	1	1	1	1	1	1	1	1	1	1	1	1	1	1	1	1	1	1	1	1	1	1	1	1	1	1	1
Lee	34	1	1	1	0.994	0.992	1	1	1	1	1	1	1	1	1	1	1	1	1	1	1	1	1	1	1	1	1	1	1	1	1	1	1	1	1	1	1	1	1	1	1	1	1	1	1	1	1	1	1
Lee	34	2	1	1	0.786	0.808	0	1	1	1	1	0	1	1	1	1	1	0	1	1	1	1	1	0	0	1	1	1	0	0	1	0	1	0	1	0	1	1	0	1	1	1	1	0	0	0	1	0	1
Lee	34	3	1	1	1	0.998	1	1	1	1	1	1	1	1	1	1	1	1	1	1	1	1	1	1	1	1	1	1	1	1	1	1	1	1	1	1	1	1	1	1	1	1	1	1	1	1	1	1	1
Lee	34	4	1	1	0.998	0.998	1	1	1	1	1	1	1	1	1	1	1	1	1	1	1	1	1	1	1	1	1	1	1	1	1	1	1	1	1	1	1	1	1	1	1	1	1	1	1	1	1	1	1
Lee	34	5	0	1	0.68	0.682	0	1	1	1	1	0	1	1	1	1	0	1	1	1	1	0	1	1	1	0	0	1	1	0	0	1	0	0	1	0	1	1	1	1	0	1	1	0	1	1	1	0	1
Lee	34	6	1	0	0.786	0.81	0	1	1	1	1	0	1	1	1	1	0	1	1	1	0	1	1	1	0	1	1	0	1	1	1	0	1	1	1	0	1	1	1	1	1	1	1	0	1	0	0	0	1
Lee	34	7	1	0	0.414	0.45	0	0	1	1	1	0	1	1	1	0	0	0	1	1	0	0	0	0	0	1	1	0	0	0	0	0	0	1	0	0	0	0	0	0	1	0	1	0	1	0	0	0	1
Lee	34	8	1	0	0.834	0.832	0	1	1	1	1	0	1	1	1	1	1	1	1	1	1	1	1	1	0	1	1	0	1	1	1	0	1	1	1	0	1	1	1	1	1	1	1	0	1	0	1	0	1
Lee	34	9	1	0	0.78	0.762	0	1	1	1	1	0	1	1	1	1	1	1	1	1	1	1	1	1	0	1	1	0	1	1	1	0	1	1	1	0	1	1	1	1	1	1	1	0	1	0	1	0	1
Lee	34	10	1	0	0.468	0.43	0	1	1	1	1	0	0	1	0	1	1	1	1	0	0	1	1	1	0	0	1	0	1	1	0	0	1	1	1	0	0	0	0	1	1	1	1	0	0	0	1	0	0
Lee	34	11	0	0	0.41	0.448	0	1	0	1	0	0	1	1	1	1	1	0	1	1	0	1	0	0	0	1	0	0	0	0	1	0	1	0	1	0	1	1	0	0	0	1	1	0	0	0	0	0	0
Lee	34	12	1	1	0.96	0.952	1	1	1	1	1	1	0	1	1	1	1	1	1	1	1	1	1	1	1	1	1	1	1	1	1	1	1	1	1	1	1	1	1	1	1	1	1	1	1	1	1	1	1
Lee	34	13	1	1	1	0.996	1	1	1	1	1	1	1	1	1	1	1	1	1	1	1	1	1	1	1	1	1	1	1	1	1	1	1	1	1	1	1	1	1	1	1	1	1	1	1	1	1	1	1
Lee	34	14	1	1	0.98	0.98	1	1	1	1	1	1	1	1	1	1	1	1	1	1	1	1	1	1	1	1	1	1	1	1	1	1	1	1	1	1	1	1	1	1	1	1	1	1	1	1	1	1	1
Frostetal1	35	1	0	1	0.544	0.828	0	1	0	1	1	1	1	0	1	1	0	0	0	1	0	1	1	1	1	1	0	1	1	1	1	1	0	1	1	0	0	0	0	1	1	0	0	1	0	1	0	1	1
Frostetal1	35	2	0	1	0.44	0.73	1	1	1	0	1	1	1	0	0	0	1	1	0	1	1	0	1	1	0	1	1	0	0	1	0	1	0	1	1	1	1	0	1	1	0	0	0	0	0	0	0	1	1
Frostetal1	35	3	0	1	0.228	0.45	0	1	0	0	1	0	1	0	0	1	1	0	0	0	0	0	1	1	0	0	0	0	0	1	1	1	0	0	1	0	0	0	1	0	0	0	0	1	0	0	0	1	0
Frostetal1	35	4	0	0	0.102	0.278	0	1	0	0	0	1	0	0	1	0	0	0	0	0	0	0	0	0	0	0	0	0	0	0	0	0	0	1	0	1	0	0	1	0	0	0	0	0	0	0	0	0	0
Frostetal1	35	5	0	1	0.172	0.388	0	0	0	0	0	0	1	0	1	0	0	0	0	1	0	0	0	0	0	0	0	0	0	1	1	0	0	0	0	1	0	0	1	0	0	0	0	0	0	1	0	0	0
Frostetal1	35	6	0	0	0.18	0.404	0	0	0	0	0	0	0	0	0	1	0	0	0	1	0	0	0	1	0	0	0	1	0	0	0	0	0	0	1	0	1	0	1	0	0	0	0	0	0	0	0	0	0
Frostetal1	35	7	0	1	0.328	0.612	0	1	0	0	0	0	0	1	0	1	0	1	0	0	0	1	0	1	1	1	1	0	0	0	0	0	0	0	1	0	1	0	1	0	0	0	0	0	0	1	1	0	1
Frostetal1	35	8	1	1	0.506	0.622	0	1	0	1	1	0	0	1	0	0	1	1	1	1	0	1	0	0	1	0	0	0	1	0	0	0	0	0	0	1	1	0	1	1	1	0	1	0	1	0	1	1	1
Frostetal1	35	9	0	1	0.492	0.84	1	1	0	1	1	0	0	0	0	1	0	0	1	1	0	1	0	0	0	0	0	1	0	0	0	1	1	1	0	1	1	0	1	1	0	0	0	1	1	0	1	1	0
Frostetal1	35	10	0	1	0.172	0.324	0	1	0	0	0	0	0	0	1	0	0	1	0	0	0	0	0	0	0	0	0	0	0	0	0	0	0	0	0	0	1	0	0	0	0	0	0	0	0	0	1	0	0
Frostetal1	35	11	0	0	0.264	0.378	1	0	0	0	1	1	0	0	0	0	0	0	1	1	1	0	1	0	0	0	0	1	1	0	0	0	1	1	0	0	0	0	0	1	0	0	0	0	1	0	0	0	0
Frostetal1	35	12	0	1	0.372	0.556	1	0	0	0	0	1	1	0	0	0	0	0	1	0	0	0	0	0	0	0	0	1	0	0	1	1	1	1	0	0	0	0	0	1	0	1	0	1	0	1	0	1	0
Frostetal1	35	13	0	0	0.196	0.272	1	0	0	0	1	1	0	0	0	0	0	0	1	0	0	0	0	0	0	0	0	0	1	0	1	1	0	1	0	0	0	0	0	1	1	0	0	0	0	1	0	0	0
Frostetal1	35	14	0	1	0.454	0.664	1	0	0	1	1	0	1	1	0	0	0	1	0	0	1	1	0	1	0	1	1	0	0	1	1	1	0	1	0	1	0	0	0	0	0	0	0	0	1	1	1	1	1
Frostetal1	35	15	1	1	0.826	0.906	0	1	1	1	1	0	1	1	1	0	1	0	1	1	0	1	1	1	0	1	0	1	1	1	1	1	0	1	1	1	1	1	1	1	1	1	1	1	1	1	1	1	1
Frostetal1	35	16	0	1	0.298	0.506	1	0	0	0	1	0	0	1	0	1	0	0	1	1	0	0	0	1	0	0	1	0	0	1	0	1	0	1	0	1	1	0	0	0	0	0	0	0	1	0	0	0	0
Frostetal1	35	17	1	1	1	1	1	1	1	1	1	1	1	1	1	1	1	1	1	1	1	1	1	1	1	1	1	1	1	1	1	1	1	1	1	1	1	1	1	1	1	1	1	1	1	1	1	1	1
Frostetal1	35	18	1	1	0.67	0.9	0	1	0	1	1	0	1	1	1	1	0	1	1	1	0	0	1	1	1	1	1	1	1	1	0	0	1	0	0	1	1	0	0	1	1	1	1	1	1	1	1	1	1
Frostetal1	35	19	0	1	0.536	0.802	1	1	1	0	1	1	0	1	0	1	1	1	1	1	1	1	0	1	0	1	1	0	1	0	1	1	0	0	0	1	0	0	0	0	1	0	0	1	1	1	1	0	1
Frostetal1	35	20	0	0	0.078	0.238	1	0	0	0	0	0	0	0	0	0	1	0	0	0	0	0	0	1	0	0	1	0	0	0	0	0	0	0	0	0	0	0	0	0	0	0	0	0	0	0	0	0	0
Frostetal1	35	21	0	0	0.116	0.312	1	0	0	0	0	0	0	0	0	0	1	0	0	0	0	0	1	0	0	0	0	0	0	0	0	0	0	0	0	0	0	0	0	0	1	0	0	0	0	0	1	0	0
Frostetal1	35	22	1	0	0.156	0.202	0	0	1	1	0	0	0	0	0	0	0	0	0	1	0	1	0	0	0	0	0	0	1	0	0	1	0	0	0	0	0	0	0	0	0	0	0	0	0	0	0	0	1
Frostetal1	35	23	1	0	0.602	0.762	1	0	1	1	0	1	0	0	1	1	1	1	1	1	0	1	1	1	0	1	1	1	1	1	1	1	1	1	0	1	1	1	1	0	1	0	0	1	1	1	1	0	1
Frostetal1	35	24	1	0	0.132	0.14	0	0	1	0	0	0	0	0	0	0	0	0	1	1	0	0	0	0	0	0	0	0	0	1	0	0	1	0	0	0	0	0	0	0	0	0	0	1	0	0	0	0	0
Frostetal1	35	25	0	0	0.074	0.132	0	0	0	0	0	0	0	0	0	0	0	0	0	0	0	0	0	0	0	0	0	0	0	0	0	0	1	0	0	0	0	0	0	0	0	0	0	0	0	0	0	0	0
Frostetal1	35	26	0	1	0.454	0.698	1	0	1	1	1	0	0	1	0	0	0	1	0	1	0	0	0	0	0	1	1	0	1	1	0	1	0	1	0	1	1	0	1	0	0	1	1	0	1	1	1	1	1
WeinsE	36	1	0	0	0.194	0.51	0	0	0	0	0	0	0	0	0	0	0	0	0	0	1	0	0	0	0	1	1	1	0	1	0	0	0	0	0	0	0	1	0	0	0	1	0	0	0	0	0	0	1
WeinsE	36	2	0	0	0.286	0.698	0	0	1	1	0	1	1	0	0	0	1	0	0	0	0	1	0	1	0	1	1	0	1	0	0	0	0	1	0	1	0	1	0	0	0	0	0	0	0	0	1	1	0
WeinsE	36	3	0	0	0.126	0.318	0	0	0	0	0	0	0	0	0	1	0	0	0	1	0	0	1	0	0	0	0	0	1	0	0	0	0	0	0	1	0	1	0	0	0	0	0	0	0	0	0	0	1
WeinsE	36	4	0	0	0.17	0.47	0	0	0	0	0	0	1	0	0	0	0	0	0	0	1	0	0	0	0	0	0	1	0	1	0	0	0	0	0	0	0	1	0	0	0	1	0	0	0	0	0	0	1
WeinsE	36	5	0	0	0.064	0.374	0	0	0	0	0	0	0	0	0	0	0	0	0	0	0	0	0	0	0	0	0	0	0	0	0	0	0	0	0	0	0	0	0	0	0	1	0	0	0	0	0	0	1
WeinsE	36	6	1	0	0.176	0.482	0	0	0	0	0	0	0	0	0	1	0	0	0	0	0	0	1	0	0	0	1	0	0	0	0	0	0	0	0	0	0	0	0	0	1	1	0	0	0	1	0	0	0
WeinsE	36	7	1	0	0.312	0.744	1	0	0	0	0	0	0	0	0	1	0	0	0	0	0	0	1	0	0	0	0	0	0	0	0	0	0	0	0	0	0	0	0	0	0	1	0	1	0	1	0	0	1
WeinsE	36	8	1	0	0.124	0.49	0	0	0	0	0	0	0	0	0	1	0	0	0	0	0	0	1	0	0	0	0	0	0	0	0	0	0	0	0	0	0	0	0	0	0	1	0	0	0	0	0	0	0
WeinsE	36	9	0	0	0.112	0.456	0	0	0	0	0	0	0	0	0	0	0	0	0	0	1	0	0	0	0	0	1	0	0	1	0	0	0	1	0	1	0	0	0	0	0	1	0	0	0	0	0	0	1
WeinsE	36	10	1	0	0.136	0.49	0	0	0	0	0	0	0	0	0	0	0	0	0	0	0	0	0	0	0	0	0	0	0	0	0	0	0	0	0	0	0	0	0	0	0	0	0	0	0	0	0	0	0
WeinsE	36	11	0	0	0.122	0.458	0	0	0	0	0	0	1	0	0	0	0	0	0	0	0	0	1	0	0	0	0	0	1	0	0	0	0	0	0	0	0	0	0	0	1	1	0	1	0	1	0	0	0
Frostetal2	37	1	0	1	0.346	0.442	0	0	1	0	1	0	1	1	0	1	0	0	0	1	0	0	0	0	0	0	1	0	0	0	0	0	1	0	1	1	0	1	0	0	0	1	0	0	0	0	0	1	0
Frostetal2	37	2	0	1	0.24	0.364	0	0	1	0	1	0	0	1	0	0	0	0	0	1	0	0	0	0	0	0	0	0	0	0	0	1	1	0	1	0	0	0	0	0	0	1	0	0	0	0	0	1	0
Frostetal2	37	3	0	1	0.396	0.474	0	0	1	0	1	0	0	1	0	1	0	0	0	1	1	0	0	0	0	0	1	0	0	0	1	0	1	0	1	0	0	0	0	0	0	1	1	1	1	1	0	1	0
Frostetal2	37	4	0	1	0.43	0.514	0	0	0	0	1	0	1	1	0	1	0	0	0	1	1	0	0	0	0	0	1	0	0	0	1	1	1	0	1	1	0	1	0	0	0	1	0	0	1	1	0	1	0
Frostetal2	37	5	0	1	0.164	0.288	0	0	0	0	0	0	0	0	0	0	0	0	0	1	0	0	0	0	0	0	1	0	0	0	1	1	0	0	1	0	0	0	0	0	0	0	0	0	0	0	0	1	0
Frostetal2	37	6	0	0	0.086	0.184	0	0	0	0	0	0	0	0	0	0	0	0	0	1	0	0	0	0	0	0	0	0	0	0	0	0	0	0	1	0	0	0	0	0	0	1	0	0	0	0	0	1	0
Frostetal2	37	7	0	1	0.29	0.462	0	0	0	0	1	0	0	1	0	0	0	0	0	0	1	0	0	0	0	0	1	0	0	0	1	0	0	0	1	1	0	0	0	0	0	0	1	0	0	1	0	1	0
Frostetal2	37	8	0	0	0.198	0.298	0	0	0	0	0	0	0	0	0	0	0	0	0	1	0	0	0	0	0	0	0	0	0	0	1	0	0	0	1	0	0	0	0	0	0	1	0	0	0	0	0	0	0
Frostetal2	37	9	0	0	0.078	0.154	0	0	0	0	0	0	0	0	0	0	0	0	0	0	0	0	0	0	0	0	0	0	0	0	0	0	0	0	1	0	0	0	0	0	0	0	0	0	0	0	0	0	0
Frostetal2	37	10	0	0	0.032	0.104	0	0	0	0	0	0	0	0	0	0	0	0	0	0	0	0	0	0	0	0	0	0	0	0	0	0	0	0	1	0	0	0	0	0	0	0	0	0	0	0	0	0	0
Frostetal2	37	11	0	1	0.218	0.366	0	0	0	0	1	0	0	0	0	0	0	0	0	1	0	0	0	0	0	0	0	0	0	0	1	0	1	0	1	1	0	0	0	0	0	1	0	0	0	1	0	1	0
Frostetal2	37	12	0	1	0.72	0.848	1	1	1	1	1	1	0	1	1	1	1	0	1	1	1	0	1	1	1	1	0	1	0	0	1	1	1	1	1	1	1	1	0	1	1	0	0	0	1	1	0	1	0
Frostetal2	37	13	1	1	0.908	0.994	1	1	1	1	0	1	1	1	1	1	1	1	1	1	1	0	1	1	1	1	0	1	0	1	1	1	1	1	0	1	1	1	1	1	1	1	1	1	1	1	1	1	0
Frostetal2	37	14	0	1	0.864	0.97	1	1	0	1	1	1	1	1	1	0	1	1	1	1	1	1	1	1	1	1	1	1	0	1	1	1	1	1	0	1	1	0	1	1	1	1	1	1	1	1	1	1	0
Frostetal2	37	15	0	1	0.632	0.856	1	0	0	0	1	1	0	1	1	1	1	1	1	1	0	0	1	1	0	1	1	1	1	0	1	0	0	0	1	1	1	0	0	0	1	1	1	1	0	1	1	0	1
Frostetal2	37	16	0	1	0.208	0.358	0	0	0	0	0	0	1	0	1	0	0	0	0	0	1	1	0	0	0	0	1	1	0	0	1	0	0	1	0	0	1	0	0	0	0	0	0	1	1	0	0	0	0
Frostetal2	37	17	1	1	0.996	1	1	1	1	1	1	1	1	1	1	1	1	1	1	1	1	1	1	1	1	1	1	1	1	1	1	1	1	1	1	1	1	1	1	1	1	1	1	1	1	1	1	1	1
WiensR	38	1	0	1	0.672	0.992	1	0	1	0	1	0	0	1	1	1	1	1	0	0	0	1	0	1	0	1	1	1	0	1	1	0	1	1	0	1	0	1	1	1	1	1	1	1	0	0	1	1	1
WiensR	38	2	0	0	0.172	0.622	0	0	0	0	0	0	0	0	0	1	0	0	0	1	0	0	0	0	0	0	0	0	0	0	0	0	0	0	1	0	0	1	0	1	0	0	0	0	1	1	0	1	1
WiensR	38	3	0	1	0.37	0.97	0	1	1	1	0	1	1	1	1	1	1	0	0	1	0	0	0	0	0	1	1	0	1	0	0	0	0	1	1	1	0	1	0	1	0	0	0	0	1	0	0	0	1
WiensR	38	4	0	1	0.46	0.942	1	0	0	0	0	1	1	0	1	1	1	1	0	1	1	0	0	0	1	1	1	1	1	0	0	0	0	0	0	0	0	0	0	1	1	0	1	0	1	1	0	1	1
WiensR	38	5	1	0	0.432	0.914	1	0	0	0	0	1	0	0	1	1	0	0	0	0	1	0	0	0	0	0	1	1	0	1	0	1	0	1	0	1	1	0	1	1	1	0	0	1	1	1	1	0	0
WiensR	38	6	1	1	0.268	0.866	0	0	0	0	0	0	0	0	0	1	0	0	0	1	0	1	1	0	0	0	1	0	0	0	0	0	1	1	0	0	0	0	0	0	0	0	0	0	0	0	0	0	1
WiensR	38	7	0	1	0.156	0.75	0	0	0	0	1	0	0	0	0	1	1	0	0	0	0	0	0	0	0	0	1	0	0	0	0	0	0	0	0	0	0	1	0	0	0	0	0	0	0	0	0	0	1
WiensR	38	8	0	1	0.112	0.686	0	0	0	0	0	0	0	0	0	1	0	0	0	0	0	1	0	0	0	0	1	0	0	0	0	0	0	0	0	0	0	1	0	0	0	0	0	0	0	0	0	0	1
WiensR	38	9	0	0	0.348	0.504	0	0	0	0	1	0	0	0	1	1	0	0	1	1	1	0	0	0	0	1	0	1	0	0	0	0	0	1	0	0	0	0	1	1	1	0	1	0	1	0	0	0	0
WiensR	38	10	0	1	0.356	0.88	1	1	1	0	0	1	1	1	0	0	0	0	1	1	0	1	1	1	1	1	0	0	1	1	0	1	0	0	1	1	0	0	1	1	0	1	1	1	1	0	1	0	0
WiensR	38	11	0	1	0.252	0.576	0	1	0	1	0	1	1	1	0	0	0	0	1	1	0	0	0	0	1	1	0	1	0	0	0	0	0	0	1	1	0	0	0	1	0	0	0	0	1	0	0	1	0
WiensR	38	12	0	1	0.352	0.89	0	0	0	0	0	0	0	0	0	0	0	0	1	1	1	0	1	0	0	1	0	0	0	0	1	1	0	0	0	0	0	0	0	0	0	0	0	1	1	0	1	1	0
WiensR	38	13	0	1	0.26	0.814	0	0	0	0	0	1	0	1	0	0	0	0	0	1	1	0	0	0	0	0	1	0	1	0	0	1	0	0	0	0	0	0	1	0	0	0	0	1	0	0	0	1	0
WiensR	38	14	0	1	0.072	0.434	0	0	0	0	0	0	0	0	0	0	0	0	0	0	0	0	0	0	0	0	0	0	0	0	0	0	0	0	0	0	0	0	0	0	0	0	0	1	0	0	0	0	0
WiensR	38	15	0	0	0.042	0.522	0	0	0	0	0	1	0	1	0	0	0	0	1	0	0	0	0	0	0	0	0	0	0	0	0	0	0	0	0	0	0	0	0	0	0	0	0	0	0	0	0	0	0
WiensR	38	16	0	1	0.17	0.698	0	0	0	0	0	0	0	1	0	0	0	0	1	0	0	1	0	0	0	1	0	0	0	0	0	0	0	0	0	0	1	1	1	0	0	0	0	1	0	0	0	0	0
WiensR	38	17	0	1	0.008	0.342	0	0	0	0	0	0	0	0	0	0	0	0	0	0	0	0	0	0	0	0	0	0	0	0	0	0	0	0	0	0	0	0	0	0	0	0	0	0	0	0	0	0	0
WiensR	38	18	0	1	0.016	0.356	0	0	0	0	0	0	0	0	0	0	0	0	0	0	0	0	0	0	0	0	1	0	0	0	0	0	0	0	0	0	0	0	0	0	0	0	0	0	0	0	0	0	0
WiensR	38	19	0	1	0.014	0.176	0	0	0	0	0	0	0	0	0	0	0	0	0	0	0	0	0	0	0	0	1	0	0	0	0	0	0	0	0	0	0	0	0	0	0	0	0	0	0	0	0	0	0
WiensR	38	20	0	1	0.002	0.1	0	0	0	0	0	0	0	0	0	0	0	0	0	0	0	0	0	0	0	0	0	0	0	0	0	0	0	0	0	0	0	0	0	0	0	0	0	0	0	0	0	0	0
WiensR	38	21	0	1	0.038	0.284	0	0	0	0	0	0	0	0	0	0	0	0	0	0	0	0	0	0	0	0	0	0	0	0	0	0	0	0	0	0	0	0	0	0	0	0	0	0	0	0	0	0	0
WiensR	38	22	0	1	0.004	0.082	0	0	0	0	0	0	0	0	0	0	0	0	0	0	0	0	0	0	0	0	0	0	0	0	0	0	0	0	0	0	0	0	0	0	0	0	0	0	0	0	0	0	0
WiensR	38	23	0	1	0.14	0.416	0	0	0	0	0	1	1	0	0	0	0	1	0	0	1	0	0	0	0	0	0	0	0	0	0	0	0	0	0	0	0	0	0	0	1	0	0	0	0	0	0	0	0
WiensR	38	24	0	1	0.394	0.922	0	0	1	1	0	0	1	1	1	1	1	0	0	1	1	0	0	0	0	0	1	1	0	0	0	0	1	0	1	1	0	1	0	0	0	0	0	0	1	1	0	1	1
WiensR	38	25	1	0	0.112	0.302	0	0	0	0	0	0	0	0	0	0	0	0	1	0	0	0	0	0	1	0	1	1	0	0	0	0	0	0	0	0	0	0	0	0	0	0	0	0	0	0	0	1	0
WiensR	38	26	0	0	0.246	0.55	1	0	0	0	1	0	0	1	1	0	0	0	1	1	1	0	1	0	0	1	0	1	0	1	0	0	1	0	0	0	0	0	0	0	1	0	0	1	1	0	0	0	1
WiensR	38	27	0	1	0.888	1	1	0	1	1	1	0	1	1	1	1	1	1	1	1	1	0	1	0	0	1	1	1	1	1	1	1	1	1	1	1	1	1	1	1	1	1	0	1	1	1	1	1	1
WiensR	38	28	0	0	0.066	0.306	0	0	0	0	0	0	0	0	0	0	1	0	0	0	0	0	0	0	1	0	0	1	0	0	0	0	1	0	0	0	0	0	0	0	0	0	0	0	0	0	0	0	0
WiensR	38	29	0	0	0.312	0.654	1	0	0	0	0	0	1	1	1	0	0	0	1	1	1	0	0	0	0	1	1	0	0	1	0	1	0	0	0	1	0	0	1	0	0	1	0	1	0	0	0	0	0
WiensR	38	30	0	1	0.412	0.94	0	1	1	0	0	0	1	1	0	1	0	0	0	1	0	1	0	0	0	1	1	0	1	0	0	1	0	0	0	0	1	1	1	1	1	0	0	0	0	0	0	0	0
WiensR	38	31	0	1	0.11	0.816	0	0	0	0	0	0	0	0	0	0	0	0	0	0	0	1	0	0	0	0	1	0	0	0	0	0	0	0	0	0	0	0	0	0	0	0	1	0	0	0	0	0	0
WiensR	38	32	0	1	0.068	0.61	0	0	0	0	0	0	0	1	0	0	0	0	0	0	0	0	0	0	0	1	0	0	0	0	0	0	0	0	0	0	0	1	0	0	0	0	0	0	0	0	0	0	0
WiensR	38	33	0	0	0.326	0.578	1	0	0	0	0	0	0	1	1	1	0	0	0	0	1	0	0	0	0	1	0	1	1	0	0	1	1	0	0	0	1	0	0	0	0	1	0	1	0	0	1	0	0
WiensR	38	34	0	0	0.198	0.462	1	0	0	0	1	0	0	1	1	1	0	0	0	0	0	1	0	0	0	0	0	0	1	1	0	0	1	0	1	0	0	0	0	0	0	1	0	0	0	0	0	0	0
WiensR	38	35	0	0	0.068	0.468	0	0	0	0	0	1	0	0	1	1	0	0	0	0	0	1	0	0	0	0	0	0	1	0	0	0	0	0	0	0	0	0	0	0	0	0	0	0	0	0	0	0	0
WiensR	38	36	0	0	0.034	0.15	0	0	0	0	0	0	0	0	0	0	0	0	0	0	0	0	0	0	0	0	0	0	0	0	0	0	0	0	0	0	0	0	0	0	0	0	0	0	0	0	0	0	0
WiensR	38	37	0	0	0.164	0.508	1	0	0	1	0	1	0	0	0	0	0	0	1	1	0	1	0	0	1	0	0	0	0	0	0	0	0	0	0	1	1	0	0	0	1	1	1	0	0	0	0	0	0
WiensR	38	38	0	1	0.328	0.978	0	0	0	1	0	1	0	1	1	0	0	1	1	0	1	1	0	0	0	0	0	1	0	0	0	0	0	0	0	0	0	1	0	0	0	1	1	0	1	0	0	0	0
WiensR	38	39	0	1	0.1	0.696	0	0	0	1	0	0	0	0	0	0	0	0	0	0	0	1	0	0	0	0	1	0	0	1	0	1	0	0	0	0	0	0	0	0	0	0	0	0	1	0	0	0	0
WiensR	38	40	1	1	0.432	0.812	0	1	0	0	0	0	1	0	1	1	0	1	1	0	1	1	0	0	0	0	0	0	1	1	1	0	0	0	0	0	0	1	1	0	0	1	0	0	1	0	0	0	0
WiensR	38	41	1	1	0.948	1	1	1	1	1	1	1	1	1	1	1	1	1	1	0	1	1	1	1	1	1	1	0	1	1	1	1	1	1	1	1	1	1	1	1	1	1	1	1	1	1	1	1	1
WiensR	38	42	1	0	0.432	0.782	0	0	1	0	0	0	0	1	0	0	1	0	1	0	1	0	0	0	0	1	0	0	0	0	0	0	1	1	0	1	0	0	1	0	0	0	0	1	1	1	1	0	0
WiensR	38	43	0	1	0.06	0.244	0	0	0	0	0	0	0	1	0	0	0	0	0	0	0	0	0	0	0	0	0	0	0	0	0	0	0	0	0	0	0	0	0	0	0	0	0	0	0	0	0	0	0
WiensR	38	44	0	1	0.216	0.47	0	0	1	0	0	0	0	0	1	1	0	0	1	0	1	1	0	0	0	1	0	0	1	1	1	1	0	0	0	0	0	0	0	0	1	0	0	1	0	0	0	0	0
WiensR	38	45	0	0	0	0.112	0	0	0	0	0	0	0	0	0	0	0	0	0	0	0	0	0	0	0	0	0	0	0	0	0	0	0	0	0	0	0	0	0	0	0	0	0	0	0	0	0	0	0
WiensR	38	46	0	0	0.002	0.17	0	0	0	0	0	0	0	0	0	0	0	0	0	0	0	0	0	0	0	0	0	0	0	0	0	0	0	0	0	0	0	0	0	0	0	0	0	0	0	0	0	0	0
WiensR	38	47	0	1	0.568	0.826	0	1	1	0	1	0	1	1	0	0	1	0	1	0	1	1	1	1	1	1	0	0	0	1	1	1	1	1	0	1	0	0	0	1	0	1	0	1	0	1	1	0	1
WiensR	38	48	0	0	0.318	0.582	1	0	0	0	0	0	1	1	0	0	0	0	1	0	0	1	0	0	1	1	0	0	0	0	1	1	0	1	0	0	0	0	0	1	0	0	0	1	0	0	1	0	0
WiensR	38	49	0	0	0.3	0.59	0	0	1	0	1	0	0	0	0	0	0	0	0	0	0	1	0	0	0	0	0	0	1	0	1	1	0	0	0	1	0	0	0	0	0	0	0	0	0	0	0	0	0
WiensR	38	50	0	1	0.708	1	1	1	1	0	0	1	1	1	0	1	0	1	1	1	1	1	0	0	1	1	1	1	1	1	1	0	1	1	1	0	1	1	0	0	0	1	1	1	1	1	0	1	0
WiensR	38	51	0	1	0.062	0.67	0	0	1	0	0	0	0	0	0	0	0	0	0	0	0	0	0	0	0	0	0	0	0	0	0	0	0	0	0	0	0	0	0	0	0	0	0	0	0	1	0	0	0
WiensR	38	52	0	1	0.382	0.762	1	1	0	0	0	1	0	0	0	1	0	0	0	0	0	0	1	1	0	0	1	0	0	1	1	1	0	0	0	0	1	0	0	0	0	1	0	0	0	1	1	0	0
WiensR	38	53	1	1	0.61	0.994	1	1	0	0	0	1	1	0	0	1	0	0	1	1	0	1	1	1	1	1	1	1	1	0	1	1	0	0	1	0	1	1	1	1	1	1	0	1	1	1	1	1	1
WiensR	38	54	0	1	0.22	0.596	0	0	0	0	0	0	1	0	0	0	0	0	1	0	1	0	0	0	0	0	0	0	0	0	0	0	1	0	0	1	0	0	0	0	1	0	0	0	0	0	0	1	0
WiensR	38	55	0	0	0.254	0.748	0	1	0	0	1	1	1	1	0	0	0	1	1	1	1	1	0	1	0	1	1	0	1	0	0	0	0	0	0	0	0	1	0	0	0	1	0	1	1	1	0	0	0
WiensR	38	56	0	1	0.216	0.598	1	0	0	0	0	1	0	0	1	0	0	0	0	0	0	0	0	0	0	0	1	0	0	1	0	0	0	0	0	0	0	0	0	0	0	0	0	0	1	0	0	0	0
WiensR	38	57	0	1	0.02	0.36	0	0	0	0	0	0	0	0	1	0	0	0	0	0	0	0	0	0	0	0	0	0	0	0	0	0	0	0	0	0	0	0	0	0	0	0	0	0	0	0	0	0	0
WiensR	38	58	0	1	0.662	0.984	1	0	0	1	1	0	1	0	0	0	1	1	1	0	1	0	0	0	1	0	1	0	1	1	1	1	0	1	0	1	0	0	0	0	1	1	0	1	0	1	1	1	0
WiensR	38	59	1	1	0.502	0.868	1	0	0	0	0	0	1	1	0	1	0	1	1	0	1	1	0	1	1	0	1	1	0	1	0	1	1	1	1	1	0	1	0	0	1	1	1	1	1	0	1	1	0
WiensR	38	60	1	0	0.302	0.868	0	0	1	0	0	0	1	1	0	0	0	0	0	0	1	1	0	0	0	0	0	1	1	1	0	0	1	1	0	1	0	0	0	0	0	1	0	0	0	0	1	0	0
WiensR	38	61	0	1	0.178	0.49	0	0	1	0	0	0	0	0	0	0	0	1	0	1	0	0	0	0	1	0	1	0	0	1	0	0	0	1	0	1	0	0	0	1	0	0	0	0	0	0	0	0	0
WiensR	38	62	0	1	0.224	0.688	1	0	1	0	0	1	0	0	1	0	1	0	0	1	0	0	0	1	1	0	1	0	0	1	0	0	1	0	1	1	1	1	0	0	1	1	0	0	0	0	0	0	0
WiensR	38	63	0	1	0.282	0.752	0	0	1	1	1	1	0	1	1	0	0	0	0	0	0	0	1	1	1	0	0	1	0	1	0	0	0	0	1	0	0	0	0	0	1	0	0	0	0	0	0	0	1
WiensR	38	64	0	1	0.208	0.4	0	0	0	0	0	1	1	0	0	0	0	0	1	1	0	0	0	0	0	0	0	0	0	0	0	0	0	1	0	0	0	0	1	0	0	0	0	1	0	0	0	0	1
WiensR	38	65	1	1	0.556	0.966	1	1	1	1	0	1	1	1	1	0	1	0	0	1	0	0	0	1	1	1	1	0	0	1	0	0	1	1	1	1	1	1	0	0	0	1	0	1	0	1	1	0	0
WiensR	38	66	0	0	0.02	0.364	0	0	0	0	0	0	0	0	0	0	0	0	1	0	0	0	0	0	0	0	0	0	0	0	0	0	0	0	0	0	0	0	0	0	0	0	0	0	0	0	0	0	0
WiensR	38	67	0	0	0.004	0.09	0	0	0	0	0	0	0	0	0	0	0	0	0	0	0	0	0	0	0	0	0	0	0	0	0	0	0	0	0	0	0	0	0	0	0	0	0	0	0	0	0	0	0
WiensR	38	68	0	0	0.032	0.174	0	0	0	0	0	0	0	1	0	0	0	0	0	0	0	0	0	0	0	0	0	0	0	0	0	0	0	0	0	0	0	0	0	0	0	0	0	0	0	0	0	1	0
WiensR	38	69	1	1	0.512	0.832	0	0	0	0	0	0	0	0	0	1	1	1	1	0	1	1	0	1	1	1	0	0	0	0	0	0	1	1	0	1	1	0	1	1	1	1	1	1	1	0	1	1	1
WiensR	38	70	1	1	0.58	0.802	0	1	1	1	0	1	1	1	1	1	1	1	0	1	1	0	1	0	0	0	0	1	0	1	1	0	1	0	1	0	1	1	0	1	1	1	0	0	1	1	0	0	1
WiensR	38	71	0	1	0.518	0.994	0	1	0	0	0	1	1	0	1	1	1	0	1	0	1	1	1	1	0	1	1	1	1	1	1	1	0	0	0	1	0	0	1	0	0	1	1	1	1	0	0	1	0
WiensR	38	72	0	1	0.746	1	1	0	1	0	1	0	1	0	0	1	1	0	1	1	1	1	1	1	0	1	1	1	1	1	1	1	1	1	0	1	1	1	1	1	1	1	0	1	1	1	1	1	1
WiensR	38	73	0	1	0.114	0.258	0	0	0	0	0	0	0	0	0	0	0	0	0	0	0	0	0	0	0	0	0	0	0	0	1	1	0	0	0	0	0	0	0	0	1	0	1	0	0	0	1	0	0
WiensR	38	74	0	0	0.166	0.568	0	1	0	0	1	0	0	0	0	0	0	1	0	0	0	0	0	1	0	0	0	1	0	0	0	1	0	0	0	0	0	0	1	0	0	0	1	0	1	0	0	0	0
WiensR	38	75	0	1	0.144	0.66	0	0	0	0	0	0	0	0	0	0	0	1	1	0	0	0	0	0	0	0	0	1	0	0	0	0	0	0	0	1	0	0	0	0	0	0	1	0	0	0	0	1	0
WiensR	38	76	1	1	0.82	1	0	1	1	0	1	1	1	1	1	1	1	1	1	0	1	1	1	1	1	1	0	1	0	1	1	1	1	1	1	1	1	1	0	1	1	0	1	1	1	1	1	1	1
WiensR	38	77	0	1	0.274	0.584	1	1	0	0	0	0	1	1	1	0	1	0	1	0	0	1	0	0	1	0	1	0	0	0	0	1	1	0	1	0	1	0	0	0	1	0	1	1	0	0	0	1	1
WiensR	38	78	0	1	0.106	0.48	0	0	0	0	0	0	1	0	0	0	0	0	1	0	0	1	0	0	0	0	0	1	0	0	0	0	0	1	0	0	0	0	0	0	0	0	0	0	0	0	0	0	1
WiensR	38	79	0	1	0.288	0.388	0	0	0	0	0	1	0	0	1	0	0	0	0	1	0	0	0	0	0	0	0	0	1	0	1	0	0	0	0	0	0	1	0	0	0	0	0	0	1	0	0	1	0
WiensR	38	80	0	0	0.374	0.818	0	0	1	0	1	0	0	0	1	1	0	1	1	0	0	1	0	1	1	0	0	1	0	0	1	1	1	0	0	0	1	0	1	1	1	0	0	0	1	0	1	1	1
WiensR	38	81	0	0	0.012	0.404	0	0	0	0	0	0	0	0	0	0	0	0	0	0	0	0	0	0	0	0	0	0	0	0	0	0	0	0	0	0	0	0	0	0	0	0	0	0	0	0	0	0	0
WiensR	38	82	0	0	0.006	0.166	0	0	0	0	0	0	0	0	0	0	0	0	0	0	0	0	0	0	0	0	0	0	0	0	0	0	0	0	0	0	0	0	0	0	0	0	0	0	0	0	0	0	0
WiensR	38	83	0	0	0.078	0.378	0	0	0	0	0	0	0	0	0	0	0	0	0	0	0	0	0	0	0	0	0	0	0	0	0	0	0	0	0	0	1	0	0	0	0	0	0	0	0	0	0	0	0
WiensR	38	84	0	0	0.07	0.21	0	0	0	0	0	0	0	0	0	0	0	0	0	0	0	0	0	0	1	0	0	0	0	0	0	0	0	0	0	0	0	0	0	0	0	0	0	0	0	0	0	0	0
WiensR	38	85	0	0	0.006	0.196	0	0	0	0	0	0	0	0	0	0	0	0	0	0	0	0	0	0	0	0	0	0	0	0	0	0	0	0	0	0	0	0	0	0	0	0	0	0	0	0	0	0	0
WiensR	38	86	0	0	0.014	0.158	0	0	0	0	0	0	0	0	0	0	0	0	0	0	0	0	0	0	0	0	0	0	0	0	0	0	0	0	0	1	0	0	0	0	0	0	0	0	0	0	0	0	0
LeeS	39	1	1	0	1	0.89	1	1	1	1	1	1	1	1	1	1	1	1	1	1	1	1	1	1	1	1	1	1	1	1	1	1	1	1	1	1	1	1	1	1	1	1	1	1	1	1	1	1	1
LeeS	39	2	1	0	1	0.796	1	1	1	1	1	1	1	1	1	1	1	1	1	1	1	1	1	1	1	1	1	1	1	1	1	1	1	1	1	1	1	1	1	1	1	1	1	1	1	1	1	1	1
LeeS	39	3	1	0	1	0.898	1	1	1	1	1	1	1	1	1	1	1	1	1	1	1	1	1	1	1	1	1	1	1	1	1	1	1	1	1	1	1	1	1	1	1	1	1	1	1	1	1	1	1
LeeS	39	4	1	1	1	0.852	1	1	1	1	1	1	1	1	1	1	1	1	1	1	1	1	1	1	1	1	1	1	1	1	1	1	1	1	1	1	1	1	1	1	1	1	1	1	1	1	1	1	1
LeeS	39	5	0	0	0.66	0.216	0	1	0	1	1	0	1	1	1	1	1	1	0	1	0	0	0	1	1	1	1	1	0	1	0	1	1	1	1	1	1	0	1	1	1	1	1	0	0	1	0	0	1
LeeS	39	6	1	0	0.894	0.298	1	1	1	1	1	0	1	1	1	1	1	1	1	1	0	0	1	1	1	1	1	1	1	1	1	1	1	1	1	1	1	1	1	1	1	1	1	1	1	1	1	1	1
LeeS	39	7	0	1	0.854	0.27	1	1	0	1	1	0	1	1	1	1	1	1	1	1	0	0	1	1	1	1	1	1	1	1	1	1	1	1	1	1	1	1	1	1	1	1	1	1	1	1	1	1	1
LeeS	39	8	1	0	0.902	0.504	1	1	1	1	1	1	1	1	1	1	0	1	1	1	1	1	1	0	1	0	1	1	1	1	0	1	0	0	0	0	1	1	0	1	1	1	1	1	1	1	1	1	1
LeeS	39	9	1	1	1	0.948	1	1	1	1	1	1	1	1	1	1	1	1	1	1	1	1	1	1	1	1	1	1	1	1	1	1	1	1	1	1	1	1	1	1	1	1	1	1	1	1	1	1	1
LeeS	39	10	1	0	0.978	0.422	1	1	1	1	1	1	1	1	1	1	1	1	1	1	1	1	1	1	1	1	1	1	1	1	1	1	1	1	1	1	1	1	1	1	1	1	1	1	1	1	1	1	1
LeeS	39	11	1	0	1	0.652	1	1	1	1	1	1	1	1	1	1	1	1	1	1	1	1	1	1	1	1	1	1	1	1	1	1	1	1	1	1	1	1	1	1	1	1	1	1	1	1	1	1	1
LeeS	39	12	1	1	1	0.862	1	1	1	1	1	1	1	1	1	1	1	1	1	1	1	1	1	1	1	1	1	1	1	1	1	1	1	1	1	1	1	1	1	1	1	1	1	1	1	1	1	1	1
LeeS	39	13	0	1	0.974	0.42	1	1	0	1	1	0	1	1	1	1	1	1	1	1	1	1	1	1	1	1	1	1	1	1	1	1	1	1	1	1	1	1	1	0	1	1	1	1	1	1	1	1	1
LeeS	39	14	1	0	0.934	0.286	1	1	0	1	1	0	1	1	1	1	1	1	1	1	1	1	1	1	1	1	1	1	1	1	0	1	1	0	1	1	1	1	1	0	1	1	1	1	1	1	1	1	1
LeeS	39	15	1	0	0.966	0.342	1	1	0	1	1	0	1	1	1	1	1	1	1	1	1	1	1	1	1	1	1	1	1	1	1	1	1	1	1	1	1	1	1	0	1	1	1	1	1	1	1	1	1
LeeS	39	16	1	1	1	0.872	1	1	1	1	1	1	1	1	1	1	1	1	1	1	1	1	1	1	1	1	1	1	1	1	1	1	1	1	1	1	1	1	1	1	1	1	1	1	1	1	1	1	1
ScanlonL	40	1	0	1	0.378	0.35	0	0	0	0	0	1	0	0	0	1	0	1	1	0	1	1	0	1	0	0	0	0	0	1	0	1	1	0	0	0	1	0	0	0	1	0	1	1	1	1	0	1	0
ScanlonL	40	2	0	0	0.156	0.174	0	0	0	0	0	0	1	0	0	0	0	0	1	1	0	0	0	0	0	0	0	0	0	0	0	0	0	0	0	1	1	0	0	0	0	0	0	0	0	0	1	0	0
ScanlonL	40	3	0	0	0.252	0.244	0	0	0	0	1	0	1	0	0	0	0	1	0	0	0	0	0	1	0	0	1	0	1	0	0	0	0	0	0	0	1	1	0	1	0	0	0	0	0	0	0	0	0
ScanlonL	40	4	0	0	0.09	0.09	0	0	0	0	0	0	0	0	1	0	0	0	0	0	0	0	0	0	0	0	0	0	0	0	1	0	0	0	0	0	0	0	0	0	1	0	0	0	0	0	0	0	0
ScanlonL	40	5	0	0	0.054	0.096	0	0	0	0	0	0	0	0	0	1	0	0	0	0	0	0	0	0	0	0	0	0	0	0	0	0	0	0	0	0	1	0	0	0	0	0	0	0	0	0	0	0	0
ScanlonL	40	6	0	0	0.11	0.118	0	0	0	0	0	0	1	0	0	0	0	0	0	0	0	0	0	0	0	0	1	0	0	0	0	0	0	0	0	0	1	0	0	0	0	0	0	0	1	0	0	0	0
ScanlonL	40	7	1	0	0.508	0.52	1	0	0	1	1	0	1	0	1	0	1	1	0	1	1	1	1	0	0	0	1	0	1	0	1	0	0	1	1	0	0	1	1	1	0	1	0	0	1	0	0	0	0
ScanlonL	40	8	0	1	0.296	0.296	0	0	0	0	1	0	1	0	0	0	0	0	0	0	0	0	0	0	0	1	0	0	0	0	0	0	1	0	1	1	0	1	0	1	0	0	0	1	0	0	0	0	0
ScanlonL	40	9	0	0	0.208	0.264	1	0	0	0	0	0	0	0	0	0	0	0	0	0	0	1	0	0	0	0	0	0	0	0	0	1	1	0	0	0	1	1	0	0	0	1	0	0	1	0	0	1	0
ScanlonL	40	10	0	0	0.294	0.336	1	0	0	0	0	1	0	0	0	0	0	1	0	0	0	1	1	0	0	0	0	0	0	1	0	0	1	0	0	0	1	1	0	0	0	0	0	0	1	0	0	0	0
ScanlonL	40	11	0	0	0.134	0.194	1	0	0	0	0	0	0	0	0	0	0	0	0	0	0	0	0	0	0	0	0	0	0	1	0	0	1	0	0	0	1	1	0	0	0	0	0	0	0	0	0	0	0
ScanlonL	40	12	0	0	0.576	0.612	1	0	1	1	1	1	1	0	1	0	0	0	1	1	0	1	0	1	0	1	0	1	1	1	1	1	1	1	1	1	1	1	1	0	0	0	0	1	1	1	0	1	0
ScanlonL	40	13	0	0	0.784	0.816	1	1	0	0	0	1	0	1	1	1	1	1	1	1	1	1	1	0	1	0	1	1	1	1	1	1	0	1	1	1	1	1	1	1	1	1	1	1	0	1	1	1	1
ScanlonL	40	14	0	1	0.75	0.812	0	1	0	1	1	1	1	1	1	1	1	1	1	1	0	1	1	0	1	0	1	1	1	1	1	1	1	0	0	1	0	0	0	1	1	1	1	0	1	0	0	1	1
ScanlonL	40	15	0	0	0.402	0.488	0	0	1	0	0	0	1	1	0	0	1	0	0	0	1	0	1	0	0	0	0	0	0	1	1	1	1	1	0	0	0	1	1	0	0	0	0	0	0	0	0	1	0
ScanlonL	40	16	0	0	0.024	0.026	0	0	0	0	0	0	0	0	0	0	0	0	0	0	0	0	0	0	0	0	0	0	0	0	0	0	0	0	0	0	0	0	0	0	0	0	0	0	0	0	0	0	0
ScanlonL	40	17	0	0	0.138	0.166	0	0	0	0	0	1	0	1	1	0	1	0	0	0	0	0	0	0	0	0	0	0	0	1	0	0	1	0	0	0	0	0	1	0	0	0	0	0	0	0	0	1	0
ScanlonL	40	18	0	1	0.082	0.088	0	0	0	0	0	0	0	0	0	0	0	0	0	0	0	0	0	0	0	0	0	0	0	0	0	0	0	0	0	0	0	0	1	0	0	0	0	0	0	0	0	0	0
ScanlonL	40	19	0	0	0.116	0.136	0	0	0	0	0	0	0	0	0	0	0	0	0	0	0	0	0	0	0	0	0	0	0	0	0	0	0	0	0	0	1	0	0	0	1	0	0	0	0	0	0	0	0
ScanlonL	40	20	0	1	0.75	0.794	0	1	1	0	1	1	1	0	0	1	1	1	1	1	1	1	1	1	1	1	1	1	1	1	1	1	1	1	1	0	1	1	0	1	1	0	0	1	1	0	1	0	1
ScanlonL	40	21	0	1	0.258	0.312	0	0	1	1	1	0	0	0	0	0	0	0	1	0	0	1	1	1	0	0	1	0	0	1	1	1	1	0	1	0	1	0	0	1	0	0	0	0	0	0	1	0	0
ScanlonL	40	22	0	1	0.302	0.342	0	0	0	1	1	0	0	0	0	0	0	0	1	0	0	1	0	1	0	0	0	0	0	1	1	1	1	1	1	0	1	0	0	1	0	0	0	1	1	0	0	0	0
LivezeyZ	41	1	1	1	1	0.998	1	1	1	1	1	1	1	1	1	1	1	1	1	1	1	1	1	1	1	1	1	1	1	1	1	1	1	1	1	1	1	1	1	1	1	1	1	1	1	1	1	1	1
LivezeyZ	41	2	1	0	1	0.898	1	1	1	1	1	1	1	1	1	1	1	1	1	1	1	1	1	1	1	1	1	1	1	1	1	1	1	1	1	1	1	1	1	1	1	1	1	1	1	1	1	1	1
LivezeyZ	41	3	1	1	1	1	1	1	1	1	1	1	1	1	1	1	1	1	1	1	1	1	1	1	1	1	1	1	1	1	1	1	1	1	1	1	1	1	1	1	1	1	1	1	1	1	1	1	1
LivezeyZ	41	4	1	1	1	0.992	1	1	1	1	1	1	1	1	1	1	1	1	1	1	1	1	1	1	1	1	1	1	1	1	1	1	1	1	1	1	1	1	1	1	1	1	1	1	1	1	1	1	1
LivezeyZ	41	5	1	1	1	0.992	1	1	1	1	1	1	1	1	1	1	1	1	1	1	1	1	1	1	1	1	1	1	1	1	1	1	1	1	1	1	1	1	1	1	1	1	1	1	1	1	1	1	1
LivezeyZ	41	6	1	1	1	0.814	1	1	1	1	1	1	1	1	1	1	1	1	1	1	1	1	1	1	1	1	1	1	1	1	1	1	1	1	1	1	1	1	1	1	1	1	1	1	1	1	1	1	1
LivezeyZ	41	7	1	1	1	1	1	1	1	1	1	1	1	1	1	1	1	1	1	1	1	1	1	1	1	1	1	1	1	1	1	1	1	1	1	1	1	1	1	1	1	1	1	1	1	1	1	1	1
LivezeyZ	41	8	1	1	1	0.848	1	1	1	1	1	1	1	1	1	1	1	1	1	1	1	1	1	1	1	1	1	1	1	1	1	1	1	1	1	1	1	1	1	1	1	1	1	1	1	1	1	1	1
LivezeyZ	41	9	1	1	1	0.976	1	1	1	1	1	1	1	1	1	1	1	1	1	1	1	1	1	1	1	1	1	1	1	1	1	1	1	1	1	1	1	1	1	1	1	1	1	1	1	1	1	1	1
LivezeyZ	41	10	1	1	1	1	1	1	1	1	1	1	1	1	1	1	1	1	1	1	1	1	1	1	1	1	1	1	1	1	1	1	1	1	1	1	1	1	1	1	1	1	1	1	1	1	1	1	1
LivezeyZ	41	11	1	1	1	0.666	1	1	1	1	1	1	1	1	1	1	1	1	1	1	1	1	1	1	1	1	1	1	1	1	1	1	1	1	1	1	1	1	1	1	1	1	1	1	1	1	1	1	1
LivezeyZ	41	12	1	0	1	0.962	1	1	1	1	1	1	1	1	1	1	1	1	1	1	1	1	1	1	1	1	1	1	1	1	1	1	1	1	1	1	1	1	1	1	1	1	1	1	1	1	1	1	1
LivezeyZ	41	13	1	0	1	0.808	1	1	1	1	1	1	1	1	1	1	1	1	1	1	1	1	1	1	1	1	1	1	1	1	1	1	1	1	1	1	1	1	1	1	1	1	1	1	1	1	1	1	1
LivezeyZ	41	14	1	0	0.426	0.126	0	0	1	0	1	0	0	1	0	1	0	0	0	0	0	0	1	0	1	0	1	0	0	0	0	0	0	0	0	1	1	0	0	1	0	1	0	1	1	1	1	1	0
LivezeyZ	41	15	1	0	0.48	0.162	0	0	1	0	1	0	0	1	0	1	0	0	0	0	0	0	1	0	1	0	1	0	0	0	0	1	1	0	0	1	1	0	1	0	0	1	1	1	0	1	1	1	0
LivezeyZ	41	16	1	0	0.882	0.33	0	0	1	1	1	0	1	1	1	1	1	1	0	1	1	1	1	1	1	0	1	0	1	0	1	1	1	1	1	1	1	1	1	0	1	1	1	1	0	1	1	1	1
LivezeyZ	41	17	1	0	1	0.904	1	1	1	1	1	1	1	1	1	1	1	1	1	1	1	1	1	1	1	1	1	1	1	1	1	1	1	1	1	1	1	1	1	1	1	1	1	1	1	1	1	1	1
LivezeyZ	41	18	1	1	1	0.79	1	1	1	1	1	1	1	1	1	1	1	1	1	1	1	1	1	1	1	1	1	1	1	1	1	1	1	1	1	1	1	1	1	1	1	1	1	1	1	1	1	1	1
LivezeyZ	41	19	1	1	0.96	0.488	1	1	1	1	1	1	1	1	1	1	1	1	1	1	1	1	1	1	1	1	1	1	1	1	1	1	1	1	1	1	1	1	1	1	1	1	1	1	1	1	1	1	1
LivezeyZ	41	20	1	1	1	1	1	1	1	1	1	1	1	1	1	1	1	1	1	1	1	1	1	1	1	1	1	1	1	1	1	1	1	1	1	1	1	1	1	1	1	1	1	1	1	1	1	1	1
LivezeyZ	41	21	0	1	0.886	0.55	1	1	1	1	1	1	0	0	1	1	1	1	1	1	1	1	1	1	1	1	1	1	1	1	1	1	1	1	1	1	1	1	1	1	0	1	1	1	1	1	1	1	1
LivezeyZ	41	22	1	0	1	0.942	1	1	1	1	1	1	1	1	1	1	1	1	1	1	1	1	1	1	1	1	1	1	1	1	1	1	1	1	1	1	1	1	1	1	1	1	1	1	1	1	1	1	1
LivezeyZ	41	23	1	1	1	0.824	1	1	1	1	1	1	1	1	1	1	1	1	1	1	1	1	1	1	1	1	1	1	1	1	1	1	1	1	1	1	1	1	1	1	1	1	1	1	1	1	1	1	1
LivezeyZ	41	24	1	1	1	0.996	1	1	1	1	1	1	1	1	1	1	1	1	1	1	1	1	1	1	1	1	1	1	1	1	1	1	1	1	1	1	1	1	1	1	1	1	1	1	1	1	1	1	1
LivezeyZ	41	25	1	1	0.956	0.574	1	1	1	1	1	1	1	1	1	1	1	1	1	1	1	1	1	1	1	1	1	1	1	1	1	1	1	1	1	1	1	1	1	1	1	1	1	1	1	1	1	1	1
LivezeyZ	41	26	1	1	0.946	0.752	1	1	1	1	1	0	1	1	1	1	1	1	1	1	1	1	1	1	1	1	1	1	1	1	1	1	1	1	1	1	1	1	1	1	1	1	1	1	1	1	1	1	1
LivezeyZ	41	27	1	0	1	0.86	1	1	1	1	1	1	1	1	1	1	1	1	1	1	1	1	1	1	1	1	1	1	1	1	1	1	1	1	1	1	1	1	1	1	1	1	1	1	1	1	1	1	1
LivezeyZ	41	28	1	0	0.678	0.44	1	1	1	1	1	0	1	1	1	1	0	1	1	0	1	1	0	0	0	1	1	0	1	0	1	0	1	1	0	1	1	1	1	1	1	0	1	1	1	0	1	0	1
LivezeyZ	41	29	1	1	1	1	1	1	1	1	1	1	1	1	1	1	1	1	1	1	1	1	1	1	1	1	1	1	1	1	1	1	1	1	1	1	1	1	1	1	1	1	1	1	1	1	1	1	1
LivezeyZ	41	30	1	0	0.932	0.554	0	1	1	1	1	0	1	1	1	1	1	1	1	1	1	1	1	1	1	1	1	1	1	1	1	1	1	1	1	1	1	1	1	1	1	1	1	1	1	1	1	1	1
LivezeyZ	41	31	1	0	0.938	0.398	0	1	1	1	1	0	1	1	1	1	1	1	1	1	1	1	1	1	1	1	1	1	1	1	1	1	1	1	1	1	1	1	1	1	1	1	1	1	1	1	1	1	1
LivezeyZ	41	32	1	0	0.898	0.346	1	1	1	1	1	1	1	0	1	1	1	0	1	1	1	1	1	1	0	1	1	1	1	1	1	1	1	1	1	1	0	1	1	1	1	1	1	1	0	1	1	1	1
LivezeyZ	41	33	1	0	0.984	0.628	1	1	1	1	1	1	1	1	0	1	1	1	1	1	1	1	1	1	1	1	1	1	1	1	1	1	1	1	1	1	1	1	1	1	1	1	1	1	1	1	1	1	1
LivezeyZ	41	34	1	1	1	1	1	1	1	1	1	1	1	1	1	1	1	1	1	1	1	1	1	1	1	1	1	1	1	1	1	1	1	1	1	1	1	1	1	1	1	1	1	1	1	1	1	1	1
LivezeyZ	41	35	1	0	0.934	0.422	1	1	1	0	0	1	1	1	1	1	1	1	1	1	1	1	1	1	1	1	1	1	1	1	1	1	1	1	1	1	1	1	1	1	1	1	1	1	1	1	1	1	1
LivezeyZ	41	36	1	1	1	0.942	1	1	1	1	1	1	1	1	1	1	1	1	1	1	1	1	1	1	1	1	1	1	1	1	1	1	1	1	1	1	1	1	1	1	1	1	1	1	1	1	1	1	1
LivezeyZ	41	37	1	1	0.988	0.424	1	1	1	1	1	1	1	1	1	1	1	1	1	1	1	1	1	1	1	1	1	1	1	1	1	1	1	1	1	1	1	1	1	1	1	1	1	1	1	1	1	1	1
LivezeyZ	41	38	1	0	0.992	0.472	1	1	1	1	1	1	1	1	1	1	1	1	1	1	1	1	1	1	1	1	1	1	1	1	1	1	1	1	1	1	1	1	1	1	1	1	1	1	1	1	1	1	0
LivezeyZ	41	39	1	1	1	0.604	1	1	1	1	1	1	1	1	1	1	1	1	1	1	1	1	1	1	1	1	1	1	1	1	1	1	1	1	1	1	1	1	1	1	1	1	1	1	1	1	1	1	1
LivezeyZ	41	40	1	1	1	0.894	1	1	1	1	1	1	1	1	1	1	1	1	1	1	1	1	1	1	1	1	1	1	1	1	1	1	1	1	1	1	1	1	1	1	1	1	1	1	1	1	1	1	1
LivezeyZ	41	41	1	1	0.964	0.686	1	1	1	1	1	1	1	1	1	0	1	1	1	1	1	1	1	1	1	1	1	1	1	1	1	1	1	1	1	0	1	1	1	1	1	1	1	1	1	1	0	1	1
LivezeyZ	41	42	1	1	1	0.952	1	1	1	1	1	1	1	1	1	1	1	1	1	1	1	1	1	1	1	1	1	1	1	1	1	1	1	1	1	1	1	1	1	1	1	1	1	1	1	1	1	1	1
LivezeyZ	41	43	1	0	0.754	0.474	1	1	1	1	1	0	1	1	1	1	0	1	1	1	0	1	1	1	0	1	1	1	1	0	1	1	0	1	0	1	1	1	1	1	0	0	1	1	1	0	1	1	1
LivezeyZ	41	44	1	1	0.77	0.268	1	1	1	1	1	0	1	1	1	1	0	1	1	1	1	1	1	1	0	1	1	1	1	0	1	1	0	1	0	1	1	1	1	1	0	0	1	1	1	1	1	1	1
LivezeyZ	41	45	1	0	0.996	0.716	1	1	1	1	1	1	1	1	1	1	1	1	1	1	1	1	1	1	1	1	1	1	1	1	1	1	1	1	1	1	1	1	1	1	1	1	1	1	1	1	1	1	1
LivezeyZ	41	46	1	0	1	0.876	1	1	1	1	1	1	1	1	1	1	1	1	1	1	1	1	1	1	1	1	1	1	1	1	1	1	1	1	1	1	1	1	1	1	1	1	1	1	1	1	1	1	1
LivezeyZ	41	47	1	0	0.98	0.522	1	1	1	1	1	1	1	1	1	0	1	1	1	1	1	1	1	1	1	1	1	1	1	1	1	1	1	1	1	1	1	1	1	1	1	1	1	1	1	1	1	1	1
LivezeyZ	41	48	1	0	0.66	0.108	1	0	1	1	1	0	1	0	0	0	0	1	1	1	1	1	1	1	1	0	1	0	1	1	1	0	1	1	1	0	1	1	1	1	1	0	1	1	1	1	1	0	1
LivezeyZ	41	49	1	1	0.984	0.298	1	1	1	1	1	1	1	1	1	1	1	1	1	1	1	1	1	1	1	1	1	1	1	1	1	1	1	1	1	1	1	1	1	1	1	1	1	1	1	1	1	1	1
LivezeyZ	41	50	1	0	0.998	0.614	1	1	1	1	1	1	1	1	1	1	1	1	1	1	1	1	1	1	1	1	1	1	1	1	1	1	1	1	1	1	1	1	1	1	1	1	1	1	1	1	1	1	1
LivezeyZ	41	51	1	0	0.746	0.268	1	1	1	1	1	0	1	0	0	0	1	1	1	1	1	1	1	1	1	1	1	0	1	1	1	0	1	1	1	1	1	1	1	1	1	0	1	1	1	1	1	0	1
LivezeyZ	41	52	1	1	0.978	0.756	1	1	1	1	1	1	1	1	1	1	1	1	1	1	1	1	1	1	1	1	1	1	1	1	1	1	1	1	1	1	1	1	1	1	1	1	1	1	1	1	1	1	1
LivezeyZ	41	53	1	0	0.872	0.442	1	0	1	1	1	1	1	1	1	1	0	1	1	1	1	1	1	1	1	0	1	1	1	1	1	0	1	1	1	0	1	1	0	1	1	0	1	1	1	1	1	1	1
LivezeyZ	41	54	1	1	1	0.982	1	1	1	1	1	1	1	1	1	1	1	1	1	1	1	1	1	1	1	1	1	1	1	1	1	1	1	1	1	1	1	1	1	1	1	1	1	1	1	1	1	1	1
LivezeyZ	41	55	1	1	1	0.948	1	1	1	1	1	1	1	1	1	1	1	1	1	1	1	1	1	1	1	1	1	1	1	1	1	1	1	1	1	1	1	1	1	1	1	1	1	1	1	1	1	1	1
LivezeyZ	41	56	1	0	1	0.878	1	1	1	1	1	1	1	1	1	1	1	1	1	1	1	1	1	1	1	1	1	1	1	1	1	1	1	1	1	1	1	1	1	1	1	1	1	1	1	1	1	1	1
LivezeyZ	41	57	1	0	0.674	0.152	1	0	1	1	1	0	1	0	0	0	0	1	1	1	1	1	1	1	1	0	1	0	1	1	1	0	1	1	1	0	1	1	1	1	1	0	1	1	1	1	1	0	1
LivezeyZ	41	58	1	0	1	0.802	1	1	1	1	1	1	1	1	1	1	1	1	1	1	1	1	1	1	1	1	1	1	1	1	1	1	1	1	1	1	1	1	1	1	1	1	1	1	1	1	1	1	1
LivezeyZ	41	59	1	1	1	0.85	1	1	1	1	1	1	1	1	1	1	1	1	1	1	1	1	1	1	1	1	1	1	1	1	1	1	1	1	1	1	1	1	1	1	1	1	1	1	1	1	1	1	1
LivezeyZ	41	60	1	1	0.998	0.762	1	1	1	1	1	1	1	1	1	1	1	1	1	1	1	1	1	1	1	1	1	1	1	1	1	1	1	1	1	1	1	1	1	1	1	1	1	1	1	1	1	1	1
LivezeyZ	41	61	1	0	0.996	0.626	1	1	1	1	1	1	1	1	1	1	1	1	1	1	1	1	1	1	1	1	1	1	1	1	1	1	1	1	1	1	1	1	1	1	1	1	1	1	1	1	1	1	1
LivezeyZ	41	62	1	1	0.742	0.34	1	1	0	1	1	1	0	1	1	0	0	1	1	1	1	0	1	1	1	1	1	1	1	0	1	0	1	1	0	1	1	0	0	1	1	1	1	0	1	1	1	1	0
LivezeyZ	41	63	1	1	0.732	0.328	1	1	0	1	1	1	0	1	1	0	0	1	1	1	1	0	1	0	1	1	1	1	0	0	1	0	1	1	0	1	1	0	0	0	1	0	1	1	1	1	0	1	0
LivezeyZ	41	64	0	0	0.534	0.216	1	0	0	1	1	1	0	0	0	0	0	1	0	1	1	0	0	0	1	1	0	0	1	0	1	0	1	0	0	1	1	0	0	1	1	1	1	1	1	1	1	1	0
LivezeyZ	41	65	0	0	0.322	0.116	1	0	0	0	1	0	0	0	1	0	0	0	0	0	0	0	0	0	1	0	0	1	0	0	1	0	0	0	0	0	1	0	0	1	0	0	1	0	1	0	0	1	0
LivezeyZ	41	66	0	0	0.264	0.036	1	0	0	0	1	0	0	0	1	0	0	0	0	1	1	0	0	0	1	0	0	0	0	0	1	0	0	0	0	0	0	0	0	0	0	0	1	1	0	0	0	0	0
LivezeyZ	41	67	1	0	0.664	0.166	1	0	0	1	1	1	0	1	1	0	0	1	1	1	1	0	0	0	1	1	0	0	1	0	1	0	1	1	0	1	1	0	0	1	1	1	1	1	1	1	1	1	0
LivezeyZ	41	68	1	1	0.98	0.55	1	1	1	1	1	1	1	1	1	1	1	1	1	1	1	1	1	1	1	1	1	1	0	1	1	1	1	1	1	1	1	1	1	1	1	0	1	1	1	1	1	1	1
LivezeyZ	41	69	1	1	1	0.904	1	1	1	1	1	1	1	1	1	1	1	1	1	1	1	1	1	1	1	1	1	1	1	1	1	1	1	1	1	1	1	1	1	1	1	1	1	1	1	1	1	1	1
LivezeyZ	41	70	0	0	0.392	0.178	1	0	0	0	0	0	0	0	0	0	0	0	1	0	0	0	0	0	0	0	0	1	1	0	1	1	0	0	0	0	1	0	0	1	0	0	1	0	1	0	0	1	0
LivezeyZ	41	71	0	0	0.688	0.216	1	1	1	0	1	0	1	1	1	1	1	0	1	1	1	1	0	1	1	0	1	1	1	1	1	1	0	1	0	0	1	1	1	1	0	0	1	0	1	0	0	1	0
LivezeyZ	41	72	0	1	0.748	0.456	1	0	1	0	1	0	1	0	1	1	1	0	0	1	1	1	0	1	1	1	1	1	0	0	1	0	0	0	0	0	1	1	1	1	1	0	1	1	1	0	0	1	1
LivezeyZ	41	73	1	0	0.942	0.342	1	1	1	1	1	1	1	1	1	1	1	1	1	1	1	1	1	1	1	1	1	1	1	1	1	1	1	1	0	1	1	0	1	1	1	1	1	1	1	1	1	1	1
LivezeyZ	41	74	1	1	1	0.934	1	1	1	1	1	1	1	1	1	1	1	1	1	1	1	1	1	1	1	1	1	1	1	1	1	1	1	1	1	1	1	1	1	1	1	1	1	1	1	1	1	1	1
LivezeyZ	41	75	1	0	1	0.916	1	1	1	1	1	1	1	1	1	1	1	1	1	1	1	1	1	1	1	1	1	1	1	1	1	1	1	1	1	1	1	1	1	1	1	1	1	1	1	1	1	1	1
LivezeyZ	41	76	1	1	0.89	0.38	1	1	1	0	1	1	1	1	1	1	1	1	1	1	0	1	1	1	1	0	1	1	1	1	1	1	0	1	1	1	1	1	1	1	0	1	1	1	1	1	0	1	1
LivezeyZ	41	77	1	0	1	0.596	1	1	1	1	1	1	1	1	1	1	1	1	1	1	1	1	1	1	1	1	1	1	1	1	1	1	1	1	1	1	1	1	1	1	1	1	1	1	1	1	1	1	1
LivezeyZ	41	78	1	1	1	1	1	1	1	1	1	1	1	1	1	1	1	1	1	1	1	1	1	1	1	1	1	1	1	1	1	1	1	1	1	1	1	1	1	1	1	1	1	1	1	1	1	1	1
LivezeyZ	41	79	1	0	0.858	0.38	1	1	1	1	1	1	1	1	1	1	1	1	1	1	1	0	1	1	0	1	1	1	1	1	1	1	1	0	1	0	1	1	1	1	1	0	0	1	1	1	1	1	1
LivezeyZ	41	80	1	1	1	1	1	1	1	1	1	1	1	1	1	1	1	1	1	1	1	1	1	1	1	1	1	1	1	1	1	1	1	1	1	1	1	1	1	1	1	1	1	1	1	1	1	1	1
LivezeyZ	41	81	1	0	0.894	0.398	1	1	1	1	1	1	1	1	1	1	1	1	1	1	1	0	1	1	0	1	1	1	1	1	1	1	1	1	1	0	1	1	1	1	1	1	0	1	1	1	1	1	1
LivezeyZ	41	82	1	0	0.912	0.576	1	1	1	1	1	1	1	1	1	1	1	1	1	1	1	0	1	1	0	1	1	1	1	1	1	1	1	1	1	0	1	1	1	1	1	1	0	1	1	1	1	1	1
LivezeyZ	41	83	1	1	1	0.71	1	1	1	1	1	1	1	1	1	1	1	1	1	1	1	1	1	1	1	1	1	1	1	1	1	1	1	1	1	1	1	1	1	1	1	1	1	1	1	1	1	1	1
LivezeyZ	41	84	1	0	0.906	0.458	1	1	0	1	1	1	1	1	1	1	1	1	1	1	1	1	1	1	1	1	1	1	1	1	1	1	1	1	1	1	1	1	1	1	1	1	1	1	1	1	1	1	1
LivezeyZ	41	85	1	0	0.888	0.428	1	1	1	1	1	1	1	1	1	1	1	1	1	1	1	1	1	1	1	1	1	1	1	1	1	1	1	1	0	1	1	1	1	1	1	1	1	1	1	1	1	1	1
LivezeyZ	41	86	1	1	1	1	1	1	1	1	1	1	1	1	1	1	1	1	1	1	1	1	1	1	1	1	1	1	1	1	1	1	1	1	1	1	1	1	1	1	1	1	1	1	1	1	1	1	1
LivezeyZ	41	87	1	0	0.978	0.634	1	1	1	1	1	1	1	1	1	1	1	1	1	1	1	1	1	1	1	1	1	1	1	1	1	1	1	1	1	1	1	1	1	1	1	1	1	1	1	1	1	1	1
LivezeyZ	41	88	1	0	0.804	0.444	1	1	0	1	1	1	1	1	1	1	0	1	1	1	1	1	1	0	1	0	0	1	0	1	1	0	1	1	1	0	0	1	1	1	1	1	1	1	1	1	1	1	1
LivezeyZ	41	89	1	1	1	0.996	1	1	1	1	1	1	1	1	1	1	1	1	1	1	1	1	1	1	1	1	1	1	1	1	1	1	1	1	1	1	1	1	1	1	1	1	1	1	1	1	1	1	1
LivezeyZ	41	90	1	1	0.882	0.594	0	1	0	1	1	1	1	1	1	1	0	1	1	1	1	1	1	1	1	1	1	1	1	1	0	0	1	1	1	1	0	1	1	1	1	1	1	1	1	1	1	1	1
LivezeyZ	41	91	1	1	1	0.942	1	1	1	1	1	1	1	1	1	1	1	1	1	1	1	1	1	1	1	1	1	1	1	1	1	1	1	1	1	1	1	1	1	1	1	1	1	1	1	1	1	1	1
LivezeyZ	41	92	1	0	0.564	0.518	1	1	1	0	0	0	0	0	1	0	1	0	0	0	0	1	1	1	1	0	0	0	0	1	0	1	0	0	0	1	1	1	0	1	1	0	0	1	0	1	0	1	1
LivezeyZ	41	93	1	1	1	0.936	1	1	1	1	1	1	1	1	1	1	1	1	1	1	1	1	1	1	1	1	1	1	1	1	1	1	1	1	1	1	1	1	1	1	1	1	1	1	1	1	1	1	1
LivezeyZ	41	94	1	1	1	1	1	1	1	1	1	1	1	1	1	1	1	1	1	1	1	1	1	1	1	1	1	1	1	1	1	1	1	1	1	1	1	1	1	1	1	1	1	1	1	1	1	1	1
LivezeyZ	41	95	1	1	1	0.962	1	1	1	1	1	1	1	1	1	1	1	1	1	1	1	1	1	1	1	1	1	1	1	1	1	1	1	1	1	1	1	1	1	1	1	1	1	1	1	1	1	1	1
LivezeyZ	41	96	1	0	0.61	0.306	0	1	1	0	0	0	1	1	1	1	1	1	1	1	0	1	1	1	0	1	1	1	0	0	0	1	0	1	1	1	0	1	0	1	1	1	1	0	0	0	0	1	1
LivezeyZ	41	97	1	0	0.682	0.302	1	1	1	0	0	0	1	1	1	1	1	1	1	1	0	1	1	1	0	1	1	1	0	0	0	1	0	1	1	1	0	1	0	1	1	1	1	0	1	0	0	1	1
LivezeyZ	41	98	1	1	1	0.864	1	1	1	1	1	1	1	1	1	1	1	1	1	1	1	1	1	1	1	1	1	1	1	1	1	1	1	1	1	1	1	1	1	1	1	1	1	1	1	1	1	1	1
LivezeyZ	41	99	1	1	0.792	0.594	0	0	0	1	1	1	1	0	1	0	0	0	1	1	1	1	1	1	1	1	1	1	1	1	1	0	1	0	1	1	1	1	0	1	1	1	1	1	0	1	1	1	0
LivezeyZ	41	100	1	1	1	1	1	1	1	1	1	1	1	1	1	1	1	1	1	1	1	1	1	1	1	1	1	1	1	1	1	1	1	1	1	1	1	1	1	1	1	1	1	1	1	1	1	1	1
LivezeyZ	41	101	1	1	1	0.816	1	1	1	1	1	1	1	1	1	1	1	1	1	1	1	1	1	1	1	1	1	1	1	1	1	1	1	1	1	1	1	1	1	1	1	1	1	1	1	1	1	1	1
LivezeyZ	41	102	1	0	0.768	0.348	1	1	1	1	1	0	1	1	1	1	0	1	1	1	1	1	0	1	0	1	1	1	0	0	1	1	0	1	1	1	1	1	1	1	1	1	1	1	1	1	0	1	0
LivezeyZ	41	103	1	1	1	1	1	1	1	1	1	1	1	1	1	1	1	1	1	1	1	1	1	1	1	1	1	1	1	1	1	1	1	1	1	1	1	1	1	1	1	1	1	1	1	1	1	1	1
LivezeyZ	41	104	1	1	1	0.984	1	1	1	1	1	1	1	1	1	1	1	1	1	1	1	1	1	1	1	1	1	1	1	1	1	1	1	1	1	1	1	1	1	1	1	1	1	1	1	1	1	1	1
LivezeyZ	41	105	1	1	0.986	0.586	1	1	1	1	1	1	1	1	1	1	1	1	1	1	1	1	1	1	1	1	1	1	1	1	1	1	1	1	1	1	1	1	1	1	1	1	1	1	1	1	1	1	1
LivezeyZ	41	106	1	1	0.998	0.65	1	1	1	1	1	1	1	1	1	1	1	1	1	1	1	1	1	1	1	1	1	1	1	1	1	1	1	1	1	1	1	1	1	1	1	1	1	1	1	1	1	1	1
LivezeyZ	41	107	1	1	0.884	0.43	1	1	1	1	1	1	1	1	1	1	1	1	1	1	1	0	0	1	1	1	1	1	0	1	1	1	1	1	1	1	1	1	1	1	1	1	1	1	1	1	1	1	0
LivezeyZ	41	108	0	1	0.872	0.388	1	1	1	1	1	1	1	1	1	1	1	1	1	1	1	0	0	1	1	1	1	1	0	1	1	1	1	1	1	1	1	1	1	1	1	1	1	1	1	1	1	1	0
LivezeyZ	41	109	1	0	0.596	0.302	1	1	1	0	1	0	1	0	1	1	0	1	1	1	1	0	0	0	0	1	1	1	0	0	1	1	0	1	0	1	0	1	0	0	0	1	1	1	1	1	0	1	0
LivezeyZ	41	110	1	1	1	0.698	1	1	1	1	1	1	1	1	1	1	1	1	1	1	1	1	1	1	1	1	1	1	1	1	1	1	1	1	1	1	1	1	1	1	1	1	1	1	1	1	1	1	1
LivezeyZ	41	111	1	1	0.994	0.704	1	1	1	1	1	1	1	1	1	1	1	1	1	1	1	1	1	1	1	1	1	1	1	1	1	1	1	1	1	1	1	1	1	1	1	1	1	1	1	1	1	1	1
LivezeyZ	41	112	1	0	1	1	1	1	1	1	1	1	1	1	1	1	1	1	1	1	1	1	1	1	1	1	1	1	1	1	1	1	1	1	1	1	1	1	1	1	1	1	1	1	1	1	1	1	1
LivezeyZ	41	113	1	1	1	0.968	1	1	1	1	1	1	1	1	1	1	1	1	1	1	1	1	1	1	1	1	1	1	1	1	1	1	1	1	1	1	1	1	1	1	1	1	1	1	1	1	1	1	1
LivezeyZ	41	114	1	1	0.998	0.774	1	1	1	1	1	1	1	1	1	1	1	1	1	1	1	1	1	1	1	1	1	1	1	1	1	1	1	1	1	1	1	1	1	1	1	1	1	1	1	1	1	1	1
LivezeyZ	41	115	1	1	1	0.868	1	1	1	1	1	1	1	1	1	1	1	1	1	1	1	1	1	1	1	1	1	1	1	1	1	1	1	1	1	1	1	1	1	1	1	1	1	1	1	1	1	1	1
LivezeyZ	41	116	1	1	0.992	0.784	1	1	1	1	1	1	1	1	1	1	1	1	1	1	1	1	1	1	1	1	1	1	1	1	1	1	1	1	1	1	1	1	1	1	1	1	1	1	1	1	1	1	0
LivezeyZ	41	117	0	1	0.99	0.784	1	1	1	1	1	1	1	1	1	1	1	1	1	1	1	1	1	1	1	1	1	1	1	1	1	1	1	1	1	1	1	1	1	1	1	1	1	1	1	1	1	1	1
LivezeyZ	41	118	1	1	0.966	0.744	1	1	1	1	1	1	1	1	1	1	1	1	1	1	1	1	1	1	1	1	1	1	1	1	1	1	1	1	1	1	1	1	0	1	0	1	1	1	1	1	1	1	1
LivezeyZ	41	119	1	0	0.506	0.314	1	1	1	0	1	1	1	0	0	1	0	1	1	0	1	1	1	1	0	1	1	0	0	1	0	1	1	1	1	0	0	0	0	1	0	0	1	1	1	0	0	0	1
LivezeyZ	41	120	1	1	1	0.998	1	1	1	1	1	1	1	1	1	1	1	1	1	1	1	1	1	1	1	1	1	1	1	1	1	1	1	1	1	1	1	1	1	1	1	1	1	1	1	1	1	1	1
LivezeyZ	41	121	1	1	1	0.988	1	1	1	1	1	1	1	1	1	1	1	1	1	1	1	1	1	1	1	1	1	1	1	1	1	1	1	1	1	1	1	1	1	1	1	1	1	1	1	1	1	1	1
LivezeyZ	41	122	1	1	1	0.998	1	1	1	1	1	1	1	1	1	1	1	1	1	1	1	1	1	1	1	1	1	1	1	1	1	1	1	1	1	1	1	1	1	1	1	1	1	1	1	1	1	1	1
LivezeyZ	41	123	1	0	0.788	0.476	1	1	0	1	1	1	0	0	1	1	0	1	1	1	1	1	1	1	1	1	1	1	1	1	0	1	1	0	1	0	1	1	0	1	1	1	1	1	1	1	1	1	0
LivezeyZ	41	124	1	0	1	0.684	1	1	1	1	1	1	1	1	1	1	1	1	1	1	1	1	1	1	1	1	1	1	1	1	1	1	1	1	1	1	1	1	1	1	1	1	1	1	1	1	1	1	1
LivezeyZ	41	125	1	1	0.966	0.448	1	1	1	1	1	1	1	1	1	1	1	1	1	1	1	1	1	0	1	1	1	1	1	1	1	1	1	1	1	1	1	1	0	1	1	1	1	1	1	1	1	1	1
LivezeyZ	41	126	1	0	0.938	0.45	1	1	1	1	1	1	1	1	1	1	1	0	1	1	1	1	1	1	1	1	1	1	1	1	1	1	1	1	1	1	1	1	1	1	1	1	1	1	1	1	1	1	1
LivezeyZ	41	127	1	0	0.97	0.452	1	1	1	1	1	1	1	1	1	1	1	1	1	1	1	1	1	1	1	1	1	1	1	1	1	1	1	1	1	1	1	1	1	1	1	1	0	1	1	1	1	1	1
LivezeyZ	41	128	1	1	1	0.654	1	1	1	1	1	1	1	1	1	1	1	1	1	1	1	1	1	1	1	1	1	1	1	1	1	1	1	1	1	1	1	1	1	1	1	1	1	1	1	1	1	1	1
MayrC	42	1	1	0	0.918	0.342	1	1	1	1	1	1	1	1	1	1	1	1	1	1	1	1	1	1	1	1	1	0	1	1	1	1	1	1	1	1	1	1	1	1	1	1	1	1	1	1	1	1	1
MayrC	42	2	0	0	0.072	0	0	0	0	0	0	1	0	0	0	0	0	0	0	0	1	0	0	0	0	0	0	0	0	0	0	0	0	0	0	0	0	0	0	0	0	0	0	0	0	0	0	0	0
MayrC	42	3	1	0	1	0.71	1	1	1	1	1	1	1	1	1	1	1	1	1	1	1	1	1	1	1	1	1	1	1	1	1	1	1	1	1	1	1	1	1	1	1	1	1	1	1	1	1	1	1
MayrC	42	4	0	1	0.138	0.026	0	0	0	0	0	1	0	0	1	0	0	0	1	0	1	0	0	0	0	0	0	0	0	0	0	0	0	0	0	0	0	0	0	0	1	0	0	0	0	0	0	0	0
MayrC	42	5	0	1	0.598	0.29	1	1	0	0	0	1	0	0	1	1	1	1	1	1	0	1	1	1	1	1	0	1	1	1	1	1	0	0	1	1	0	0	1	1	0	0	0	1	0	1	1	0	0
MayrC	42	6	0	0	0.218	0.088	0	0	0	0	0	0	0	0	0	1	1	0	0	0	0	1	0	0	0	0	0	0	0	1	0	1	0	0	0	0	0	0	0	0	0	0	0	1	0	0	1	0	0
MayrC	42	7	0	1	0.564	0.106	1	1	0	0	0	1	0	0	1	1	1	1	0	1	0	1	1	1	1	1	0	1	1	1	1	1	0	0	1	1	0	0	1	1	0	0	0	1	0	1	1	0	0
MayrC	42	8	0	0	0.054	0	0	0	0	0	0	0	0	0	0	0	0	0	0	0	0	0	0	0	0	0	0	0	0	0	0	0	0	0	0	0	0	0	0	0	0	0	0	1	0	0	0	0	0
MayrC	42	9	0	0	0.07	0	0	0	0	0	0	0	0	0	0	0	0	0	0	0	1	0	0	0	0	0	0	0	0	0	0	0	0	0	0	0	0	0	0	1	0	0	0	0	0	0	0	0	0
MayrC	42	10	0	0	0.108	0.004	0	0	0	0	0	1	0	0	0	0	0	0	0	0	1	0	0	0	0	0	0	0	0	0	0	0	0	0	0	0	0	0	0	0	0	0	0	0	0	0	0	0	0
MayrC	42	11	0	1	0.246	0.088	1	0	0	0	0	1	0	0	1	1	1	0	0	1	0	1	0	1	0	0	0	1	0	0	0	0	0	0	0	1	0	0	1	0	0	0	0	0	0	0	1	0	0
MayrC	42	12	0	1	0.296	0.108	1	0	0	0	0	1	0	0	1	1	1	1	1	1	0	1	0	1	0	0	0	1	0	0	0	0	0	0	0	1	0	0	1	1	0	0	0	0	0	0	1	0	0
MayrC	42	13	0	0	0.012	0	0	0	0	0	0	0	0	0	0	0	0	0	0	0	0	0	0	0	1	0	0	0	0	0	0	0	0	0	0	0	0	0	0	0	0	0	0	0	0	0	0	0	0
MayrC	42	14	0	1	0.45	0.166	0	0	1	0	0	0	0	0	0	0	1	0	1	1	1	1	0	0	1	1	0	0	1	1	0	0	0	0	1	0	0	0	0	1	1	0	0	1	1	1	0	1	1
MayrC	42	15	0	1	0.224	0.048	0	0	0	0	0	0	0	0	0	0	0	0	1	0	1	0	0	0	1	0	0	0	0	0	0	0	0	0	0	0	0	0	0	0	1	0	0	1	0	0	0	0	1
MayrC	42	16	0	1	0.55	0.05	0	1	0	1	1	1	1	0	1	0	1	0	1	1	1	0	1	0	1	0	0	0	1	1	0	1	1	0	0	1	1	0	1	1	1	0	0	1	0	0	1	1	1
MayrC	42	17	0	0	0.01	0	0	0	0	0	0	0	0	0	0	0	0	0	0	0	0	0	0	0	0	0	0	0	0	0	0	0	0	0	0	0	0	0	0	0	0	0	0	0	0	0	0	0	0
MayrC	42	18	1	1	0.854	0.344	0	1	1	1	1	0	0	1	1	0	1	1	1	1	1	1	0	1	1	1	1	0	1	1	1	1	1	1	1	1	1	1	0	1	1	1	1	1	1	1	0	1	1
MayrC	42	19	0	1	0.192	0.098	0	0	0	0	0	1	0	0	1	0	0	0	1	0	1	1	0	0	0	0	0	0	0	0	0	0	0	0	0	0	0	0	0	0	1	0	0	0	0	1	0	0	0
MayrC	42	20	1	1	0.976	0.422	1	1	1	1	1	1	1	1	1	1	1	1	1	1	1	1	1	1	1	1	1	1	1	1	1	1	1	1	1	1	1	1	1	1	1	1	1	1	0	1	1	1	1
MayrC	42	21	0	0	0.444	0.074	0	1	0	1	0	0	0	0	0	0	1	1	1	1	1	0	0	0	1	1	0	0	0	1	0	1	0	0	1	0	1	0	0	1	1	1	1	1	0	0	0	0	1
MayrC	42	22	0	0	0.038	0.002	0	0	0	0	0	0	0	0	0	0	0	0	0	0	0	0	0	0	0	0	0	0	0	1	0	0	0	0	0	0	0	0	0	0	0	0	0	0	0	0	0	0	0
MayrC	42	23	0	0	0.076	0.002	0	1	0	0	0	0	0	0	1	0	0	0	1	0	1	0	0	0	0	0	0	0	0	0	0	0	0	0	0	0	0	0	0	0	0	0	0	0	0	0	0	0	0
MayrC	42	24	0	0	0.368	0.098	0	1	0	0	1	0	0	1	0	1	0	0	1	0	1	0	1	0	0	0	0	0	0	1	0	1	0	0	0	1	1	0	0	0	1	1	0	0	0	1	0	0	0
MayrC	42	25	1	0	0.69	0.19	1	1	1	1	1	1	0	1	0	1	1	0	1	0	1	1	1	1	0	0	0	1	1	1	1	1	1	1	1	1	1	1	0	1	1	0	0	1	1	1	1	1	1
MayrC	42	26	0	1	0.138	0.006	0	0	0	0	0	0	0	0	0	0	0	0	1	1	1	0	1	0	1	0	0	0	0	0	0	0	0	0	0	0	0	0	0	0	1	0	0	1	0	0	0	0	0
MayrC	42	27	0	1	0.38	0.112	0	1	0	0	0	1	0	0	1	0	1	0	1	0	1	0	1	0	1	0	0	1	1	0	0	0	0	1	0	0	0	0	0	1	1	0	0	1	0	0	0	1	1
MayrC	42	28	0	1	0.228	0.028	0	1	0	0	0	1	0	0	1	0	1	0	1	0	1	0	1	0	0	0	0	0	0	0	0	0	0	1	0	0	0	0	0	1	0	0	0	1	0	0	0	0	1
MayrC	42	29	0	0	0.034	0.004	0	0	0	0	0	0	0	0	0	0	0	0	0	0	1	0	0	0	0	0	0	0	0	0	0	0	0	0	0	0	0	0	0	0	0	0	0	0	0	0	0	0	0
MayrC	42	30	0	0	0.024	0	0	0	0	0	0	0	0	0	0	0	0	0	0	0	1	0	0	0	0	0	0	0	0	0	0	0	0	0	0	0	0	0	0	0	0	0	0	0	0	0	0	0	0
Ksepka	43	1	1	1	0.756	0.462	0	1	1	1	1	1	1	0	1	1	1	1	0	1	1	1	0	1	1	1	0	1	0	1	0	1	1	0	0	1	1	1	1	0	1	1	1	1	0	0	1	0	0
Ksepka	43	2	1	1	1	0.962	1	1	1	1	1	1	1	1	1	1	1	1	1	1	1	1	1	1	1	1	1	1	1	1	1	1	1	1	1	1	1	1	1	1	1	1	1	1	1	1	1	1	1
Ksepka	43	3	1	0	1	0.94	1	1	1	1	1	1	1	1	1	1	1	1	1	1	1	1	1	1	1	1	1	1	1	1	1	1	1	1	1	1	1	1	1	1	1	1	1	1	1	1	1	1	1
Ksepka	43	4	1	0	0.982	0.678	1	1	1	1	1	1	1	1	1	1	1	1	1	1	1	1	1	1	1	1	1	1	1	1	1	1	1	1	1	1	1	1	1	1	1	1	1	1	1	1	1	1	1
Ksepka	43	5	1	1	0.998	0.922	1	1	1	1	1	1	1	1	1	1	1	1	1	1	1	1	1	1	1	1	1	1	1	1	1	1	1	1	1	1	1	1	1	1	1	1	1	1	1	1	1	1	1
Ksepka	43	6	1	0	0.832	0.42	0	1	1	1	1	1	1	1	1	1	1	1	1	0	1	1	1	1	1	1	1	1	1	0	1	1	1	1	1	1	1	1	1	0	1	1	1	1	1	1	0	1	1
Ksepka	43	7	0	1	0.514	0.24	0	0	1	0	1	1	0	0	0	1	0	0	1	1	0	1	0	0	1	0	1	1	0	0	1	1	0	1	0	0	1	0	1	0	1	1	1	0	1	0	1	1	1
Ksepka	43	8	1	1	0.98	0.466	1	1	1	1	1	1	1	1	1	1	1	1	1	1	1	1	1	1	1	1	1	1	1	1	1	1	1	1	1	1	1	1	1	1	1	1	1	1	1	1	1	1	1
Ksepka	43	9	1	0	0.67	0.182	0	0	1	1	1	1	0	1	0	1	1	1	1	0	0	1	1	0	1	0	1	1	0	0	1	1	1	1	1	1	1	0	1	0	1	1	1	1	1	1	0	1	1
Ksepka	43	10	1	0	0.582	0.114	0	1	1	0	1	0	1	1	1	0	1	1	0	1	1	1	1	0	1	0	0	1	1	1	1	1	1	0	0	1	0	1	1	1	0	1	1	0	1	0	0	1	0
Ksepka	43	11	1	0	0.672	0.072	0	1	1	0	0	0	1	1	1	1	0	1	0	1	1	1	1	1	1	1	1	1	0	1	1	1	1	1	0	1	1	1	1	1	1	1	1	1	0	0	0	1	0
Ksepka	43	12	0	1	0.8	0.372	1	0	1	1	1	1	1	1	1	1	1	0	1	1	1	1	1	1	1	1	1	0	1	1	0	1	1	0	1	1	0	1	1	1	1	0	1	1	1	1	1	1	1
Ksepka	43	13	1	0	0.936	0.414	0	1	1	1	1	1	1	1	1	1	1	1	1	0	1	1	1	1	1	1	1	1	1	1	1	1	1	1	1	1	1	1	1	0	1	1	1	1	1	1	1	1	1
Ksepka	43	14	0	1	0.464	0.164	0	0	1	1	1	1	0	0	0	1	0	1	1	0	0	0	1	0	1	1	1	0	1	0	0	1	0	1	1	1	0	0	0	0	1	0	1	0	1	1	0	1	1
Ksepka	43	15	0	1	0.754	0.26	1	1	1	1	0	1	0	1	1	1	1	1	1	1	0	1	1	1	1	0	1	1	0	1	1	1	1	1	1	1	0	0	1	0	0	1	1	1	1	1	1	0	1
Ksepka	43	16	1	1	0.996	0.528	1	1	1	1	1	1	1	1	1	1	1	1	1	1	1	1	1	1	1	1	1	1	1	1	1	1	1	1	1	1	1	1	1	1	1	1	1	1	1	1	1	1	1
Ksepka	43	17	0	0	0.534	0.062	1	0	1	1	1	0	0	1	0	0	0	0	1	1	1	1	0	0	0	0	1	0	1	1	0	0	1	0	1	1	0	0	0	1	1	0	0	0	1	1	0	1	1
Ksepka	43	18	1	0	1	0.59	1	1	1	1	1	1	1	1	1	1	1	1	1	1	1	1	1	1	1	1	1	1	1	1	1	1	1	1	1	1	1	1	1	1	1	1	1	1	1	1	1	1	1
Ksepka	43	19	0	0	0.746	0.158	1	1	1	1	1	1	1	1	1	0	0	1	1	1	0	1	1	0	0	1	1	1	1	1	0	1	1	1	1	1	1	1	0	1	1	1	0	1	1	1	1	1	1
Ksepka	43	20	0	1	0.598	0.052	1	1	1	1	0	1	0	1	1	0	0	1	1	1	0	1	0	0	0	0	1	1	1	1	0	1	1	1	1	0	1	0	0	1	1	1	0	0	1	0	1	1	1
Ksepka	43	21	0	0	0.022	0	0	0	0	0	0	0	0	0	0	0	0	0	0	1	0	0	0	0	0	0	0	0	0	0	0	0	0	0	0	0	0	0	0	0	0	0	0	0	1	0	0	0	1
Ksepka	43	22	0	0	0.022	0	0	0	0	0	0	0	0	0	0	0	0	0	0	1	0	0	0	0	0	0	0	0	0	0	0	0	0	0	0	0	0	0	0	0	0	0	0	0	1	0	0	0	1
Ksepka	43	23	0	0	0.024	0	0	0	0	0	0	0	0	0	0	0	0	0	0	1	0	0	0	0	0	0	0	0	0	0	0	0	0	0	0	0	0	0	0	0	0	0	0	0	1	0	0	0	1
Ksepka	43	24	0	0	0.09	0	0	0	0	0	0	0	0	0	0	0	0	0	0	1	0	0	0	0	0	0	0	0	0	0	0	0	0	0	0	1	0	0	0	0	0	0	0	0	1	0	0	0	1
Ksepka	43	25	0	0	0.062	0	1	0	0	1	0	0	0	0	0	0	0	0	0	0	0	0	0	0	0	0	0	0	0	0	0	0	0	0	0	1	0	0	0	0	0	0	0	0	1	0	0	0	0
Ksepka	43	26	0	0	0.042	0	0	0	0	0	0	0	0	0	0	0	0	0	0	0	0	0	0	0	0	0	0	0	1	0	0	0	0	0	0	0	0	0	0	0	0	0	0	0	1	0	0	0	0
Ksepka	43	27	0	0	0.032	0	0	0	0	0	0	0	0	0	0	0	0	0	0	0	0	0	0	0	0	0	0	0	1	0	0	0	0	0	0	0	0	0	0	0	0	0	0	0	1	0	0	0	0
Ksepka	43	28	0	0	0.33	0.006	1	0	1	1	0	1	0	0	1	0	0	0	0	1	0	0	0	0	0	0	1	0	1	0	0	0	0	0	1	1	0	0	0	0	1	0	0	0	1	0	1	0	1
Ksepka	43	29	0	0	0.208	0	0	0	1	0	0	1	0	0	1	0	0	0	0	0	0	0	0	0	0	0	1	0	1	0	0	0	0	0	1	1	0	0	0	0	0	0	0	0	1	0	1	0	1
Ksepka	43	30	0	0	0.176	0	0	0	1	0	0	1	0	0	1	0	0	0	0	0	0	0	0	0	0	0	1	0	1	0	0	0	0	0	1	1	0	0	0	0	0	0	0	0	1	0	1	0	1
Ksepka	43	31	0	0	0.15	0.002	0	0	0	1	0	1	0	0	0	0	0	0	0	0	0	0	0	0	0	0	0	0	1	0	0	0	0	0	1	1	0	0	0	0	0	0	0	0	1	0	1	0	1
Ksepka	43	32	0	1	0.856	0.292	1	1	1	1	1	1	1	1	1	1	0	1	1	1	1	1	1	1	0	1	1	1	1	1	1	1	1	1	1	1	1	1	0	1	1	1	0	1	1	1	1	1	1
Ksepka	43	33	1	1	0.65	0.088	0	0	0	1	1	1	1	0	1	1	1	1	1	1	0	0	1	0	0	0	1	1	1	0	1	1	1	0	1	1	1	1	1	1	1	0	1	0	1	1	1	0	1
Ksepka	43	34	0	0	0.106	0.012	0	0	1	0	0	0	0	0	0	1	1	0	0	1	0	1	0	0	0	0	0	0	1	0	0	0	0	0	0	1	0	1	0	0	1	0	0	0	1	0	0	0	0
Ksepka	43	35	1	0	0.25	0.032	0	0	0	0	0	0	0	0	0	1	0	0	1	0	0	0	0	0	1	0	0	1	1	0	0	0	0	0	0	0	0	1	0	0	0	0	0	0	1	0	1	0	0
Ksepka	43	36	0	1	0.596	0.098	1	1	0	1	0	0	0	1	0	0	1	1	1	1	0	1	1	0	1	0	1	1	1	0	1	0	1	0	1	0	1	0	0	1	0	1	0	0	1	0	1	0	1
Ksepka	43	37	1	0	0.856	0.262	1	1	1	1	1	1	0	1	1	1	1	0	1	1	0	1	1	1	1	1	1	1	1	0	1	1	1	1	1	0	1	0	1	1	1	1	1	1	1	0	1	0	1
Ksepka	43	38	1	1	1	0.684	1	1	1	1	1	1	1	1	1	1	1	1	1	1	1	1	1	1	1	1	1	1	1	1	1	1	1	1	1	1	1	1	1	1	1	1	1	1	1	1	1	1	1
Ksepka	43	39	0	0	0.086	0	0	0	0	0	0	0	0	0	0	0	1	0	0	1	0	0	0	0	0	0	0	0	1	0	0	0	0	0	0	0	0	0	0	0	0	0	0	0	1	0	0	0	1
Ksepka	43	40	0	0	0.052	0	0	0	0	0	0	0	0	0	0	0	0	0	0	1	0	0	0	0	0	0	0	0	0	0	1	0	0	0	1	0	0	1	0	0	0	0	0	0	1	0	1	0	1
Ksepka	43	41	0	0	0.026	0	0	0	0	0	0	0	0	0	0	0	0	0	0	1	0	0	0	0	0	0	0	0	0	0	0	0	0	0	0	0	0	0	0	0	0	0	0	0	1	0	0	0	1
Ksepka	43	42	0	0	0.024	0	0	0	0	0	0	0	0	0	0	0	0	0	0	1	0	0	0	0	0	0	0	0	0	0	0	0	0	0	0	0	0	1	0	0	0	0	0	0	1	0	0	0	1
Ksepka	43	43	1	1	0.938	0.354	1	1	1	1	0	1	0	1	1	1	1	1	1	1	0	1	0	1	1	1	1	1	1	1	1	1	1	1	1	1	1	1	1	1	1	1	1	1	1	1	1	1	1
Ksepka	43	44	1	1	0.992	0.562	1	1	1	1	1	1	1	1	1	1	1	1	1	1	1	1	1	1	1	1	1	1	1	1	1	1	1	1	1	1	1	1	1	1	1	1	1	1	1	1	1	1	1
Ksepka	43	45	0	0	0.162	0.024	0	0	0	0	0	0	0	0	0	1	1	0	1	1	0	0	0	0	0	0	0	0	1	0	0	0	0	0	1	0	0	0	0	0	0	1	0	0	1	0	1	0	1
Ksepka	43	46	0	0	0.132	0	1	0	0	0	0	0	0	0	0	0	0	0	1	1	0	0	0	0	0	0	1	0	0	0	1	0	0	0	1	0	0	1	0	0	0	0	0	0	1	0	1	0	1
Ksepka	43	47	0	0	0.146	0.012	0	0	0	0	0	0	0	0	0	1	0	1	1	1	0	0	0	0	1	0	0	0	0	0	1	0	0	0	1	0	0	1	0	0	0	0	0	0	1	0	1	0	1
Livezey96	44	1	1	1	0.95	1	1	1	1	0	1	1	1	1	1	1	1	1	1	1	1	1	1	1	1	1	1	1	1	1	1	1	1	1	1	1	1	0	1	1	1	1	1	1	1	1	1	1	1
Livezey96	44	2	1	1	0.858	1	1	1	1	1	1	1	1	1	1	1	1	1	1	1	1	1	1	1	1	0	1	1	1	1	0	1	0	1	1	1	1	1	1	1	1	1	1	1	1	1	1	0	1
Livezey96	44	3	0	1	0.19	0.714	0	0	0	0	0	1	0	0	0	0	1	0	0	0	0	0	0	0	1	0	0	0	0	1	0	0	0	0	0	0	1	0	0	0	0	0	0	0	0	0	0	0	1
Livezey96	44	4	0	1	0.266	0.804	0	0	0	0	0	1	0	0	0	0	0	1	0	1	0	0	0	0	1	0	0	0	0	0	0	0	0	0	0	0	1	0	0	0	1	0	0	0	0	0	0	0	1
Livezey96	44	5	0	0	0.06	0.406	0	0	1	0	0	0	0	0	0	0	0	0	0	0	0	0	0	0	1	0	0	0	0	0	0	0	0	0	0	0	0	0	0	0	0	0	0	0	0	0	0	0	1
Livezey96	44	6	1	1	0.62	1	0	1	1	0	0	1	1	0	0	1	1	0	1	0	1	0	0	1	1	0	0	0	0	1	0	1	0	1	1	0	1	1	1	0	1	1	1	0	1	1	1	0	0
Livezey96	44	7	0	1	0.246	0.65	0	1	0	0	0	0	0	0	0	0	1	0	0	0	1	0	0	0	1	1	0	0	0	0	0	0	0	0	0	0	0	0	0	0	0	0	0	0	0	0	0	0	0
Livezey96	44	8	0	1	0.492	0.932	1	0	0	1	1	0	0	1	1	1	0	0	0	1	0	0	0	1	1	1	1	1	1	1	1	0	0	0	1	0	0	1	1	1	1	1	1	1	0	0	1	0	1
Livezey96	44	9	0	1	0.616	0.998	0	0	0	0	1	1	0	0	0	0	1	1	0	0	1	1	1	0	1	1	1	1	1	1	1	1	0	0	0	1	0	1	1	1	1	0	1	1	0	1	0	1	1
Livezey96	44	10	0	1	0.17	0.8	0	0	0	0	0	0	0	0	1	0	1	0	0	0	0	0	0	0	0	0	0	0	1	0	0	0	0	0	0	0	0	0	0	0	0	0	0	0	0	0	0	0	0
Livezey96	44	11	0	0	0.128	0.486	0	1	0	0	0	0	0	0	0	0	0	0	0	0	0	0	0	0	1	0	1	0	1	0	0	0	0	1	0	0	0	0	0	0	0	0	0	0	0	0	1	0	0
Livezey96	44	12	0	1	0.888	1	1	1	1	1	1	1	1	1	1	1	1	1	1	1	1	1	1	1	0	1	1	1	1	1	1	0	1	1	1	1	1	1	1	1	1	1	1	1	1	1	1	1	1
Livezey96	44	13	0	1	0.432	0.938	1	0	0	0	0	0	0	0	0	0	1	0	0	0	0	0	0	1	1	0	1	1	1	0	0	0	0	1	1	0	0	1	0	0	1	0	1	0	1	0	1	0	1
Livezey96	44	14	0	1	0.876	0.988	1	1	1	0	1	1	1	0	1	1	1	1	1	1	1	1	1	1	1	1	1	1	1	1	1	1	1	1	1	1	1	1	1	1	0	1	0	1	1	1	1	1	1
Livezey96	44	15	0	1	0.416	0.952	0	1	0	1	0	0	0	0	1	1	1	0	1	1	0	0	1	1	0	1	1	0	0	1	0	0	0	0	1	0	1	1	1	0	1	0	0	1	1	1	0	0	0
Livezey96	44	16	1	1	0.704	0.998	1	1	1	0	0	0	1	0	1	1	1	0	1	1	0	0	1	0	1	1	1	1	0	1	0	1	1	0	1	0	1	1	0	1	0	0	0	1	0	1	1	1	0
Livezey96	44	17	0	1	0.404	0.828	0	1	1	0	1	0	0	0	1	0	1	1	1	0	1	1	1	0	1	0	1	0	0	1	0	0	1	0	0	0	1	0	0	0	1	1	0	0	0	1	1	0	0
Livezey96	44	18	1	1	0.946	1	1	1	1	1	1	0	1	1	1	1	1	1	1	1	1	1	1	1	1	1	1	1	1	1	1	1	1	1	1	1	1	1	1	1	0	1	1	1	1	1	1	1	1
Livezey96	44	19	1	1	0.89	1	1	1	1	1	1	1	0	1	0	1	1	0	0	1	1	1	1	1	1	1	1	1	1	1	1	1	1	1	1	1	1	1	0	1	1	1	1	0	1	1	0	1	1
Livezey96	44	20	1	1	0.556	0.946	0	1	0	1	1	1	0	1	1	1	0	0	1	0	1	0	1	0	1	0	1	0	1	0	1	1	0	1	1	1	1	0	0	0	0	0	0	0	1	0	1	0	0
Livezey96	44	21	0	1	0.272	0.702	0	1	1	1	0	1	0	0	1	0	0	0	0	0	0	0	1	0	1	0	0	0	1	1	1	1	0	0	1	1	1	0	0	0	0	1	0	0	1	0	0	1	0
Livezey96	44	22	1	1	0.71	0.994	1	1	1	1	1	1	0	1	1	1	1	1	1	0	1	0	1	1	0	0	1	1	0	1	1	1	1	0	0	1	0	1	1	0	1	0	1	0	1	1	1	1	0
Livezey96	44	23	0	1	0.29	0.708	0	1	1	1	0	1	0	0	1	0	0	0	0	0	0	0	1	1	1	1	0	0	1	1	1	1	0	0	1	1	1	0	0	0	0	1	0	0	1	0	0	1	0
Livezey96	44	24	1	0	0.478	0.828	1	0	1	1	0	0	1	1	1	0	1	0	0	0	1	1	1	1	1	1	0	0	1	0	1	1	1	0	0	1	1	1	1	1	1	0	1	1	0	1	1	0	0
Livezey96	44	25	0	1	0.488	0.866	1	0	0	1	0	1	1	1	0	1	0	1	0	0	1	1	1	1	0	0	1	1	1	1	1	1	0	0	0	1	0	0	1	1	1	1	1	0	1	1	0	0	0
Livezey98	45	1	1	0	0.974	0.752	1	1	1	1	1	1	1	1	1	1	1	1	1	1	1	1	1	1	1	1	1	1	1	1	1	0	1	1	1	1	1	1	1	1	1	1	1	1	1	1	1	1	1
Livezey98	45	2	1	1	1	1	1	1	1	1	1	1	1	1	1	1	1	1	1	1	1	1	1	1	1	1	1	1	1	1	1	1	1	1	1	1	1	1	1	1	1	1	1	1	1	1	1	1	1
Livezey98	45	3	1	1	1	0.972	1	1	1	1	1	1	1	1	1	1	1	1	1	1	1	1	1	1	1	1	1	1	1	1	1	1	1	1	1	1	1	1	1	1	1	1	1	1	1	1	1	1	1
Livezey98	45	4	0	1	0.482	0.278	0	1	1	0	1	0	0	1	0	0	1	0	1	0	0	0	0	0	0	0	0	0	1	0	1	0	0	1	0	0	1	1	1	0	1	0	1	1	0	0	1	0	1
Livezey98	45	5	1	0	1	0.988	1	1	1	1	1	1	1	1	1	1	1	1	1	1	1	1	1	1	1	1	1	1	1	1	1	1	1	1	1	1	1	1	1	1	1	1	1	1	1	1	1	1	1
Livezey98	45	6	0	1	0.716	0.456	1	1	1	0	1	1	0	1	1	0	1	1	1	0	1	1	1	1	1	0	0	0	1	1	1	0	0	1	0	0	1	1	1	0	1	1	1	1	1	0	0	0	1
Livezey98	45	7	1	1	1	1	1	1	1	1	1	1	1	1	1	1	1	1	1	1	1	1	1	1	1	1	1	1	1	1	1	1	1	1	1	1	1	1	1	1	1	1	1	1	1	1	1	1	1
Livezey98	45	8	1	0	1	0.998	1	1	1	1	1	1	1	1	1	1	1	1	1	1	1	1	1	1	1	1	1	1	1	1	1	1	1	1	1	1	1	1	1	1	1	1	1	1	1	1	1	1	1
Livezey98	45	9	1	0	0.986	0.838	1	1	1	1	1	1	1	1	1	1	1	1	1	1	1	1	1	1	1	1	1	1	1	1	1	1	1	1	1	1	1	1	1	1	1	1	1	1	1	1	1	1	1
Livezey98	45	10	1	0	0.95	0.706	1	1	0	1	1	1	1	1	0	1	1	1	1	1	1	1	1	1	1	1	1	1	1	1	1	1	1	1	1	1	1	1	1	1	1	0	1	1	1	1	0	1	1
Livezey98	45	11	1	1	1	1	1	1	1	1	1	1	1	1	1	1	1	1	1	1	1	1	1	1	1	1	1	1	1	1	1	1	1	1	1	1	1	1	1	1	1	1	1	1	1	1	1	1	1
Livezey98	45	12	1	1	0.946	0.726	1	1	1	1	1	1	1	1	1	1	1	1	1	1	1	1	1	1	1	1	1	1	1	1	0	1	1	1	1	1	1	1	1	1	1	1	1	1	1	1	1	1	1
Livezey98	45	13	0	0	0.66	0.292	1	0	0	1	0	1	0	1	1	0	1	1	0	1	1	1	1	1	1	0	1	0	0	1	0	1	1	1	1	1	1	1	1	1	1	0	0	1	1	0	1	1	1
Livezey98	45	14	0	0	0.636	0.24	1	0	0	1	0	0	0	0	1	0	1	1	0	0	1	1	1	1	1	0	1	0	0	1	0	1	1	1	0	1	1	1	1	1	1	0	0	1	1	0	1	1	1
Livezey98	45	15	1	1	0.998	0.902	1	1	1	1	1	1	1	1	1	1	1	1	1	1	1	1	1	1	1	1	1	1	1	1	1	1	1	1	1	1	1	1	1	1	1	1	1	1	1	1	1	1	1
Livezey98	45	16	0	0	0.258	0.052	0	1	0	0	0	0	1	0	1	0	1	0	0	0	0	0	1	0	0	0	0	0	0	0	0	1	1	1	0	0	0	1	0	1	1	0	0	0	1	1	0	0	0
Livezey98	45	17	0	0	0.348	0.084	0	1	0	0	0	0	1	0	1	1	1	1	0	0	0	0	1	0	0	0	0	0	0	0	0	1	1	1	0	0	0	1	1	1	1	1	0	0	1	1	0	0	1
Livezey98	45	18	0	0	0.134	0.024	0	0	0	1	0	0	0	0	0	0	1	0	0	0	0	0	0	0	0	0	0	0	0	0	0	0	0	0	0	0	0	0	0	0	1	0	0	1	1	1	0	0	0
Livezey98	45	19	0	1	0.42	0.214	1	0	0	0	1	1	0	0	1	0	1	0	0	1	1	1	0	0	0	0	1	0	0	1	0	1	0	0	0	0	1	1	1	1	1	1	0	1	0	1	1	1	0
Livezey98	45	20	0	0	0.332	0.076	0	1	0	0	1	1	0	1	0	1	0	0	0	0	0	1	0	1	0	1	0	1	0	0	0	1	1	0	1	0	0	0	1	0	0	0	0	0	0	0	0	0	0
Livezey98	45	21	0	0	0.162	0.038	0	0	1	0	1	0	1	1	0	0	0	0	0	1	0	0	0	0	0	0	0	1	0	1	0	0	0	0	0	0	0	0	1	0	0	0	0	1	0	0	0	1	0
Livezey98	45	22	1	1	0.708	0.502	1	1	1	1	1	0	0	0	1	0	1	1	1	1	1	1	0	1	1	1	1	1	0	0	0	1	1	0	0	1	0	1	1	1	1	1	1	1	1	1	1	1	1
Livezey98	45	23	0	1	0.63	0.3	1	1	1	1	1	0	1	1	0	1	0	0	1	1	0	1	0	1	0	1	1	1	1	1	0	1	1	0	1	0	1	1	1	0	1	0	0	1	0	0	0	1	0
Livezey98	45	24	0	1	0.626	0.388	1	0	1	0	1	1	1	1	0	1	0	1	1	0	0	1	0	1	1	1	0	1	0	0	0	1	1	0	1	1	1	1	1	1	1	1	1	1	0	1	0	1	1
Livezey98	45	25	0	1	0.932	0.646	1	1	1	1	1	1	1	1	1	1	1	1	1	1	1	1	1	1	1	1	0	1	1	0	1	1	1	1	1	1	1	1	1	1	1	1	1	1	1	1	1	0	1
Livezey98	45	26	0	0	0.38	0.214	1	1	0	1	1	1	1	0	0	1	1	0	0	0	1	0	0	1	0	0	1	0	1	1	0	1	0	0	0	0	1	0	0	1	0	0	0	0	1	1	0	1	0
Livezey98	45	27	0	1	0.928	0.572	0	1	1	1	1	0	1	1	1	1	1	0	1	1	1	1	1	1	1	1	1	1	1	1	1	1	1	1	1	1	1	1	1	1	1	1	1	1	1	1	1	1	1
Livezey98	45	28	1	1	0.834	0.576	1	1	0	1	1	0	1	1	0	1	0	1	1	1	1	1	1	1	1	1	1	0	0	1	1	1	1	1	0	1	1	1	1	1	1	0	1	1	1	0	1	1	0
Livezey98	45	29	0	1	0.662	0.418	0	0	1	1	0	0	1	1	0	0	0	0	1	0	1	1	1	1	1	1	1	1	1	0	1	1	1	0	1	0	0	0	1	1	1	0	1	1	1	0	1	1	1
Livezey98	45	30	0	1	0.566	0.436	0	1	0	1	1	0	1	0	1	1	1	0	1	0	1	1	1	1	1	1	1	1	1	0	0	1	0	1	1	1	1	0	1	1	1	1	0	0	0	1	1	1	1
Livezey09	46	1	1	0	0.812	0.902	1	1	1	0	1	0	1	0	1	1	1	0	1	1	1	1	1	1	1	0	1	1	1	1	1	1	1	1	1	1	1	1	1	1	1	0	1	1	1	1	1	1	0
Livezey09	46	2	1	0	0.998	1	1	1	1	1	1	1	1	1	1	1	1	1	1	1	1	1	1	1	1	1	1	1	1	1	1	1	1	1	1	1	1	1	1	1	1	1	1	1	1	1	1	1	1
Livezey09	46	3	1	0	0.37	0.394	1	0	1	1	0	1	1	1	1	0	0	0	1	0	0	0	1	0	1	1	1	0	0	1	0	0	1	1	0	0	0	0	0	0	0	0	0	0	0	0	0	0	0
Livezey09	46	4	1	1	0.748	0.834	1	1	1	1	1	1	1	1	1	1	1	0	1	0	1	0	1	1	0	1	1	1	0	0	1	1	0	0	1	0	0	1	0	1	1	1	1	1	1	1	1	1	1
Livezey09	46	5	1	1	1	1	1	1	1	1	1	1	1	1	1	1	1	1	1	1	1	1	1	1	1	1	1	1	1	1	1	1	1	1	1	1	1	1	1	1	1	1	1	1	1	1	1	1	1
Livezey09	46	6	1	0	0.962	0.978	1	1	1	1	1	1	1	1	1	1	1	1	1	1	1	1	1	1	1	1	1	1	1	1	1	1	1	1	1	1	1	1	1	1	1	1	1	1	1	1	1	1	1
Livezey09	46	7	1	0	0.984	0.998	1	1	1	1	1	1	1	1	1	1	1	1	1	1	1	1	1	1	1	1	1	1	1	1	1	1	1	1	0	1	1	1	1	1	1	1	1	1	1	1	1	1	1
Livezey09	46	8	1	1	0.97	0.99	1	1	1	1	1	1	1	1	1	1	1	1	1	1	1	1	1	1	1	1	1	1	1	1	1	1	1	1	1	1	1	1	1	1	1	1	1	1	1	1	1	1	1
Livezey09	46	9	0	1	0.56	0.612	1	0	1	1	1	1	1	1	1	1	0	0	1	0	0	0	1	0	0	1	1	1	0	0	1	0	0	1	1	1	0	0	0	0	0	0	0	0	0	0	0	1	0
Livezey09	46	10	0	1	0.444	0.508	1	0	1	1	1	1	1	1	0	1	0	0	1	0	0	0	0	0	1	1	1	1	0	0	0	0	0	1	0	0	0	1	0	1	0	0	0	0	1	0	0	1	0
Livezey09	46	11	1	1	0.986	1	1	1	1	1	1	1	1	1	1	1	0	1	1	1	1	1	1	1	1	1	1	1	1	1	1	1	1	1	1	0	1	1	1	1	1	1	1	1	1	1	1	1	1
Livezey09	46	12	1	1	1	1	1	1	1	1	1	1	1	1	1	1	1	1	1	1	1	1	1	1	1	1	1	1	1	1	1	1	1	1	1	1	1	1	1	1	1	1	1	1	1	1	1	1	1
Livezey09	46	13	0	1	0.786	0.902	1	1	1	1	1	1	1	1	0	1	0	1	1	1	1	0	1	1	1	1	1	1	1	1	1	0	1	1	1	1	0	1	1	0	1	1	1	1	0	0	0	0	0
Livezey09	46	14	0	1	0.688	0.81	1	1	1	1	1	0	1	1	1	0	1	1	1	1	1	0	0	1	1	0	0	1	1	1	1	1	1	0	0	1	1	1	1	1	0	1	1	1	0	1	0	0	1
Livezey09	46	15	0	1	0.998	1	1	1	1	1	1	1	1	1	1	1	1	1	1	1	1	1	1	1	1	1	1	1	1	1	1	1	1	1	1	1	1	1	1	1	1	1	1	1	1	1	1	1	1
Livezey09	46	16	1	1	1	1	1	1	1	1	1	1	1	1	1	1	1	1	1	1	1	1	1	1	1	1	1	1	1	1	1	1	1	1	1	1	1	1	1	1	1	1	1	1	1	1	1	1	1
Livezey09	46	17	1	0	0.398	0.562	1	0	1	0	0	0	0	1	1	0	1	1	0	1	1	0	1	1	0	1	0	1	0	0	0	1	0	1	0	0	0	1	0	1	0	1	1	0	0	1	0	0	1
Livezey09	46	18	0	0	0.1	0.202	0	0	1	0	0	0	0	0	1	0	0	0	0	0	0	0	1	1	0	1	0	1	0	0	1	0	0	0	0	0	0	0	0	0	0	0	0	0	0	0	0	0	0
Livezey09	46	19	0	0	0.002	0.002	0	0	0	0	0	0	0	0	0	0	0	0	0	0	0	0	0	0	0	0	0	0	0	0	0	0	0	0	0	0	0	0	0	0	0	0	0	0	0	0	0	0	0
Livezey09	46	20	0	0	0.024	0.028	0	0	0	0	0	0	0	0	0	0	0	0	0	0	0	0	0	0	1	0	0	0	0	0	0	0	0	0	0	0	0	0	0	0	0	0	0	1	0	0	0	0	0
Livezey09	46	21	0	0	0.03	0.066	1	0	0	0	0	0	0	0	0	0	0	0	0	0	0	0	0	0	0	0	0	0	0	0	0	0	0	0	0	0	0	0	0	0	0	0	0	0	0	0	0	0	0
Livezey09	46	22	0	0	0.122	0.212	1	1	1	0	0	0	0	0	0	0	0	0	0	0	0	0	1	0	0	0	0	0	0	0	0	0	0	0	0	0	0	0	0	1	0	0	0	1	0	0	0	0	0
Livezey09	46	23	1	0	0.974	0.998	1	1	1	1	1	1	1	1	1	1	1	1	1	1	1	1	1	1	1	1	1	0	1	1	1	1	1	1	1	1	1	1	1	1	1	1	1	1	1	1	1	1	1
Livezey09	46	24	0	1	0.69	0.734	1	0	0	1	1	0	1	1	1	1	0	1	0	1	1	0	0	0	1	1	1	1	1	0	1	1	0	1	1	1	1	1	1	1	0	1	1	1	1	0	1	0	1
Livezey09	46	25	1	0	0.962	0.984	1	1	1	1	1	1	1	1	0	1	1	1	1	1	1	1	1	1	1	1	1	1	1	1	1	1	1	1	1	1	1	1	1	1	1	1	1	1	1	1	1	1	1
Livezey09	46	26	1	0	0.786	0.816	1	1	1	1	0	1	1	1	1	0	1	1	1	0	1	1	1	1	1	1	1	1	0	1	1	1	1	0	0	0	0	0	0	0	1	1	0	0	1	1	1	1	1
Livezey09	46	27	1	0	0.85	0.922	1	0	0	1	1	0	0	1	1	1	1	1	1	1	1	1	1	0	1	1	1	1	1	1	1	1	1	1	1	0	0	1	1	1	0	1	0	0	1	0	1	1	1
Livezey09	46	28	1	0	0.992	0.998	1	0	1	1	1	1	1	1	1	1	1	1	1	1	1	1	1	1	1	1	1	1	1	1	1	1	1	1	1	1	1	1	1	1	1	1	1	1	1	1	1	1	1
Livezey09	46	29	0	1	0.478	0.6	1	1	0	1	0	1	1	1	0	0	1	1	1	1	1	1	0	1	1	0	0	1	1	1	0	0	1	0	0	1	1	1	0	0	0	1	0	1	0	1	1	0	0
Livezey09	46	30	1	1	1	1	1	1	1	1	1	1	1	1	1	1	1	1	1	1	1	1	1	1	1	1	1	1	1	1	1	1	1	1	1	1	1	1	1	1	1	1	1	1	1	1	1	1	1
Livezey09	46	31	0	1	0.394	0.562	1	1	1	0	1	0	1	1	1	0	0	0	0	0	1	0	1	0	0	0	0	1	0	0	0	1	0	1	1	1	0	1	0	1	0	1	1	0	0	0	0	0	0
Livezey09	46	32	0	1	0.37	0.506	0	0	0	0	1	0	0	1	1	0	1	0	0	0	0	0	1	1	0	1	0	1	0	0	0	1	0	1	1	1	0	1	0	0	0	0	0	1	0	1	0	0	1
Livezey09	46	33	0	1	0.094	0.166	0	0	0	1	0	0	0	0	0	1	0	0	0	0	0	0	0	0	0	0	1	0	0	0	0	0	0	0	0	1	0	0	0	0	0	0	0	0	0	0	0	0	0
Livezey09	46	34	0	1	0.218	0.308	0	0	0	0	0	0	1	0	0	1	1	1	1	0	1	0	1	1	0	0	0	0	0	0	0	1	0	1	0	0	0	0	0	0	1	0	0	1	0	0	0	0	0
Livezey09	46	35	0	1	0.15	0.198	0	0	0	0	0	0	0	0	0	0	1	0	0	0	0	0	0	1	0	0	0	0	0	0	0	0	0	1	0	1	0	0	0	0	0	0	0	0	0	1	0	0	0
Livezey09	46	36	1	1	0.992	1	1	1	1	1	1	1	1	1	1	1	1	1	1	1	1	1	1	1	1	1	1	1	1	1	1	1	1	1	1	1	1	1	1	1	1	1	1	1	1	1	1	1	1
Livezey09	46	37	0	1	0.264	0.388	1	1	0	1	1	0	1	0	0	0	0	1	0	0	1	0	0	1	0	0	1	0	0	0	0	0	0	0	0	1	0	0	1	1	1	1	1	0	0	0	0	0	1
Livezey09	46	38	0	1	0.234	0.338	0	0	1	0	0	0	0	0	1	1	0	0	1	1	0	0	1	0	0	1	0	0	0	0	0	0	0	0	0	1	0	0	0	0	0	0	0	1	0	0	0	0	0
Livezey09	46	39	0	1	0.25	0.33	0	1	0	0	0	0	0	1	0	0	1	0	0	0	0	0	0	0	0	0	0	1	1	0	0	1	0	1	0	1	1	1	0	0	0	0	0	0	0	0	0	0	0
Livezey09	46	40	0	1	0.306	0.438	0	1	0	0	0	0	0	1	1	0	1	0	0	0	0	0	0	1	0	0	0	1	0	0	0	1	0	1	1	1	0	0	0	0	0	0	1	1	0	0	0	0	1
Livezey09	46	41	0	1	0.444	0.534	1	0	0	1	0	1	1	0	0	0	0	1	0	0	0	0	0	1	0	0	0	0	1	1	0	1	1	0	1	1	1	1	0	0	1	1	0	0	0	0	0	0	0
Livezey09	46	42	1	0	0.698	0.842	0	1	1	1	0	0	1	1	1	1	1	1	0	1	1	0	1	0	0	1	0	1	1	0	0	1	1	1	1	0	1	1	0	1	0	1	1	0	1	1	1	1	1
Livezey09	46	43	0	0	0.35	0.55	0	0	1	0	0	0	0	0	1	1	1	0	0	0	0	0	1	0	0	1	0	1	0	0	0	0	0	0	0	0	1	0	0	1	0	1	0	0	1	1	1	0	0
Livezey09	46	44	1	1	1	1	1	1	1	1	1	1	1	1	1	1	1	1	1	1	1	1	1	1	1	1	1	1	1	1	1	1	1	1	1	1	1	1	1	1	1	1	1	1	1	1	1	1	1
Livezey09	46	45	0	1	0.466	0.658	0	0	1	0	0	0	0	1	1	0	1	1	0	1	0	0	1	1	0	1	0	1	0	0	1	1	0	1	1	1	0	0	1	1	0	1	0	1	1	1	0	0	0
Livezey09	46	46	0	0	0.104	0.174	0	0	0	0	0	0	0	0	1	0	0	1	0	0	0	0	0	0	0	1	0	1	0	0	0	0	0	0	0	0	0	0	0	0	0	0	0	0	0	0	0	0	0
Livezey09	46	47	0	1	0.988	0.994	1	1	1	1	1	1	1	1	1	1	1	1	1	1	1	1	1	1	1	1	1	1	1	1	1	1	1	1	1	1	1	1	1	1	1	1	1	1	1	1	1	1	1
Livezey09	46	48	0	1	0.376	0.5	0	0	1	0	1	0	0	0	1	1	0	0	0	0	0	0	0	1	0	1	0	1	1	0	0	0	0	1	1	0	0	0	1	0	0	0	0	0	0	0	0	0	1
Livezey09	46	49	0	1	0.772	0.882	1	1	1	1	1	1	1	1	1	1	1	1	0	1	0	0	1	1	1	1	0	1	1	0	0	0	1	1	1	1	1	1	1	1	0	1	0	1	1	1	1	1	1
Livezey09	46	50	1	1	0.988	0.996	1	1	1	1	1	1	1	1	1	1	1	1	1	1	1	1	1	1	1	1	1	1	1	1	1	1	1	1	1	1	1	1	1	1	1	1	1	1	1	1	1	1	1
Livezey09	46	51	1	1	0.996	0.994	1	1	1	1	1	1	1	1	1	1	1	1	1	1	1	1	1	1	1	1	1	1	1	1	1	1	1	1	1	1	1	1	1	1	1	1	1	1	1	1	1	1	1
Livezey09	46	52	0	1	0.25	0.39	0	1	0	1	0	0	0	0	0	0	1	0	0	0	0	1	0	1	0	1	0	0	0	0	0	0	0	0	0	0	0	0	0	1	0	1	0	0	1	0	0	0	0
Livezey09	46	53	0	1	0.444	0.592	0	1	0	1	0	0	0	1	1	1	0	0	0	0	0	0	1	1	1	1	0	1	1	0	0	0	0	1	1	0	1	1	0	1	0	1	0	0	1	0	0	0	1
Livezey09	46	54	1	1	0.996	1	1	1	1	1	1	1	1	1	1	1	1	1	1	1	1	1	1	1	1	1	1	1	1	1	1	1	1	1	1	1	1	1	1	1	1	1	1	1	1	1	1	1	1
Livezey09	46	55	0	1	0.818	0.94	1	1	1	1	1	1	0	1	1	1	1	1	1	1	1	1	1	1	0	1	1	1	1	1	1	1	1	1	1	1	1	1	0	1	0	1	0	0	1	1	1	1	1
Livezey09	46	56	0	1	0.376	0.572	0	1	0	1	0	0	0	0	1	1	0	1	0	0	0	0	0	1	0	1	0	0	0	0	0	0	0	0	0	0	1	0	0	1	0	1	0	0	1	0	0	1	1
Livezey09	46	57	0	1	0.214	0.364	0	1	0	0	0	0	0	0	1	0	0	0	0	0	0	0	0	1	0	0	0	0	0	0	0	0	0	0	0	0	0	0	0	0	0	1	0	0	0	0	0	1	0
Livezey09	46	58	0	1	0.494	0.654	0	1	0	1	1	0	0	0	1	1	1	1	0	0	0	1	0	1	0	1	0	0	0	0	0	0	0	0	0	0	1	0	0	1	0	1	0	0	1	1	0	1	1
Livezey09	46	59	0	1	0.526	0.542	0	0	0	1	1	1	1	0	0	0	1	1	1	1	1	1	1	1	1	1	0	0	1	0	0	0	1	0	1	0	0	0	1	0	1	0	1	1	0	1	1	0	1
Livezey09	46	60	0	1	0.514	0.65	1	0	0	1	0	1	0	1	0	0	0	0	0	1	1	0	1	0	1	0	0	1	1	0	1	1	1	1	1	1	1	1	1	1	0	1	1	0	0	0	1	0	1
Livezey09	46	61	1	1	0.928	0.968	1	1	1	1	0	1	1	1	1	1	0	1	0	1	1	1	1	1	1	1	1	1	1	1	1	1	1	1	1	1	1	1	1	1	0	1	1	1	1	1	1	1	1
Livezey09	46	62	0	1	0.53	0.702	1	0	0	1	0	1	0	1	0	0	1	1	0	1	1	1	1	1	1	1	0	0	0	1	1	0	1	1	0	1	0	1	1	1	0	1	0	0	1	1	1	0	1
Livezey09	46	63	0	1	0.49	0.648	1	0	0	1	0	1	0	0	0	0	1	1	0	1	0	1	1	1	1	1	0	0	1	1	1	0	0	1	0	1	0	1	1	1	0	1	0	0	1	1	1	1	1
Livezey09	46	64	0	1	0.698	0.842	1	0	0	1	0	1	0	1	0	1	1	1	0	1	1	1	1	1	1	1	0	1	1	1	1	1	1	1	0	1	0	1	1	1	0	1	1	0	1	1	1	1	1
Livezey09	46	65	0	1	0.986	0.996	1	1	1	1	1	1	1	1	1	1	1	1	1	1	1	1	1	1	1	1	1	1	1	1	1	1	1	1	1	1	1	1	1	1	1	1	1	1	1	1	1	1	1
Livezey09	46	66	0	1	0.454	0.7	1	1	0	0	1	1	1	0	0	0	1	0	1	1	0	0	0	1	1	1	0	0	1	1	0	0	0	0	0	1	0	1	0	0	0	0	0	0	1	0	0	1	0
Livezey09	46	67	0	1	0.132	0.19	0	0	1	0	0	0	0	0	0	0	0	0	0	0	0	0	0	0	1	0	0	0	0	0	0	0	0	0	0	1	0	0	0	0	0	1	0	1	0	0	0	0	0
Livezey09	46	68	0	0	0.07	0.092	0	0	0	0	0	0	0	0	0	0	0	0	0	0	0	0	0	0	0	0	0	0	0	0	0	0	0	0	0	0	0	0	0	0	0	0	0	0	0	0	0	0	0
Livezey09	46	69	1	0	0.066	0.108	0	0	0	0	0	0	0	0	0	0	0	0	0	0	0	0	0	0	0	0	0	0	0	0	0	0	0	0	0	0	0	1	0	0	0	0	0	0	0	0	0	0	0
Livezey09	46	70	1	1	0.996	1	1	1	1	1	1	1	1	1	1	1	1	1	1	1	1	1	1	1	1	1	1	1	1	1	1	1	1	1	1	1	1	1	1	1	1	1	1	1	1	1	1	1	1
Livezey09	46	71	1	1	1	1	1	1	1	1	1	1	1	1	1	1	1	1	1	1	1	1	1	1	1	1	1	1	1	1	1	1	1	1	1	1	1	1	1	1	1	1	1	1	1	1	1	1	1
Livezey09	46	72	1	1	0.854	0.956	1	1	1	1	0	0	1	0	1	1	1	1	0	1	1	1	1	1	1	0	1	1	1	1	1	1	1	1	1	1	0	1	1	1	0	1	1	1	1	1	1	1	1
Livezey09	46	73	0	1	0.764	0.896	1	1	1	1	1	1	0	1	1	1	1	1	1	1	1	1	1	1	1	1	0	1	0	1	1	1	1	1	1	1	0	0	1	1	0	1	1	1	1	0	1	1	1
Livezey09	46	74	0	1	0.252	0.306	0	0	0	1	1	0	0	0	0	1	0	0	0	1	0	1	0	0	0	0	1	1	0	0	1	0	0	0	0	0	0	0	1	0	0	0	1	1	1	0	0	0	1
Livezey09	46	75	1	0	0.474	0.542	0	0	1	1	0	0	1	0	0	0	0	1	0	1	1	1	0	0	1	0	1	1	0	1	1	1	1	0	0	0	0	0	1	1	1	1	1	0	1	0	1	1	1
Livezey09	46	76	0	1	0.388	0.558	0	1	0	1	1	0	1	0	0	0	0	1	1	0	1	0	0	1	0	0	1	0	1	1	0	0	1	0	1	0	1	0	0	0	0	1	1	0	1	0	0	0	1
Livezey09	46	77	0	0	0.042	0.036	0	0	0	0	0	1	1	0	0	0	0	0	0	0	0	1	0	0	0	0	0	1	0	0	0	0	0	0	0	0	0	0	0	0	0	1	0	0	0	0	0	0	0
Livezey09	46	78	0	0	0.052	0.042	0	0	0	0	0	1	1	0	0	0	0	0	0	0	0	1	0	0	0	0	0	1	0	0	0	0	0	0	0	0	0	0	0	0	0	0	1	0	0	0	0	0	0
Livezey09	46	79	0	0	0.02	0.028	0	0	0	0	0	0	0	0	0	0	0	0	0	0	0	1	0	0	0	0	0	1	0	0	0	0	0	0	0	0	0	0	0	0	0	0	1	0	0	0	0	0	0
Livezey09	46	80	0	0	0.148	0.176	0	0	0	1	0	0	1	0	0	0	0	0	0	1	0	1	0	0	0	0	0	1	0	0	1	0	0	0	0	0	0	0	0	0	0	0	1	0	0	0	0	0	0
Livezey09	46	81	0	1	0.618	0.776	1	0	1	1	1	1	0	0	0	1	1	0	0	0	1	0	0	1	1	1	1	0	1	1	0	1	1	1	0	1	1	1	1	1	0	1	1	1	1	0	1	1	1
Livezey09	46	82	0	0	0.288	0.354	0	0	0	0	1	1	0	0	0	1	0	0	0	1	0	0	0	1	1	0	0	1	0	0	1	0	0	1	0	1	0	1	0	0	0	0	1	0	0	0	0	0	0
Livezey09	46	83	0	1	0.348	0.468	0	0	0	1	1	0	0	0	0	0	1	0	0	0	0	0	1	0	0	0	0	0	1	1	1	0	0	0	0	0	0	1	0	0	0	0	1	0	1	0	1	1	0
Livezey09	46	84	0	1	0.456	0.564	1	0	0	1	0	1	1	1	1	0	0	1	0	0	1	0	0	0	1	0	0	1	0	1	1	1	1	0	0	0	0	1	0	0	1	1	1	1	0	0	0	0	0
Livezey09	46	85	0	1	0.152	0.24	0	0	0	0	0	0	0	0	0	0	0	0	0	0	0	0	0	0	0	0	1	0	0	0	0	0	0	0	0	0	0	0	0	0	0	0	1	1	0	0	0	0	0
Livezey09	46	86	0	1	0.62	0.728	1	1	1	1	1	0	1	0	0	0	1	1	1	1	1	1	1	0	1	1	0	1	1	1	1	0	0	1	1	1	1	1	1	1	1	1	0	1	1	1	1	0	1
Livezey09	46	87	0	0	0.168	0.17	0	0	0	0	0	0	1	0	0	0	0	0	0	0	0	1	0	0	0	0	0	0	0	0	0	0	0	0	0	0	0	0	0	0	0	1	1	0	0	0	0	0	0
Livezey09	46	88	0	1	0.994	1	1	1	1	1	1	1	1	1	1	1	1	1	1	1	1	1	1	1	1	1	1	1	1	1	1	1	1	1	1	1	1	1	1	1	1	1	1	1	1	1	1	1	1
Livezey09	46	89	0	1	0.996	1	1	1	1	1	1	1	1	1	1	1	1	1	1	1	1	1	1	1	1	1	1	1	1	1	1	1	1	1	1	1	1	1	1	1	1	1	1	1	1	1	1	1	1
Livezey09	46	90	1	1	1	1	1	1	1	1	1	1	1	1	1	1	1	1	1	1	1	1	1	1	1	1	1	1	1	1	1	1	1	1	1	1	1	1	1	1	1	1	1	1	1	1	1	1	1
Livezey09	46	91	1	1	1	1	1	1	1	1	1	1	1	1	1	1	1	1	1	1	1	1	1	1	1	1	1	1	1	1	1	1	1	1	1	1	1	1	1	1	1	1	1	1	1	1	1	1	1
Livezey09	46	92	0	0	0.402	0.44	1	0	0	0	0	1	1	0	0	0	0	0	0	1	1	1	0	1	0	0	0	1	0	1	0	0	0	0	1	0	0	1	1	0	0	0	0	0	0	0	0	0	1
Livezey09	46	93	0	1	0.696	0.798	1	1	0	1	0	0	1	0	1	0	1	1	1	1	0	0	0	1	1	0	1	0	1	1	0	1	0	1	1	1	1	1	0	0	1	1	1	1	1	0	1	1	1
Livezey09	46	94	1	1	1	1	1	1	1	1	1	1	1	1	1	1	1	1	1	1	1	1	1	1	1	1	1	1	1	1	1	1	1	1	1	1	1	1	1	1	1	1	1	1	1	1	1	1	1
Livezey09	46	95	1	1	0.998	0.998	1	1	1	1	1	1	1	1	1	1	1	1	1	1	1	1	1	0	1	1	1	1	1	1	1	1	1	1	1	1	1	1	1	1	1	1	1	1	1	1	1	1	1
Livezey09	46	96	0	0	0.064	0.126	0	0	0	0	0	0	0	1	0	0	0	0	0	0	0	0	0	0	0	0	0	0	0	0	0	1	0	0	0	0	0	1	0	0	0	0	0	0	0	0	0	0	0
Livezey09	46	97	1	1	0.958	0.994	1	1	1	1	1	1	1	1	1	1	1	1	1	1	1	1	1	1	1	1	1	1	1	1	1	1	1	1	1	1	1	1	1	1	1	1	1	1	1	1	1	1	1
Livezey09	46	98	0	1	0.55	0.58	0	1	1	1	1	1	1	0	1	1	0	0	0	1	1	1	1	1	1	1	1	1	1	0	1	0	0	0	1	0	1	1	1	0	1	1	1	0	1	1	1	1	1
Livezey09	46	99	1	1	1	1	1	1	1	1	1	1	1	1	1	1	1	1	1	1	1	1	1	1	1	1	1	1	1	1	1	1	1	1	1	1	1	1	1	1	1	1	1	1	1	1	1	1	1
Livezey09	46	100	0	1	0.42	0.532	1	1	0	1	1	1	0	1	1	1	0	0	0	0	0	0	1	0	0	1	1	1	1	0	1	0	0	0	1	0	1	1	0	1	1	1	0	0	0	0	0	0	1
Livezey09	46	101	0	0	0.104	0.176	0	0	0	1	0	0	0	0	0	0	0	0	0	0	0	0	1	0	0	1	0	0	0	0	1	0	0	0	1	0	1	1	0	0	0	0	0	0	0	0	0	0	0
Livezey09	46	102	0	0	0.04	0.096	0	0	0	0	0	0	0	1	0	0	0	0	0	0	0	0	0	0	0	1	0	0	0	0	0	1	1	0	0	0	0	1	0	0	0	0	0	0	0	0	0	0	0
Livezey09	46	103	0	1	0.372	0.526	1	0	0	0	1	0	0	0	1	0	0	1	0	1	0	1	1	0	1	1	1	0	1	0	0	0	1	0	1	0	0	1	0	0	0	0	1	1	0	0	0	0	1
Livezey09	46	104	0	0	0.106	0.192	0	0	0	0	0	0	0	0	1	0	0	0	0	0	0	0	0	0	0	0	1	0	1	0	1	0	0	0	0	0	0	1	0	0	0	0	0	0	0	0	0	0	0
Livezey09	46	105	0	1	0.4	0.558	1	1	0	1	1	1	0	0	1	1	0	0	0	1	0	0	1	0	1	1	1	0	1	0	1	0	0	0	1	0	0	1	0	1	1	1	0	0	0	0	0	0	1
Livezey09	46	106	0	0	0.106	0.158	0	0	0	1	0	0	0	1	0	0	0	0	0	0	0	0	1	0	0	0	0	0	0	0	0	0	0	0	0	0	0	0	0	0	0	1	0	0	0	0	0	0	0
Livezey09	46	107	0	1	0.942	0.998	1	1	1	1	1	0	1	1	1	1	1	0	0	1	1	1	1	1	1	1	1	1	1	1	1	1	1	1	1	1	1	1	1	1	1	1	1	1	1	1	1	1	1
Livezey09	46	108	0	0	0.006	0.014	0	0	0	0	0	0	0	0	0	0	0	0	0	0	0	0	0	0	0	0	0	0	0	0	0	0	0	0	0	0	0	0	0	0	0	0	0	0	0	0	0	0	0
Livezey09	46	109	0	0	0.434	0.566	1	0	0	0	1	0	1	0	1	1	0	1	1	0	0	1	1	1	0	1	0	0	1	0	0	0	1	0	1	0	1	0	1	0	0	1	1	0	0	1	0	0	0
Livezey09	46	110	0	0	0.016	0.018	0	0	0	0	1	0	0	0	0	0	0	0	0	0	0	0	0	0	0	0	0	0	0	0	0	0	0	0	0	0	0	0	0	0	0	0	0	0	0	0	0	0	0
Livezey09	46	111	0	1	0.932	0.978	1	1	1	1	1	1	1	1	1	1	1	1	1	1	1	1	1	1	1	1	1	1	1	1	1	1	1	1	1	1	1	1	1	0	1	1	1	1	0	1	1	0	1
Livezey09	46	112	0	1	0.778	0.908	1	1	1	0	0	0	1	1	1	1	1	1	1	0	1	1	1	1	1	1	1	1	1	1	1	1	0	1	1	1	1	0	1	1	1	1	1	0	0	0	1	1	1
Livezey09	46	113	0	0	0.14	0.222	0	0	0	0	1	0	0	0	0	1	0	0	0	0	0	0	1	0	1	0	0	0	0	0	0	0	0	0	0	0	0	0	0	1	0	0	0	0	0	1	0	0	0
Livezey09	46	114	0	0	0.01	0.016	0	0	0	0	0	0	0	0	0	0	0	0	0	0	0	0	0	0	0	0	0	0	0	0	0	0	0	0	0	0	0	0	0	0	0	0	0	0	0	0	0	0	0
Livezey09	46	115	0	0	0.094	0.108	0	0	0	0	0	0	0	0	0	0	0	0	0	0	1	0	1	0	0	0	1	0	0	0	0	0	0	0	1	0	0	0	0	0	0	1	0	0	0	1	0	0	0
Livezey09	46	116	0	1	0.926	0.982	1	1	1	1	1	1	1	1	1	1	1	1	1	1	1	0	1	1	1	1	1	1	1	1	1	1	1	1	1	1	1	1	0	0	1	1	1	1	1	1	1	1	1
Livezey09	46	117	0	0	0.56	0.582	0	0	1	0	1	0	1	0	1	0	0	0	1	1	0	0	1	0	0	0	1	0	1	1	0	0	1	0	1	1	1	0	0	1	0	0	1	0	0	0	1	1	1
Livezey09	46	118	1	1	0.994	1	1	1	1	1	1	1	1	1	1	1	1	1	1	1	1	1	1	1	1	1	1	1	1	1	1	1	1	1	1	1	1	1	1	1	1	1	1	1	1	1	1	1	1
Livezey09	46	119	0	1	0.182	0.206	0	0	0	0	1	1	1	0	0	1	0	0	0	1	0	1	0	0	0	0	0	0	0	0	0	0	0	0	0	0	1	1	1	0	0	0	1	0	0	0	0	0	0
Livezey09	46	120	0	1	0.432	0.542	1	0	0	1	1	0	1	0	0	0	0	1	0	1	1	1	0	0	0	0	1	1	1	1	0	0	0	1	1	0	0	0	0	0	0	0	0	0	0	0	0	0	1
Livezey09	46	121	0	1	0.83	0.918	1	1	1	1	1	1	0	1	1	1	1	0	0	1	1	1	1	1	0	1	1	1	1	1	1	1	1	1	1	1	0	1	1	1	0	1	1	1	1	0	1	1	1
Livezey09	46	122	0	1	0.138	0.222	0	0	0	1	0	0	0	0	0	0	0	0	1	0	0	0	0	0	0	0	0	0	0	0	0	0	0	0	0	0	1	0	0	0	1	1	0	0	0	0	0	0	0
Livezey09	46	123	0	0	0.09	0.132	0	0	1	0	0	0	0	0	0	0	0	0	0	0	0	0	0	0	0	0	0	0	0	0	0	0	0	0	0	0	0	0	0	0	1	0	0	0	0	0	0	0	0
Livezey09	46	124	0	1	0.668	0.816	0	0	1	0	1	1	1	1	0	1	1	1	1	1	0	1	1	1	0	1	1	1	0	1	0	1	1	1	1	1	1	0	1	1	1	1	1	0	1	0	1	1	0
Livezey09	46	125	0	1	0.45	0.5	1	0	1	1	0	1	1	0	0	1	0	1	1	1	1	1	0	0	0	0	1	1	1	0	0	1	0	1	1	0	0	1	0	0	0	0	1	0	1	0	0	1	0
Livezey09	46	126	0	1	0.618	0.694	1	0	1	1	0	1	1	0	0	1	1	1	0	1	1	1	1	0	0	1	0	1	1	1	0	1	1	1	1	1	1	0	1	1	0	1	0	0	0	1	0	0	1
Livezey09	46	127	0	1	0.976	1	1	1	1	1	1	1	1	1	1	1	1	1	1	1	1	1	0	1	1	1	1	1	1	1	1	1	1	1	1	1	1	1	1	1	1	1	1	1	1	1	1	1	1
Livezey09	46	128	0	1	0.02	0.022	0	0	1	0	0	0	0	0	0	0	0	0	0	0	0	0	0	0	0	0	0	0	0	0	0	0	0	0	0	0	0	1	0	0	0	0	0	0	0	0	0	0	0
Livezey09	46	129	0	1	0.506	0.634	1	1	1	1	0	1	0	1	0	1	1	1	1	0	1	1	1	0	1	1	0	0	0	0	1	0	1	1	0	1	0	0	1	1	0	1	0	0	0	0	1	0	0
Livezey09	46	130	0	1	0.72	0.744	1	1	1	1	1	1	1	1	0	0	1	1	0	1	1	1	1	0	1	1	1	1	0	1	1	0	0	1	0	0	1	1	1	1	1	0	1	1	1	0	1	1	1
Livezey09	46	131	0	1	0.394	0.402	0	1	0	0	1	1	0	1	0	0	0	0	0	1	0	0	0	0	1	1	0	0	1	1	0	1	0	0	1	1	1	1	0	0	0	0	0	1	0	1	1	0	0
Livezey09	46	132	0	1	0.422	0.45	0	0	0	1	1	1	0	0	0	0	0	0	0	1	0	1	1	0	0	1	1	1	1	0	0	0	0	1	1	0	1	0	0	0	0	0	0	1	0	1	1	0	1
Livezey09	46	133	0	1	0.08	0.088	0	0	0	0	0	0	0	0	0	0	0	0	0	0	0	0	0	0	0	1	0	0	0	0	0	0	0	0	0	0	0	0	0	0	0	0	0	0	0	0	0	0	0
Livezey09	46	134	0	1	0.2	0.246	1	0	1	0	1	1	0	0	0	0	0	0	0	0	0	0	1	0	0	1	0	0	0	0	0	1	0	0	0	0	0	0	0	1	0	0	0	0	0	0	0	0	0
Livezey09	46	135	0	1	0.708	0.768	1	1	1	0	1	1	0	1	0	1	0	0	0	1	1	0	0	1	0	1	1	1	1	1	1	0	0	0	1	1	1	1	1	1	1	0	1	1	0	1	1	1	0
Livezey09	46	136	0	1	0.846	0.952	1	1	1	0	1	1	1	1	1	1	1	1	0	1	1	1	1	1	1	0	1	1	1	1	1	1	1	1	1	1	1	1	1	1	1	1	1	0	1	1	1	1	1
Livezey09	46	137	0	1	0.966	0.992	1	1	1	1	1	1	1	1	1	1	1	1	1	1	1	1	1	0	1	1	1	1	1	1	1	1	1	1	1	1	1	1	1	1	1	1	1	1	1	1	1	1	1
Livezey09	46	138	0	1	0.868	0.938	0	1	1	1	1	1	1	1	0	1	1	1	1	1	1	1	1	1	1	1	1	1	0	1	0	1	0	1	1	1	1	0	1	1	1	0	1	1	1	1	1	1	0
Livezey09	46	139	0	1	0.71	0.792	1	1	1	1	1	1	1	1	0	1	1	0	1	1	1	1	0	1	1	1	0	1	1	1	1	1	0	0	1	1	1	1	1	1	1	1	0	1	1	0	1	1	0
Livezey09	46	140	0	1	0.998	1	1	1	1	1	1	1	1	1	1	1	1	1	1	1	1	1	1	0	1	1	1	1	1	1	1	1	1	1	1	1	1	1	1	1	1	1	1	1	1	1	1	1	1
Livezey09	46	141	0	1	0.168	0.256	0	1	1	0	0	0	0	0	0	0	1	0	0	0	0	0	0	0	0	0	0	1	0	1	0	0	0	0	0	0	0	1	0	0	0	1	0	0	0	0	0	0	0
Livezey09	46	142	0	1	0.34	0.402	0	0	1	0	0	0	1	1	0	0	0	0	0	1	0	0	1	0	0	1	1	0	0	0	0	0	0	0	0	0	0	1	0	0	0	0	0	0	0	0	0	1	0
Livezey09	46	143	0	1	0.968	0.986	1	1	1	1	1	1	1	1	1	1	1	1	1	1	1	1	1	1	1	1	1	1	1	1	1	1	1	0	1	1	1	1	1	1	1	1	1	1	1	1	1	1	1
Livezey09	46	144	0	1	0.412	0.556	0	1	1	1	0	1	0	0	0	1	1	0	0	0	0	0	1	0	0	1	0	1	0	1	0	1	0	0	1	1	0	0	0	0	0	0	0	0	0	0	1	1	0
Livezey09	46	145	1	1	0.316	0.426	0	1	1	0	1	0	0	0	0	1	1	0	0	0	0	0	0	0	0	1	0	1	0	0	0	1	0	0	0	1	0	0	0	0	0	0	1	0	0	0	0	1	0
Livezey09	46	146	0	1	0.24	0.212	0	0	0	0	0	1	0	0	0	1	1	0	0	1	0	0	0	0	0	0	1	0	0	1	0	0	0	0	0	0	0	1	0	0	0	0	0	0	0	0	0	0	0
Livezey09	46	147	0	1	0.546	0.618	0	0	0	0	1	1	0	1	1	1	1	1	0	0	1	0	0	1	0	1	1	1	0	1	0	1	0	0	1	0	0	0	0	0	1	1	0	1	1	0	1	0	0
Livezey09	46	148	0	1	0.772	0.86	1	0	1	1	1	1	1	1	1	1	1	1	1	1	1	1	0	0	1	1	1	1	1	1	0	1	1	0	1	1	0	1	0	0	0	0	1	1	1	1	1	1	1
Livezey09	46	149	0	0	0.29	0.286	0	0	0	1	1	0	0	0	0	1	0	0	1	1	0	0	1	0	0	0	1	0	0	0	0	0	1	1	0	0	0	0	0	0	0	0	1	1	0	0	1	0	0
Livezey09	46	150	1	1	1	1	1	1	1	1	1	1	1	1	1	1	1	1	1	1	1	1	1	1	1	1	1	1	1	1	1	1	1	1	1	1	1	1	1	1	1	1	1	1	1	1	1	1	1
Livezey09	46	151	0	1	0.91	0.976	1	1	1	1	1	0	1	1	1	1	1	0	1	1	1	1	1	1	0	0	1	1	0	1	1	1	1	1	1	1	1	1	0	1	1	1	1	1	0	1	1	1	1
Livezey09	46	152	0	1	0.926	0.976	1	1	1	1	1	1	1	1	1	1	1	1	1	1	1	0	1	1	0	1	1	1	1	1	1	1	1	1	1	1	1	1	1	1	1	1	1	1	1	0	1	1	1
Livezey09	46	153	0	1	0.56	0.616	1	1	0	0	1	0	1	0	1	1	0	1	0	0	1	0	1	1	1	0	1	0	1	0	0	1	0	0	0	1	0	0	0	1	1	1	0	1	1	0	1	1	1
Livezey09	46	154	0	1	0.252	0.298	0	1	1	1	1	0	0	1	1	1	0	0	0	0	0	0	0	0	0	1	0	0	1	1	0	1	0	0	0	0	0	1	0	1	0	0	0	0	0	0	0	0	0
Livezey09	46	155	1	1	1	1	1	1	1	1	1	1	1	1	1	1	1	1	1	1	1	1	1	1	1	1	1	1	1	1	1	1	1	1	1	1	1	1	1	1	1	1	1	1	1	1	1	1	1
Livezey09	46	156	1	1	0.996	1	1	1	1	1	1	1	1	1	1	1	1	1	1	1	1	1	1	1	1	1	1	1	1	1	1	1	1	1	1	1	1	1	1	1	1	1	1	1	1	1	1	1	1
Livezey09	46	157	0	1	0.606	0.706	0	0	1	0	0	1	1	1	1	0	1	1	0	0	1	1	0	1	0	1	0	0	1	0	0	0	1	1	0	1	0	1	1	0	1	0	1	1	1	1	1	1	1
Livezey09	46	158	0	1	0.846	0.936	1	1	1	1	0	1	1	1	1	1	1	1	1	0	1	1	1	1	1	1	1	0	1	1	1	1	1	1	1	1	1	1	1	1	1	0	0	0	1	0	1	1	1
Livezey09	46	159	0	1	0.294	0.338	0	1	1	1	1	0	0	0	1	0	0	0	0	0	0	0	0	0	0	1	0	0	0	1	0	0	1	0	0	0	0	1	0	0	0	0	1	0	1	0	1	0	1
Livezey09	46	160	0	1	0.376	0.55	0	1	1	1	1	0	0	0	1	0	0	1	0	0	1	1	0	1	0	1	0	0	1	1	0	0	0	0	1	1	0	1	1	0	0	0	1	0	0	1	0	1	0
Livezey09	46	161	0	1	0.82	0.918	0	1	1	1	1	0	1	1	1	1	1	1	1	1	1	1	0	1	1	1	1	0	0	1	1	1	1	0	1	0	1	1	1	1	1	1	1	1	1	1	1	1	1
Livezey09	46	162	0	1	0.676	0.814	1	1	1	0	1	1	1	1	0	1	1	0	1	1	1	0	0	1	1	1	1	0	0	1	1	1	0	0	0	1	1	1	1	1	1	1	1	1	0	1	1	0	1
Livezey09	46	163	0	1	0.842	0.924	1	1	1	1	1	0	1	1	1	1	1	1	1	1	1	1	1	0	1	1	1	1	1	1	1	0	1	0	1	1	1	1	1	1	1	0	1	0	0	0	1	1	1
Livezey09	46	164	1	1	0.962	0.998	1	1	1	1	1	1	1	1	1	1	1	1	1	1	1	0	1	1	1	1	1	1	0	1	1	1	1	1	1	1	1	1	1	1	1	1	1	1	1	1	1	1	1
Livezey09	46	165	1	1	0.964	1	1	1	1	1	1	1	1	1	0	1	1	1	1	0	1	1	1	1	1	1	1	1	1	1	1	1	1	1	1	1	1	1	1	1	1	1	1	1	1	1	1	1	1
Livezey09	46	166	0	1	0.79	0.902	1	1	1	1	1	0	1	1	1	1	1	0	0	0	0	1	1	1	1	1	0	1	1	1	1	1	1	1	1	0	1	1	1	1	1	1	1	1	0	0	1	1	0
Livezey09	46	167	0	1	0.602	0.706	1	0	1	0	1	1	0	1	0	1	1	0	1	0	1	0	1	0	1	1	1	0	0	0	1	0	1	0	0	0	1	1	1	0	0	0	1	0	1	1	1	1	1
Livezey09	46	168	0	1	0.394	0.446	1	0	0	0	1	0	1	1	1	1	0	1	0	0	0	0	0	0	1	0	0	0	0	0	0	0	0	0	1	0	1	1	0	0	0	0	1	1	0	0	0	0	1
Livezey09	46	169	1	1	0.728	0.802	1	1	0	1	1	1	1	0	1	1	1	1	1	1	1	1	1	1	0	1	1	1	1	1	0	1	1	0	1	1	1	0	1	1	1	1	1	1	1	1	0	1	1
Livezey09	46	170	1	0	0.992	0.994	1	1	1	1	1	1	1	1	1	1	1	1	1	1	1	1	1	1	1	1	1	1	1	1	1	1	1	1	1	1	1	1	1	1	1	1	1	1	1	1	1	1	1
Livezey09	46	171	0	1	0.494	0.516	0	1	1	1	0	1	0	0	0	0	1	1	1	1	0	0	0	1	1	1	0	0	1	0	0	0	0	1	0	1	0	1	1	0	1	1	1	0	0	0	1	0	1
Livezey09	46	172	0	1	0.352	0.494	0	1	0	0	0	0	0	1	1	0	1	0	0	0	1	1	0	0	0	0	0	0	0	0	1	0	0	1	0	0	0	0	0	0	1	1	0	0	0	1	0	0	1
Livezey09	46	173	0	1	0.586	0.682	1	1	1	0	1	0	0	0	1	1	0	0	1	1	0	1	1	1	1	1	1	0	0	0	1	0	1	0	0	1	0	1	0	0	1	1	1	1	0	1	0	0	1
Livezey09	46	174	0	0	0.232	0.264	1	0	0	1	1	0	0	0	0	0	0	0	0	0	1	0	0	0	0	0	0	0	0	0	0	0	0	1	0	0	0	0	0	0	1	0	0	1	0	0	0	0	1
Livezey09	46	175	1	1	1	1	1	1	1	1	1	1	1	1	1	1	1	1	1	1	1	1	1	1	1	1	1	1	1	1	1	1	1	1	1	1	1	1	1	1	1	1	1	1	1	1	1	1	1
Livezey09	46	176	0	1	0.776	0.874	1	1	0	0	0	1	1	1	1	1	1	0	0	1	1	1	0	1	1	0	1	1	1	1	1	1	1	1	1	0	0	0	1	1	1	1	1	1	1	1	1	1	1
Livezey09	46	177	0	1	0.222	0.306	0	0	0	0	0	0	0	0	0	0	0	0	0	0	1	0	0	0	0	0	0	0	0	0	1	0	0	1	0	0	0	0	0	0	1	0	0	1	0	0	0	0	0
Livezey09	46	178	0	0	0.124	0.176	0	0	0	0	0	0	0	0	0	0	0	0	0	0	1	0	0	0	0	0	0	0	0	0	0	0	0	0	0	0	0	0	0	0	1	0	0	1	0	0	0	0	0
Livezey09	46	179	0	1	0.93	0.978	1	1	1	1	0	1	1	1	1	1	1	1	1	1	1	1	1	1	1	1	1	1	1	1	1	1	1	1	1	1	1	1	1	1	1	1	1	1	1	1	0	1	0
Livezey09	46	180	0	0	0.186	0.214	1	0	0	0	0	0	0	0	0	0	0	0	0	0	1	0	0	0	0	0	0	0	0	0	1	0	0	0	0	0	0	0	0	0	1	0	0	1	0	0	0	0	0
Livezey09	46	181	0	1	0.828	0.92	1	0	1	1	1	1	0	1	1	1	1	1	1	1	1	1	0	1	1	1	1	1	1	1	1	1	1	1	1	1	1	1	0	1	1	1	1	0	1	1	1	1	1
Livezey09	46	182	1	0	0.818	0.912	1	1	1	0	1	0	1	0	0	0	0	1	1	1	1	0	1	1	1	1	1	1	1	1	1	0	1	1	0	1	0	0	1	1	1	1	1	1	1	1	1	1	1
Livezey09	46	183	0	1	0.562	0.61	0	1	1	1	0	0	0	1	1	0	0	1	1	1	1	1	1	1	0	0	0	0	0	0	0	0	0	1	1	0	0	1	1	0	1	1	1	1	1	1	1	1	0
Livezey09	46	184	1	1	0.99	0.996	1	1	1	1	1	1	1	1	1	1	1	1	1	1	1	1	1	1	1	1	1	1	1	0	1	1	1	1	1	1	1	1	1	1	1	1	1	1	1	1	1	1	1
Livezey09	46	185	1	1	0.998	1	1	1	1	1	1	1	1	1	1	1	1	1	1	1	1	1	1	1	1	1	1	1	1	1	1	1	1	1	1	1	1	1	1	1	1	1	1	1	1	1	1	1	1
Livezey09	46	186	1	1	1	1	1	1	1	1	1	1	1	1	1	1	1	1	1	1	1	1	1	1	1	1	1	1	1	1	1	1	1	1	1	1	1	1	1	1	1	1	1	1	1	1	1	1	1
Livezey09	46	187	0	1	0.752	0.896	1	1	1	0	1	1	1	1	1	0	0	1	1	1	1	1	0	1	1	0	1	1	1	1	0	1	1	1	1	0	1	1	0	0	1	1	0	0	1	1	1	0	1
Livezey09	46	188	1	1	0.956	0.984	1	1	1	1	1	1	1	1	1	1	1	1	1	1	1	1	1	1	1	0	1	1	1	1	1	0	1	1	1	1	1	1	1	1	1	1	1	1	1	1	1	1	1
Livezey09	46	189	0	1	0.746	0.842	1	1	1	1	1	0	0	1	1	1	0	1	1	1	1	1	0	1	0	0	0	1	1	1	1	1	1	1	1	1	0	1	1	1	1	1	1	1	1	1	1	0	0
Livezey09	46	190	1	1	1	1	1	1	1	1	1	1	1	1	1	1	1	1	1	1	1	1	1	1	1	1	1	1	1	1	1	1	1	1	1	1	1	1	1	1	1	1	1	1	1	1	1	1	1
Livezey09	46	191	1	1	1	1	1	1	1	1	1	1	1	1	1	1	1	1	1	1	1	1	1	1	1	1	1	1	1	1	1	1	1	1	1	1	1	1	1	1	1	1	1	1	1	1	1	1	1
Livezey09	46	192	1	0	0.932	0.974	1	1	1	0	1	1	1	0	1	1	1	1	1	1	1	1	1	1	1	1	1	1	1	1	1	1	1	1	1	1	1	1	1	1	1	1	1	1	1	1	0	1	1
Livezey09	46	193	1	1	0.958	0.992	1	1	1	1	1	1	1	1	1	1	1	1	1	1	1	1	1	1	1	1	1	1	1	1	1	1	1	1	1	1	1	1	1	1	1	1	1	1	1	1	1	1	1
Livezey09	46	194	1	0	0.558	0.63	0	1	1	0	1	1	1	0	1	0	0	1	1	1	1	1	1	1	0	0	0	1	1	0	1	1	1	1	0	1	1	1	0	0	1	0	0	1	0	0	0	0	1
Livezey09	46	195	1	1	0.754	0.866	1	1	1	1	1	1	1	0	1	1	1	1	1	1	1	1	1	0	0	0	0	0	1	1	1	1	1	1	1	1	1	1	1	1	1	1	0	1	0	1	1	0	1
Mayr05	47	1	1	0	0.39	0.092	0	1	1	1	0	0	1	1	0	0	1	0	0	1	0	0	0	1	0	0	0	0	0	1	1	0	0	0	0	0	1	1	0	0	0	0	0	1	0	0	1	0	1
Mayr05	47	2	1	0	0.772	0.28	0	1	1	1	0	1	1	1	1	1	1	1	1	1	1	1	0	1	0	0	0	0	0	1	1	1	1	0	1	1	1	1	1	1	0	1	0	1	1	0	1	1	1
Mayr05	47	3	0	0	0.522	0.036	0	1	0	0	0	1	0	1	0	0	0	1	0	1	1	1	0	1	0	0	0	0	0	1	0	1	1	0	1	1	1	1	1	0	1	0	0	0	0	1	1	0	1
Mayr05	47	4	1	0	0.52	0.084	0	0	1	1	0	0	1	1	0	0	1	0	0	1	0	0	1	1	1	1	0	0	0	1	1	1	1	0	0	1	1	1	0	0	1	0	0	1	0	1	1	0	0
Mayr05	47	5	1	0	0.64	0.134	0	1	1	1	0	0	1	1	0	0	1	0	0	1	0	1	1	1	1	1	1	0	0	1	1	1	1	1	0	1	1	1	1	0	1	0	0	1	0	1	1	0	1
Mayr05	47	6	1	0	0.702	0.032	1	0	1	1	0	1	1	1	0	1	1	1	1	1	1	1	1	0	1	1	1	0	1	1	1	1	0	1	1	1	1	1	0	1	1	1	1	1	1	1	1	1	0
Mayr05	47	7	1	0	0.982	0.376	1	1	1	1	1	1	1	1	1	1	1	1	1	1	1	1	1	1	1	1	1	1	1	1	1	1	0	1	1	1	1	1	1	1	1	1	1	1	1	1	1	1	1
Mayr05	47	8	1	0	0.636	0.13	1	1	1	1	0	1	0	0	0	0	0	1	1	0	0	0	1	1	1	0	0	0	0	1	1	1	0	0	1	1	1	1	0	0	1	1	1	1	1	1	1	1	0
Mayr05	47	9	0	0	0.672	0.102	0	1	1	1	0	1	1	1	0	0	1	1	0	1	1	1	1	1	1	0	1	0	0	1	0	0	1	1	1	1	1	1	1	0	1	0	0	1	0	1	1	0	1
Mayr05	47	10	0	0	0.586	0.08	0	1	1	1	0	1	1	1	0	0	1	1	0	1	1	1	1	1	1	0	1	0	0	1	0	1	0	1	1	1	0	1	0	0	1	0	0	1	0	1	0	0	1
Mayr05	47	11	0	1	0.89	0.238	0	1	1	1	1	1	1	1	1	1	1	1	1	1	1	1	1	1	1	1	1	1	0	1	1	1	1	1	1	1	1	1	1	1	1	1	1	1	1	1	1	0	1
Mayr05	47	12	0	1	0.872	0.728	0	1	1	1	1	1	1	1	1	1	0	1	0	1	1	1	1	1	1	1	1	1	1	1	1	1	1	1	1	1	1	1	1	1	1	0	1	1	1	1	1	0	1
Mayr05	47	13	1	1	1	0.714	1	1	1	1	1	1	1	1	1	1	1	1	1	1	1	1	1	1	1	1	1	1	1	1	1	1	1	1	1	1	1	1	1	1	1	1	1	1	1	1	1	1	1
Novacek	48	1	1	1	0.984	0.802	1	1	1	1	1	1	1	1	1	1	1	0	1	1	1	1	1	1	1	1	1	1	1	1	1	1	1	1	1	1	1	1	1	1	1	1	1	1	1	1	1	1	1
Novacek	48	2	1	1	1	0.976	1	1	1	1	1	1	1	1	1	1	1	1	1	1	1	1	1	1	1	1	1	1	1	1	1	1	1	1	1	1	1	1	1	1	1	1	1	1	1	1	1	1	1
Novacek	48	3	1	0	0.542	0.304	1	0	1	0	1	1	1	0	0	0	0	0	1	1	0	0	1	1	1	0	1	1	0	0	0	1	1	1	1	1	1	0	0	1	0	1	1	1	1	1	1	1	1
Novacek	48	4	1	0	0.308	0.074	1	0	1	0	1	0	1	0	0	0	0	0	1	0	0	0	1	0	1	1	0	0	0	0	0	1	1	0	1	0	0	0	0	1	0	1	0	1	0	0	0	0	1
Novacek	48	5	1	0	0.582	0.356	1	1	1	1	1	0	1	0	1	1	1	0	1	0	1	1	1	0	1	1	0	0	1	1	1	1	1	0	1	0	0	0	0	1	1	1	1	1	0	0	1	0	1
Novacek	48	6	1	0	0.912	0.776	1	1	1	1	1	1	1	0	1	1	1	0	1	1	1	1	1	1	1	1	1	1	1	1	1	1	1	1	1	1	1	1	0	1	1	1	1	1	1	1	1	1	1
Novacek	48	7	1	1	0.9	0.542	1	1	1	1	0	1	1	1	0	1	1	1	0	1	0	1	1	1	1	1	1	1	1	1	1	1	1	1	1	0	0	1	1	1	1	1	1	1	1	1	1	1	1
Novacek	48	8	1	1	0.998	0.834	1	1	1	1	1	1	1	1	1	1	1	1	1	1	1	1	1	1	1	1	1	1	1	1	1	1	1	1	1	1	1	1	1	1	1	1	1	1	1	1	1	1	1
Novacek	48	9	1	1	0.978	0.582	1	1	1	1	1	1	1	1	1	1	1	1	1	1	1	1	1	1	1	1	1	1	1	1	1	1	1	1	1	1	1	1	1	1	1	1	1	1	1	1	1	1	1
Novacek	48	10	1	0	0.91	0.434	1	1	1	1	1	1	1	1	1	1	1	1	1	0	1	1	1	1	1	1	1	1	1	1	1	1	1	1	1	1	1	1	0	1	1	1	1	1	1	1	1	0	1
Novacek	48	11	1	0	0.3	0.052	1	0	0	0	0	0	0	1	0	0	0	1	0	1	0	0	1	0	1	0	1	1	0	1	0	0	0	0	0	0	0	0	0	1	0	1	1	1	0	0	1	0	0
Novacek	48	12	1	0	0.68	0.478	1	0	0	1	1	0	0	1	1	1	1	1	1	1	1	1	1	0	1	0	1	1	1	1	0	0	0	1	1	1	0	1	1	1	0	1	1	1	1	1	1	0	0
Novacek	48	13	1	0	0.536	0.362	1	0	1	0	0	0	0	1	0	0	0	1	1	1	0	0	1	1	1	0	1	1	1	1	0	1	0	1	0	0	0	0	1	1	0	1	1	1	0	0	1	0	0
Novacek	48	14	1	1	0.988	0.824	1	1	1	1	1	1	1	1	1	1	1	1	1	1	1	1	1	1	1	1	1	1	1	1	1	1	1	1	1	1	1	1	1	1	1	1	1	1	1	1	1	1	1
VossJ	49	1	1	0	0.454	0.248	1	0	0	0	0	0	0	1	0	0	1	1	0	0	0	1	1	0	0	0	0	1	0	0	0	1	0	0	0	1	0	0	0	1	1	0	0	0	1	1	1	0	0
VossJ	49	2	1	0	0.992	0.79	1	1	1	1	1	1	1	1	1	1	1	1	1	1	1	1	1	1	1	1	1	1	1	1	1	1	1	1	1	1	1	1	1	1	1	1	1	1	1	1	1	1	1
VossJ	49	3	1	1	1	0.924	1	1	1	1	1	1	1	1	1	1	1	1	1	1	1	1	1	1	1	1	1	1	1	1	1	1	1	1	1	1	1	1	1	1	1	1	1	1	1	1	1	1	1
VossJ	49	4	0	0	0.24	0.078	1	0	0	0	0	0	1	0	1	0	1	0	1	1	0	0	0	0	0	0	1	0	0	0	0	0	0	0	0	0	0	1	0	0	0	0	0	0	0	1	0	1	0
VossJ	49	5	0	0	0.71	0.242	1	0	1	0	1	1	1	1	1	0	0	1	1	1	1	1	1	1	1	0	1	1	0	1	1	1	1	1	1	1	0	1	1	1	1	1	1	1	1	1	1	1	1
VossJ	49	6	0	1	0.932	0.514	1	1	1	1	1	1	1	1	1	1	1	1	1	1	1	1	1	1	1	1	1	1	1	1	1	1	1	1	1	1	1	1	1	1	1	0	1	1	1	1	1	1	1
VossJ	49	7	0	0	0.476	0.208	1	0	1	0	1	1	1	1	0	0	0	0	1	1	0	0	0	0	1	1	1	0	1	0	0	1	1	1	1	0	1	1	1	0	0	1	1	0	0	0	1	1	0
VossJ	49	8	1	0	0.764	0.388	1	1	1	0	0	1	1	1	1	0	1	1	1	1	0	0	1	1	0	1	1	1	1	0	0	1	1	1	1	0	0	1	1	1	1	1	1	0	1	1	1	1	0
VossJ	49	9	0	1	0.926	0.55	1	1	1	1	1	1	0	1	1	1	1	1	1	1	1	0	1	1	1	1	1	1	1	0	1	0	1	1	0	1	0	1	1	1	1	1	1	1	1	1	1	1	1
VossJ	49	10	0	0	0.274	0.08	0	0	0	1	0	0	1	0	1	0	0	0	1	0	0	1	0	0	1	0	0	0	0	0	1	1	0	0	0	0	0	0	0	0	0	0	0	1	0	0	0	1	0
VossJ	49	11	0	0	0.17	0.12	0	0	1	0	0	0	0	0	0	0	0	0	0	0	0	1	0	0	1	0	0	0	0	0	1	0	0	0	0	0	0	0	0	0	0	0	0	0	0	0	0	1	0
VossJ	49	12	0	0	0.35	0.06	1	1	0	0	0	0	0	1	1	0	0	0	0	0	1	0	1	0	0	0	0	0	0	0	0	0	0	0	0	1	0	1	0	0	0	1	0	0	0	1	0	1	0
VossJ	49	13	0	0	0.586	0.194	1	1	0	1	1	1	1	0	1	0	0	0	1	1	1	1	1	0	1	0	1	1	1	1	1	0	1	1	0	1	1	1	1	0	0	1	0	0	1	1	0	1	0
VossJ	49	14	1	0	0.674	0.222	1	1	1	1	1	1	1	1	1	1	1	1	0	0	1	0	1	1	0	1	1	0	0	0	0	1	1	0	1	1	1	1	1	1	0	1	1	1	0	1	0	1	1
VossJ	49	15	0	1	0.73	0.278	1	1	0	0	0	1	0	1	1	1	1	1	1	1	0	1	1	0	0	1	0	1	0	0	1	1	0	1	1	1	1	1	0	1	1	0	1	0	1	1	0	1	1
VossJ	49	16	1	0	0.89	0.436	1	0	1	1	1	1	1	1	1	1	1	1	1	1	1	1	1	1	1	1	1	1	1	1	1	1	1	1	0	0	1	1	1	1	1	1	1	0	1	1	1	1	1
VossJ	49	17	0	1	0.724	0.266	0	1	1	1	1	0	0	1	1	0	1	1	1	1	1	0	1	1	1	1	1	1	0	1	0	0	1	1	1	1	1	1	0	0	0	1	1	1	1	0	1	1	1
VossJ	49	18	1	1	0.516	0.136	0	0	0	0	0	1	0	0	0	1	0	0	1	1	0	0	1	0	1	0	0	0	1	0	0	0	1	0	0	0	1	1	1	0	0	0	0	0	1	1	1	1	0
VossJ	49	19	1	1	0.486	0.17	1	0	0	0	0	0	0	0	0	1	0	0	1	1	1	0	1	0	1	0	0	0	0	0	0	0	1	0	1	1	1	1	1	0	0	0	0	0	1	1	1	0	0
VossJ	49	20	1	1	1	0.992	1	1	1	1	1	1	1	1	1	1	1	1	1	1	1	1	1	1	1	1	1	1	1	1	1	1	1	1	1	1	1	1	1	1	1	1	1	1	1	1	1	1	1
VossJ	49	21	1	1	0.99	0.654	1	1	1	1	1	1	1	1	1	1	1	1	1	1	1	1	1	1	1	1	1	1	1	1	1	1	1	1	1	1	1	0	1	1	1	1	1	1	1	1	1	1	1
VossJ	49	22	1	0	0.998	0.702	1	1	1	1	1	1	1	1	1	1	1	1	1	1	1	1	1	1	1	1	1	1	1	1	1	1	1	1	1	1	1	1	1	1	1	1	1	1	1	1	1	1	1
VossJ	49	23	1	0	0.306	0.114	1	0	0	0	0	0	0	0	1	1	0	1	0	0	0	1	1	0	0	0	0	0	0	0	0	0	0	0	0	0	0	0	0	1	1	0	0	0	0	1	0	0	0
VossJ	49	24	1	0	0.926	0.652	1	1	1	1	1	1	1	1	1	0	1	1	1	1	1	1	0	1	1	1	1	1	1	1	1	0	1	1	1	1	1	1	1	1	1	1	1	1	1	1	1	1	1
VossJ	49	25	1	1	1	0.966	1	1	1	1	1	1	1	1	1	1	1	1	1	1	1	1	1	1	1	1	1	1	1	1	1	1	1	1	1	1	1	1	1	1	1	1	1	1	1	1	1	1	1
Weksler	50	1	1	0	0.978	0.78	1	1	1	1	1	1	0	1	1	1	1	1	1	1	1	1	1	1	1	1	1	1	1	1	1	1	1	1	1	1	1	1	1	1	1	1	1	1	1	1	1	1	1
Weksler	50	2	1	0	0.376	0.212	0	0	0	0	1	0	1	0	1	1	1	1	1	0	0	0	0	0	0	0	0	0	1	1	0	0	1	0	0	1	1	0	1	0	0	0	0	0	1	0	0	0	0
Weksler	50	3	1	0	0.946	0.59	1	1	1	1	1	1	0	1	1	0	1	1	1	1	1	1	0	1	1	1	1	1	1	1	1	1	1	1	1	1	1	1	1	1	1	1	1	1	1	1	1	1	1
Weksler	50	4	0	1	0.588	0.222	1	1	1	0	0	1	0	0	1	0	1	0	1	0	0	1	0	1	0	1	1	0	0	1	1	1	1	1	1	0	1	1	1	1	1	1	1	0	0	1	1	1	1
Weksler	50	5	0	0	0.6	0.218	0	1	0	0	0	1	0	1	1	0	1	0	1	0	0	1	0	1	0	0	0	0	1	1	1	1	1	1	0	0	1	1	1	1	1	1	0	1	0	1	1	1	0
Weksler	50	6	0	0	0.758	0.234	1	1	1	0	0	1	0	1	1	0	1	0	1	0	0	1	0	1	0	1	1	1	1	1	1	1	1	1	1	0	1	1	1	1	1	1	1	1	0	1	1	1	1
Weksler	50	7	0	0	0.284	0.054	0	1	1	0	0	1	0	1	1	0	0	0	1	0	0	1	0	0	0	0	0	0	1	1	0	1	0	0	0	0	1	0	0	0	0	1	0	0	0	0	0	1	0
Weksler	50	8	0	0	0.266	0.048	0	1	1	0	0	1	0	1	1	0	0	0	1	0	0	1	0	0	0	0	1	1	1	1	0	0	0	0	1	0	0	0	1	0	0	0	1	0	0	0	0	0	1
Weksler	50	9	0	0	0.318	0.06	0	1	0	0	1	0	0	1	0	0	0	0	0	0	0	1	1	1	1	0	0	1	1	1	0	0	0	1	0	0	0	1	1	1	0	0	0	0	0	1	0	0	0
Weksler	50	10	0	1	0.764	0.28	1	0	0	0	1	1	1	1	1	0	1	1	1	1	0	1	1	1	0	1	1	1	1	1	1	1	1	1	1	0	1	1	1	1	1	1	1	0	1	0	1	1	1
Weksler	50	11	1	0	0.758	0.332	1	0	0	0	1	0	1	0	1	1	0	1	1	0	0	1	1	1	1	1	0	1	1	1	1	1	1	1	1	0	1	0	1	1	0	1	1	1	1	1	1	1	1
Weksler	50	12	1	0	0.954	0.65	1	1	1	1	0	1	1	1	1	1	1	1	1	1	1	1	1	1	1	1	1	1	1	1	1	1	1	1	1	1	0	1	1	1	1	1	1	1	1	1	1	1	1
Weksler	50	13	1	0	0.81	0.45	0	0	1	1	1	1	1	1	1	0	1	1	1	1	1	1	1	0	0	1	1	0	1	1	0	1	1	1	0	1	1	0	0	1	1	1	1	0	1	0	0	1	1
Weksler	50	14	1	0	1	0.838	1	1	1	1	1	1	1	1	1	1	1	1	1	1	1	1	1	1	1	1	1	1	1	1	1	1	1	1	1	1	1	1	1	1	1	1	1	1	1	1	1	1	1
Carleton	51	1	0	1	0.72	0.654	0	1	1	1	0	1	1	0	0	1	1	1	0	1	1	1	1	0	1	1	1	1	1	0	1	0	1	0	0	1	1	1	1	1	1	0	0	1	1	0	1	0	1
Carleton	51	2	0	0	0.496	0.454	0	0	1	0	1	1	0	0	0	1	1	0	1	0	0	1	1	0	0	1	0	0	0	1	1	0	1	0	0	0	1	0	1	1	1	1	0	1	0	0	0	1	1
Carleton	51	3	0	0	0.094	0.074	0	0	0	0	0	0	0	0	0	0	0	0	1	0	0	1	0	0	0	0	0	0	0	0	0	0	0	0	0	0	0	0	0	0	0	0	0	1	1	0	0	0	0
Carleton	51	4	1	0	0.828	0.808	0	1	1	1	1	1	1	1	1	1	1	0	1	1	1	1	1	0	1	1	1	1	0	1	1	1	1	1	1	1	0	1	0	1	1	1	0	1	1	1	1	0	1
Carleton	51	5	1	1	0.942	0.852	1	1	1	1	1	1	1	1	1	1	1	1	1	1	1	1	1	1	1	1	1	1	1	1	1	1	1	1	1	1	1	0	1	1	1	1	1	1	1	1	1	1	1
Carleton	51	6	0	0	0.164	0.124	0	0	0	0	0	1	1	0	0	1	0	0	0	0	1	1	1	0	0	0	0	0	0	1	0	0	0	0	0	0	1	0	1	0	0	0	0	1	0	0	0	0	0
Carleton	51	7	0	1	0.246	0.21	0	1	0	0	0	0	0	0	0	1	0	0	1	0	1	1	0	0	0	0	0	0	0	0	1	0	1	0	0	0	0	0	0	0	1	0	0	0	0	0	0	0	1
Carleton	51	8	0	0	0.096	0.084	0	0	0	0	0	0	0	0	0	0	1	0	1	0	1	0	0	0	0	0	0	0	0	0	0	0	0	1	0	0	0	0	0	0	0	0	0	1	0	0	0	0	0
Carleton	51	9	0	0	0.086	0.068	0	0	0	0	0	0	0	0	0	0	0	0	1	0	1	1	0	0	0	0	0	0	0	0	0	0	1	0	0	0	0	0	0	0	0	0	0	0	0	0	0	0	0
Carleton	51	10	1	1	0.998	0.994	1	1	1	1	1	1	1	1	1	1	1	1	1	1	1	1	1	1	1	1	1	1	1	1	1	1	1	1	1	1	1	1	1	1	1	1	1	1	1	1	1	1	1
Carleton	51	11	1	0	0.798	0.746	0	1	1	1	1	1	1	1	1	1	1	1	1	1	1	1	1	1	0	1	1	1	1	1	1	1	1	1	1	0	1	1	1	1	1	1	1	1	1	1	1	1	1
Carleton	51	12	1	0	0.624	0.528	1	1	1	1	0	0	0	1	0	1	1	0	0	1	1	0	0	1	1	0	1	0	0	1	0	0	1	1	0	1	1	1	0	1	0	0	1	0	1	1	0	1	1
Carleton	51	13	0	1	0.576	0.536	1	0	1	0	1	1	1	0	1	1	0	0	0	0	0	1	1	0	1	1	1	0	1	1	0	1	1	1	0	1	1	1	0	1	0	0	1	0	0	0	1	1	0
Carleton	51	14	0	0	0.014	0.006	0	0	0	0	0	0	0	0	0	0	0	0	0	0	0	0	0	0	0	0	0	0	0	0	0	0	0	0	0	0	0	0	0	0	0	0	0	0	0	0	0	0	0
Carleton	51	15	0	0	0.01	0.006	0	0	0	0	0	0	0	0	0	0	0	0	0	0	0	0	0	0	0	0	0	0	0	0	0	0	0	0	0	0	0	0	0	0	0	0	0	0	0	0	0	0	0
Carleton	51	16	0	0	0.018	0.006	0	0	0	0	0	0	0	0	0	0	0	0	0	0	0	0	0	0	0	0	0	0	0	0	0	0	0	0	0	0	0	0	0	0	0	0	0	0	0	0	0	0	0
Carleton	51	17	0	0	0.108	0.068	0	0	0	0	0	0	0	0	0	0	0	0	0	0	1	1	0	0	0	0	0	0	0	0	0	0	0	0	0	0	0	0	0	0	0	0	0	0	0	0	0	0	0
Carleton	51	18	0	0	0.352	0.276	0	1	0	0	1	1	1	0	0	1	0	0	0	0	0	1	0	0	1	1	1	0	0	0	0	0	1	0	0	1	1	0	0	0	0	0	1	0	0	0	0	0	0
Carleton	51	19	0	0	0.384	0.36	1	0	1	0	0	0	0	0	0	0	0	0	1	1	0	0	0	0	0	1	1	0	0	0	1	1	0	1	0	0	1	1	1	0	0	1	0	0	0	0	0	1	1
Carleton	51	20	0	0	0.246	0.182	0	0	1	0	0	0	0	0	0	1	0	0	0	0	0	1	0	0	0	0	0	0	0	0	0	0	0	0	0	1	1	1	0	0	0	0	0	0	0	0	0	0	1
Carleton	51	21	0	0	0.466	0.412	0	0	1	0	1	0	1	0	0	1	1	1	0	1	0	1	0	0	1	0	1	0	1	1	1	1	1	0	0	1	1	1	0	0	0	0	0	0	1	0	0	0	0
Carleton	51	22	0	1	0.498	0.402	1	1	0	0	0	1	1	1	0	1	0	0	0	1	0	1	1	1	1	1	1	0	1	1	0	0	0	0	0	1	1	0	0	0	1	1	0	1	1	0	1	0	1
Carleton	51	23	0	1	0.832	0.756	1	1	1	1	0	1	1	1	1	1	1	1	1	1	0	1	1	1	1	1	1	0	1	1	1	0	1	1	1	1	1	1	1	1	0	1	0	1	1	1	1	1	0
Carleton	51	24	0	0	0.294	0.278	0	0	0	0	0	0	0	0	0	1	1	0	0	0	1	0	1	0	0	0	0	0	0	0	1	1	0	0	0	0	0	0	0	0	0	0	0	0	0	1	0	0	1
Carleton	51	25	1	1	0.968	0.92	1	1	1	1	1	1	1	1	0	1	1	1	1	1	0	1	1	1	1	1	1	1	1	1	1	1	1	1	1	1	1	1	1	1	1	1	1	1	1	1	1	1	1
Carleton	51	26	0	0	0.438	0.342	1	0	1	0	1	1	1	0	0	1	0	1	0	0	1	1	0	1	1	0	1	0	0	0	0	0	0	0	1	0	1	0	1	0	1	0	1	1	0	1	0	1	0
Carleton	51	27	0	1	0.746	0.694	1	1	1	0	1	1	1	1	1	1	1	1	1	1	1	1	1	1	1	1	1	1	1	0	0	1	1	0	0	1	1	1	1	1	0	1	0	0	1	1	1	1	1
Carleton	51	28	0	0	0.37	0.338	1	0	1	1	0	1	0	1	0	0	1	0	1	1	0	0	0	0	0	1	1	0	1	0	0	1	0	0	0	1	0	0	0	1	0	0	0	0	0	1	0	0	0
Carleton	51	29	0	1	0.464	0.396	1	0	0	0	0	1	1	0	1	1	1	1	1	0	0	0	1	0	0	1	1	0	1	1	0	0	1	1	0	0	1	0	0	1	0	0	0	0	0	0	1	0	0
Carleton	51	30	1	0	0.438	0.392	0	0	0	1	1	1	0	1	0	1	0	0	1	1	1	1	1	1	1	0	0	1	0	1	0	0	0	0	0	1	0	0	1	1	1	0	0	0	1	1	0	0	1
Carleton	51	31	1	0	0.136	0.076	0	0	0	0	0	1	0	0	0	0	0	0	1	1	1	1	0	0	1	0	0	0	0	0	0	0	0	0	0	0	0	0	1	0	0	0	0	1	0	0	0	0	0
Carleton	51	32	0	1	0.262	0.226	1	0	1	0	0	0	0	0	0	0	0	0	0	1	1	0	0	0	0	1	0	0	1	0	0	0	1	0	0	0	0	0	1	1	0	0	0	1	0	0	0	0	0
Carleton	51	33	0	1	0.346	0.348	0	1	1	0	0	1	0	0	0	0	0	0	1	0	0	1	0	1	0	0	0	1	0	0	0	0	1	0	0	0	0	0	1	1	0	0	0	1	1	0	0	0	1
Carleton	51	34	1	0	0.128	0.086	0	0	0	0	0	0	0	0	0	0	0	0	0	1	0	0	1	0	1	0	0	0	0	0	0	0	0	0	1	0	0	0	0	0	0	0	0	1	0	0	0	0	0
Carleton	51	35	1	0	0.108	0.072	0	0	0	0	0	0	0	0	0	0	0	0	0	1	0	1	0	0	1	0	0	0	0	0	0	0	0	0	0	0	0	0	1	0	0	0	0	0	0	0	0	0	0
Carleton	51	36	1	0	0.312	0.246	0	0	1	0	0	0	0	0	0	0	0	0	0	1	0	0	0	0	0	0	1	0	0	0	0	0	1	1	0	0	0	0	0	0	0	1	0	1	0	1	1	0	1
Carleton	51	37	1	0	0.2	0.18	0	0	1	0	0	0	0	0	0	0	0	0	0	1	0	0	0	0	0	0	1	0	0	0	0	0	0	0	0	0	0	0	1	1	0	1	0	1	0	0	0	0	1
Carleton	51	38	1	0	0.246	0.17	0	0	1	0	0	0	0	0	0	0	0	0	0	1	0	0	0	0	1	1	1	0	1	0	0	0	0	0	0	1	1	0	0	0	0	1	0	1	0	0	1	0	1
Carleton	51	39	1	1	0.936	0.888	1	1	1	1	1	1	1	1	1	1	1	1	1	1	1	1	1	1	1	1	1	1	1	1	1	1	1	1	1	1	1	1	1	1	1	1	1	1	1	1	1	1	1
Carleton	51	40	1	0	0.998	0.996	1	1	1	1	1	1	1	1	1	1	1	1	1	1	1	1	1	1	1	1	1	1	1	1	1	1	1	1	1	1	1	1	1	1	1	1	1	1	1	1	1	1	1
Carleton	51	41	1	0	0.62	0.528	0	1	1	1	1	1	1	0	0	0	0	1	0	1	1	1	1	1	1	1	1	0	0	0	1	1	1	0	1	1	1	1	1	1	0	1	1	1	0	0	0	0	1
Carleton	51	42	0	0	0.49	0.416	0	0	1	1	1	1	1	0	0	0	0	1	0	0	1	1	1	0	1	0	0	1	0	0	1	1	1	1	1	1	1	1	1	0	0	1	1	0	1	0	0	0	1
Carleton	51	43	1	1	0.66	0.566	1	0	0	1	1	1	0	1	1	0	0	0	1	0	1	1	1	1	1	0	0	1	1	0	1	0	1	0	1	1	1	1	1	0	1	1	1	1	0	1	0	1	1
Carleton	51	44	1	0	0.194	0.12	0	0	0	1	1	1	1	1	0	0	0	0	0	0	1	1	0	0	0	0	0	0	0	0	0	0	0	0	0	0	1	1	0	0	0	0	0	0	0	0	0	0	0
Carleton	51	45	1	1	0.932	0.908	1	1	1	1	1	1	1	1	1	1	1	1	1	1	1	1	0	1	1	1	1	1	1	1	1	1	1	1	1	0	1	1	1	1	1	1	1	1	1	1	0	1	1
Wetterer	52	1	0	1	0.404	0.852	0	1	0	0	0	1	0	0	0	0	1	1	1	0	0	0	0	1	0	1	1	0	0	0	0	1	1	0	0	0	0	1	0	0	0	0	1	1	1	0	1	0	1
Wetterer	52	2	0	1	0.39	0.922	0	1	0	1	0	0	0	0	0	0	1	0	1	0	0	1	1	1	0	1	0	0	1	1	0	0	0	0	1	0	1	1	0	0	1	1	1	0	0	0	0	0	0
Wetterer	52	3	0	1	0.12	0.642	0	0	0	0	0	0	0	0	1	0	0	0	1	0	0	0	0	0	0	0	0	0	0	0	0	0	0	0	0	0	0	0	0	0	0	0	0	0	0	0	0	0	0
Wetterer	52	4	1	1	0.264	0.788	1	0	1	1	0	0	0	0	0	1	0	1	0	0	0	0	1	0	0	0	0	0	0	0	1	1	0	0	0	1	0	1	1	1	0	0	1	0	0	0	0	0	0
Wetterer	52	5	0	1	0.092	0.702	1	0	1	0	0	0	0	0	0	0	0	0	1	0	1	0	0	0	0	0	0	0	0	0	0	0	0	0	0	0	0	0	0	1	0	0	0	0	0	0	0	0	0
Wetterer	52	6	0	1	0.634	0.994	1	1	1	0	0	1	0	0	1	0	1	1	1	0	1	1	0	1	1	1	0	1	1	1	1	1	1	1	1	1	1	1	1	1	1	0	1	0	0	1	0	1	0
Wetterer	52	7	0	1	0.574	0.998	0	1	1	1	1	1	1	0	0	1	0	1	1	0	1	0	1	1	0	0	0	1	1	1	0	1	0	1	0	0	1	1	1	1	1	0	1	0	0	0	0	0	1
Wetterer	52	8	0	1	0.234	0.78	0	1	1	0	0	0	0	1	0	1	0	1	0	1	0	0	0	1	0	0	0	1	0	0	1	0	0	0	0	0	0	0	0	1	0	0	0	0	0	0	0	0	1
Wetterer	52	9	1	1	0.518	0.988	1	0	0	0	0	0	0	0	0	0	0	0	1	0	1	1	0	0	1	0	0	0	0	1	1	0	1	1	1	0	1	0	0	1	0	0	1	0	0	0	1	1	0
Wetterer	52	10	1	1	0.372	0.98	1	0	1	1	0	0	0	0	1	1	0	1	1	0	1	1	1	0	0	0	1	0	0	0	0	0	0	1	0	0	0	1	0	0	1	0	1	0	0	0	0	0	1
Wetterer	52	11	0	1	0.124	0.716	0	0	0	0	1	0	0	1	0	0	1	0	1	1	1	1	1	0	0	1	0	0	0	0	0	1	0	0	0	0	1	0	0	0	0	0	0	0	0	0	0	0	0
Wetterer	52	12	0	1	0.21	0.654	0	1	0	1	0	0	0	0	0	1	0	0	1	0	1	0	1	0	0	0	1	1	0	0	0	0	0	0	0	0	0	0	1	1	0	0	1	0	0	0	0	0	0
Wetterer	52	13	0	1	0.212	0.834	0	1	0	1	0	0	0	0	0	0	0	0	0	0	0	0	1	0	0	0	0	0	0	0	0	0	0	0	0	0	0	0	1	1	0	0	1	0	0	0	0	0	0
Wetterer	52	14	1	1	0.52	0.964	0	1	1	1	0	0	1	1	1	1	1	0	1	1	0	1	1	1	0	0	0	1	1	0	1	1	0	1	1	0	1	0	1	1	0	0	1	0	1	0	1	1	1
Wetterer	52	15	1	1	0.692	1	1	0	1	1	1	1	1	1	1	1	1	1	1	1	1	1	0	0	1	0	1	1	0	0	0	0	1	1	1	1	0	1	1	1	1	0	1	1	0	0	1	0	1
Wetterer	52	16	1	1	0.352	0.906	0	1	1	1	0	0	0	1	1	0	0	0	0	0	1	0	0	0	0	0	0	1	0	0	1	0	0	0	0	0	1	0	0	0	0	0	0	0	0	0	0	1	0
Wetterer	52	17	0	1	0.046	0.586	1	0	0	0	0	0	0	0	0	0	0	0	0	0	0	0	0	0	0	1	0	0	0	0	0	0	0	0	0	0	0	0	0	0	0	0	0	0	0	0	0	0	0
Wetterer	52	18	0	1	0.306	0.876	0	0	0	1	0	1	1	1	1	0	0	1	0	0	0	0	0	0	0	0	1	1	1	0	0	0	1	0	1	1	1	0	1	0	0	0	1	1	0	0	0	1	0
Wetterer	52	19	0	1	0.482	0.996	1	0	0	1	0	0	0	1	0	0	0	0	0	0	1	0	0	1	0	0	1	0	1	0	1	0	1	0	1	1	0	0	0	1	1	0	0	1	0	0	0	0	0
Wetterer	52	20	0	1	0.228	0.764	0	0	0	0	0	0	0	0	0	0	0	0	1	0	0	0	0	0	0	0	1	0	1	0	0	0	0	0	0	0	0	0	0	0	1	0	0	0	1	0	0	0	1
Wetterer	52	21	0	0	0.148	0.438	1	0	0	0	0	0	0	0	0	0	0	0	0	0	0	0	0	1	0	0	0	1	0	0	1	0	0	0	0	1	0	0	0	0	1	0	0	0	0	0	0	0	0
Carstens	53	1	0	0	0.292	0.24	1	0	0	0	0	0	0	0	0	0	0	0	1	1	0	0	0	0	0	0	0	0	1	1	0	0	0	0	1	1	1	0	0	0	1	0	0	1	0	0	1	0	0
Carstens	53	2	1	1	0.976	0.968	1	1	1	1	1	1	1	1	1	1	1	1	1	1	1	1	1	1	1	1	1	1	1	1	1	1	1	1	1	1	1	1	1	1	1	1	1	1	1	1	1	1	1
Carstens	53	3	0	0	0.462	0.392	0	0	1	1	0	1	0	0	1	1	1	1	1	1	1	0	1	1	0	1	0	0	0	1	0	0	1	1	1	1	1	1	0	0	1	0	0	1	1	0	1	0	0
Carstens	53	4	0	1	0.818	0.78	1	1	1	0	1	1	1	1	1	1	1	1	1	1	1	0	1	1	1	1	1	1	1	1	1	1	1	1	1	0	1	1	1	0	1	1	1	0	1	1	1	1	1
Carstens	53	5	1	1	0.92	0.882	0	1	1	1	1	1	1	1	1	1	1	1	1	1	1	1	1	1	1	1	1	1	1	1	1	1	1	1	1	1	1	1	1	0	1	0	1	1	1	1	0	1	1
Carstens	53	6	0	0	0.122	0.094	0	0	0	0	0	0	0	0	0	0	0	0	0	0	0	0	0	0	0	1	0	0	1	0	0	0	0	1	0	0	0	0	0	0	1	0	0	0	0	0	0	0	0
Carstens	53	7	0	0	0.37	0.296	1	0	0	1	0	0	0	0	0	0	0	0	1	1	0	0	0	0	0	0	0	0	1	0	0	1	0	0	0	1	1	0	0	1	0	0	0	1	0	0	0	0	0
Carstens	53	8	1	1	0.986	0.994	1	1	1	1	1	1	1	1	1	1	1	1	1	1	1	1	1	1	1	1	1	1	1	1	1	1	1	1	1	1	1	1	1	1	1	1	1	1	1	1	1	1	1
Carstens	53	9	1	0	0.37	0.332	0	1	0	0	0	1	1	0	0	0	1	0	1	0	0	0	0	0	0	1	1	0	0	1	0	0	0	1	0	0	0	0	0	0	1	0	1	0	0	1	1	1	1
Carstens	53	10	0	0	0.24	0.2	0	0	1	0	1	0	0	0	1	0	1	0	0	0	0	0	0	0	0	0	0	0	0	1	0	0	1	0	0	0	0	1	0	0	1	0	0	0	0	0	0	0	1
Carstens	53	11	1	0	0.762	0.726	0	1	1	1	0	1	1	1	1	0	1	1	0	1	0	1	1	1	0	1	1	0	1	1	1	1	1	1	1	1	1	0	1	1	1	1	0	1	1	0	1	0	1
Carstens	53	12	1	1	0.886	0.826	1	1	1	1	1	1	1	1	1	1	1	1	1	1	1	1	1	1	0	1	1	1	1	1	1	1	1	1	1	0	1	0	1	1	1	1	0	1	1	1	1	1	1
Carstens	53	13	1	1	0.67	0.608	0	1	0	0	0	1	1	1	1	1	1	0	1	1	1	0	1	1	1	1	0	0	0	1	1	1	1	0	1	1	1	1	1	0	0	1	1	1	0	1	1	1	1
Carstens	53	14	1	0	0.94	0.898	0	1	1	1	1	1	1	1	0	1	1	1	1	1	1	1	1	1	0	1	1	1	1	1	1	1	1	1	1	1	1	1	1	1	1	1	1	1	1	0	1	1	1
Carstens	53	15	1	0	0.5	0.478	1	1	0	1	1	0	1	0	1	1	0	0	0	1	0	0	0	0	1	0	0	1	0	0	0	0	0	0	0	1	0	0	0	0	1	0	0	1	1	0	1	0	1
Carstens	53	16	1	1	0.996	0.98	1	1	1	1	1	1	1	1	1	1	1	1	1	1	1	1	1	1	1	1	1	1	1	1	1	1	1	1	1	1	1	1	1	1	1	1	1	1	1	1	1	1	1
Carstens	53	17	0	0	0.476	0.412	1	0	0	0	0	1	0	0	1	1	0	1	1	0	1	0	0	1	0	1	1	0	0	0	0	0	0	0	0	1	1	0	0	1	1	0	0	1	1	0	1	0	0
Carstens	53	18	0	0	0.396	0.35	1	1	1	0	0	1	0	0	0	1	1	0	1	1	0	0	0	0	0	1	0	1	1	0	0	0	0	1	1	1	1	1	0	0	1	0	0	1	1	0	0	0	0
Carstens	53	19	1	0	0.966	0.972	1	1	1	1	1	1	1	1	1	1	1	1	1	1	1	1	0	1	1	1	1	1	1	1	1	1	1	0	1	1	1	1	1	1	1	1	1	1	1	0	1	1	0
Carstens	53	20	1	0	0.49	0.43	1	0	0	1	0	1	0	0	1	1	0	1	0	0	0	0	0	1	0	1	0	0	0	0	0	0	1	0	0	0	0	0	0	1	1	0	0	1	1	0	1	0	0
Carstens	53	21	1	0	0.888	0.876	0	1	1	1	1	1	0	1	1	1	1	1	1	1	1	1	1	1	1	1	1	1	1	0	1	1	1	1	1	1	1	1	1	0	1	1	1	1	1	1	1	1	1
Carstens	53	22	1	1	0.974	0.962	1	1	1	1	1	1	1	1	1	1	1	1	1	0	1	1	1	1	1	1	1	1	1	1	1	1	1	1	1	1	1	1	1	1	1	1	1	1	1	1	1	1	1
Carstens	53	23	0	0	0.456	0.498	1	1	0	1	1	1	1	1	1	1	1	1	0	0	0	0	0	1	0	0	0	1	1	0	0	0	0	0	1	0	0	0	1	0	1	0	1	0	0	1	1	0	0
Carstens	53	24	1	1	0.856	0.834	1	1	1	1	1	0	1	0	1	0	1	1	1	1	1	1	0	1	1	1	1	1	1	1	0	1	1	1	1	1	1	1	0	1	1	1	1	1	1	1	1	0	0
Carstens	53	25	1	1	0.96	0.932	1	1	1	1	1	1	1	1	1	1	1	1	1	1	1	1	1	1	1	1	0	1	1	1	1	1	1	1	1	1	1	1	1	1	1	1	1	1	1	1	1	1	1
SimmonsC	54	1	1	1	1	1	1	1	1	1	1	1	1	1	1	1	1	1	1	1	1	1	1	1	1	1	1	1	1	1	1	1	1	1	1	1	1	1	1	1	1	1	1	1	1	1	1	1	1
SimmonsC	54	2	1	1	1	1	1	1	1	1	1	1	1	1	1	1	1	1	1	1	1	1	1	1	1	1	1	1	1	1	1	1	1	1	1	1	1	1	1	1	1	1	1	1	1	1	1	1	1
SimmonsC	54	3	1	1	0.944	0.902	1	1	1	1	1	1	1	1	1	1	1	1	1	1	1	1	1	1	1	1	1	1	1	1	1	1	1	1	1	1	1	1	1	1	1	1	1	1	1	1	1	1	1
SimmonsC	54	4	1	1	0.918	0.866	1	1	1	1	1	1	0	1	1	1	1	1	1	1	1	1	1	1	1	1	1	1	0	1	1	1	1	1	1	1	1	1	1	1	1	1	1	1	1	1	1	1	1
SimmonsC	54	5	1	1	0.998	0.974	1	1	1	1	1	1	1	1	1	1	1	1	1	1	1	1	1	1	1	1	1	1	1	1	1	1	1	1	1	1	1	1	1	1	1	1	1	1	1	1	1	1	1
SimmonsC	54	6	1	1	0.854	0.786	0	1	1	1	1	1	1	1	1	1	1	1	1	1	0	1	1	1	1	0	1	1	1	1	1	1	1	1	1	1	0	1	1	1	1	0	1	1	0	0	0	1	0
SimmonsC	54	7	0	1	0.718	0.572	0	1	1	1	1	1	0	1	1	0	1	1	0	1	1	0	1	1	1	1	1	0	1	1	0	1	1	1	0	0	1	0	1	1	0	0	1	0	1	1	1	1	1
SimmonsC	54	8	1	1	0.978	0.932	1	1	1	1	1	1	0	1	1	1	1	1	1	1	1	1	1	1	1	1	1	1	1	1	1	1	1	1	1	1	1	1	0	1	1	1	1	1	1	1	1	1	1
SimmonsC	54	9	1	1	1	1	1	1	1	1	1	1	1	1	1	1	1	1	1	1	1	1	1	1	1	1	1	1	1	1	1	1	1	1	1	1	1	1	1	1	1	1	1	1	1	1	1	1	1
Shoshani	55	1	1	1	0.928	0.73	1	1	1	1	1	1	1	1	1	1	1	1	1	1	1	1	1	1	1	1	1	0	1	1	1	1	1	1	1	1	1	1	1	1	0	0	1	1	1	1	1	1	0
Shoshani	55	2	1	0	0.806	0.54	1	1	0	1	1	1	0	1	0	1	1	1	1	1	0	1	1	1	1	0	1	1	1	1	1	1	1	1	1	1	1	1	1	0	0	1	0	0	1	1	1	1	0
Shoshani	55	3	1	0	0.372	0.224	0	0	0	0	1	1	1	0	0	0	0	0	0	0	0	0	1	0	0	0	1	1	0	1	0	0	1	1	0	1	0	0	0	0	0	0	0	0	1	1	0	1	0
Shoshani	55	4	1	1	0.992	0.856	1	1	1	1	1	1	1	1	1	1	1	1	1	1	1	1	1	1	1	1	1	1	1	1	1	1	1	1	1	1	1	1	1	1	1	1	1	1	1	1	1	1	1
Shoshani	55	5	1	0	0.588	0.452	1	0	0	1	1	0	1	1	0	1	1	1	1	0	0	1	1	0	0	0	0	1	1	1	1	1	1	1	1	1	1	1	0	0	0	0	0	1	1	1	1	1	1
Shoshani	55	6	1	0	0.534	0.478	1	0	0	1	1	1	0	0	0	0	0	1	0	0	1	0	1	0	1	0	1	1	0	1	0	1	1	1	0	1	1	0	1	0	0	0	1	0	1	1	0	1	1
Shoshani	55	7	1	0	0.976	0.838	1	1	1	1	1	1	1	1	1	1	1	1	1	1	1	1	1	1	1	1	1	1	1	1	1	1	1	1	1	1	0	1	1	1	1	1	1	1	1	1	1	1	1
Shoshani	55	8	1	1	1	0.912	1	1	1	1	1	1	1	1	1	1	1	1	1	1	1	1	1	1	1	1	1	1	1	1	1	1	1	1	1	1	1	1	1	1	1	1	1	1	1	1	1	1	1
Shoshani	55	9	1	1	0.968	0.81	1	1	1	1	1	1	1	1	1	1	1	1	1	1	1	1	1	1	1	0	1	1	1	1	1	1	1	1	1	1	1	1	1	1	1	1	1	1	1	1	1	1	1
Shoshani	55	10	1	1	0.986	0.906	1	1	1	1	1	1	1	1	1	1	1	1	1	1	1	1	1	1	1	1	1	1	1	1	1	1	1	1	1	1	1	1	1	1	1	1	1	1	1	1	1	1	1
Shoshani	55	11	1	0	0.596	0.482	1	0	0	1	1	1	1	0	0	0	0	1	1	1	0	1	1	0	1	1	1	1	1	1	1	0	0	0	0	0	0	1	1	0	0	1	1	1	0	1	1	0	1
Heyning	56	1	1	1	0.966	0.794	1	1	1	1	1	1	1	1	1	1	1	1	1	0	1	1	1	1	1	1	1	1	1	1	0	1	1	1	1	1	1	1	1	1	1	1	1	1	1	1	1	1	1
Heyning	56	2	1	1	1	0.998	1	1	1	1	1	1	1	1	1	1	1	1	1	1	1	1	1	1	1	1	1	1	1	1	1	1	1	1	1	1	1	1	1	1	1	1	1	1	1	1	1	1	1
Heyning	56	3	0	1	0.73	0.542	1	1	0	1	1	0	1	1	1	0	1	1	1	0	0	0	1	1	1	1	1	1	1	1	1	1	1	1	1	1	0	0	1	1	0	1	1	0	1	1	0	0	1
Heyning	56	4	1	1	0.87	0.622	1	1	1	1	1	1	1	1	1	1	1	1	1	1	1	1	1	1	1	1	1	1	1	1	1	1	1	1	1	1	1	1	1	1	1	1	1	1	1	1	1	1	1
Heyning	56	5	0	1	0.558	0.438	1	1	1	1	1	1	1	1	1	0	1	1	1	1	1	1	0	1	1	0	1	1	1	0	0	0	0	0	0	0	1	1	1	1	1	0	1	1	1	1	1	0	0
Heyning	56	6	0	0	0.35	0.156	1	0	1	1	1	0	0	1	0	0	0	0	0	1	1	0	0	0	1	0	1	1	1	0	0	0	0	0	0	0	1	1	1	1	1	0	0	1	1	0	1	0	0
Heyning	56	7	0	1	0.792	0.754	1	1	0	1	0	1	0	1	1	1	1	1	1	1	1	1	0	0	1	1	1	0	1	1	1	0	1	0	1	1	1	0	1	1	0	1	1	1	1	1	1	1	1
Messenger	57	1	1	1	1	0.95	1	1	1	1	1	1	1	1	1	1	1	1	1	1	1	1	1	1	1	1	1	1	1	1	1	1	1	1	1	1	1	1	1	1	1	1	1	1	1	1	1	1	1
Messenger	57	2	0	1	0.64	0.464	0	1	1	1	1	0	1	0	1	1	1	1	0	1	1	0	1	0	0	0	1	1	1	1	0	1	1	0	1	0	0	1	0	1	0	0	1	1	1	1	1	1	1
Messenger	57	3	0	0	0.306	0.158	0	1	0	1	0	0	0	0	0	0	0	1	0	1	0	0	1	0	0	0	1	0	0	0	0	1	0	0	0	0	0	0	0	1	0	0	0	1	1	1	1	1	1
Messenger	57	4	0	0	0.536	0.376	0	1	1	1	1	0	1	0	0	0	1	1	0	1	0	0	1	0	0	0	1	0	1	1	0	1	1	0	1	0	0	1	0	1	1	0	1	1	1	1	1	1	1
Messenger	57	5	1	1	0.992	0.794	1	1	1	1	1	1	1	1	1	1	1	1	1	1	1	1	1	1	1	1	1	1	1	1	1	1	1	1	1	1	1	1	1	1	1	1	1	1	1	1	1	1	1
Messenger	57	6	0	1	0.624	0.47	0	1	1	1	1	0	1	1	0	1	1	1	0	1	0	0	1	0	1	0	1	1	1	1	0	1	1	0	1	0	0	1	0	1	1	0	0	1	1	1	1	1	1
Messenger	57	7	1	1	1	1	1	1	1	1	1	1	1	1	1	1	1	1	1	1	1	1	1	1	1	1	1	1	1	1	1	1	1	1	1	1	1	1	1	1	1	1	1	1	1	1	1	1	1
Messenger	57	8	1	1	1	1	1	1	1	1	1	1	1	1	1	1	1	1	1	1	1	1	1	1	1	1	1	1	1	1	1	1	1	1	1	1	1	1	1	1	1	1	1	1	1	1	1	1	1
Messenger	57	9	1	0	0.666	0.114	0	1	0	1	1	1	1	0	0	1	1	1	1	1	0	0	1	0	0	1	0	1	0	1	1	1	0	0	1	1	0	0	1	1	0	1	1	0	0	0	1	1	1
Messenger	57	10	1	0	0.744	0.308	0	1	0	1	1	1	0	1	0	1	1	1	1	1	0	1	1	1	0	0	1	1	0	1	1	1	0	0	1	1	0	0	1	1	0	1	1	0	1	0	1	1	1
Messenger	57	11	0	0	0.276	0.016	0	0	0	0	0	0	0	1	1	0	0	0	1	1	1	0	1	1	0	0	0	0	1	1	0	0	0	0	0	0	1	1	0	0	0	0	1	0	1	0	0	0	0
Messenger	57	12	0	1	0.54	0.222	1	0	0	1	1	0	0	1	1	1	0	0	1	1	1	1	1	1	1	1	0	0	1	1	0	0	0	0	0	0	1	1	0	1	1	0	1	0	1	0	0	1	0
Messenger	57	13	0	0	0.684	0.188	0	1	0	0	1	1	1	1	1	0	1	1	1	0	1	1	1	1	1	1	1	1	1	1	1	1	1	0	1	0	1	1	0	0	1	1	1	1	0	1	1	1	0
Messenger	57	14	0	0	0.902	0.578	1	1	1	1	1	1	1	1	0	1	1	1	0	1	1	1	0	1	1	0	1	1	1	1	1	1	1	1	1	1	1	1	1	1	1	1	1	1	1	1	1	1	1
Messenger	57	15	0	0	0.584	0.286	1	1	1	0	1	0	1	0	0	0	1	0	1	1	0	1	1	1	0	0	1	0	1	1	1	0	1	0	1	1	0	1	1	1	0	1	1	1	1	1	1	1	0
Messenger	57	16	1	1	0.962	0.628	1	1	1	1	1	1	1	1	0	1	1	1	1	1	1	1	1	1	1	1	1	1	1	1	1	1	1	1	1	1	1	1	0	1	1	1	1	1	1	1	1	1	1
Messenger	57	17	1	0	0.6	0.214	1	1	0	1	1	0	1	0	1	0	0	1	1	1	1	0	0	0	1	0	0	1	1	1	1	1	0	0	1	0	1	1	0	1	0	1	0	1	1	0	1	1	1
Messenger	57	18	1	0	0.616	0.268	1	1	1	1	1	0	1	0	0	0	1	1	1	1	1	0	0	0	1	0	0	1	1	1	1	1	0	0	1	0	1	1	0	1	0	1	0	1	1	1	0	1	1
Messenger	57	19	1	0	0.75	0.354	1	1	0	1	1	1	1	0	1	0	0	1	1	1	0	0	1	0	1	0	1	1	0	1	1	1	1	0	1	0	1	1	1	1	0	1	1	1	1	0	1	1	1
Messenger	57	20	1	1	1	0.912	1	1	1	1	1	1	1	1	1	1	1	1	1	1	1	1	1	1	1	1	1	1	1	1	1	1	1	1	1	1	1	1	1	1	1	1	1	1	1	1	1	1	1
Messenger	57	21	1	1	0.728	0.518	1	0	0	1	1	1	1	1	1	1	0	1	1	1	0	1	1	1	1	1	0	1	0	1	1	1	1	1	0	1	1	1	1	1	1	1	0	1	0	0	1	1	1
Messenger	57	22	1	1	1	0.926	1	1	1	1	1	1	1	1	1	1	1	1	1	1	1	1	1	1	1	1	1	1	1	1	1	1	1	1	1	1	1	1	1	1	1	1	1	1	1	1	1	1	1
Messenger	57	23	1	0	0.898	0.372	0	1	1	1	0	1	1	1	1	1	1	1	1	1	1	1	1	1	1	1	1	1	1	1	1	1	1	1	1	1	1	0	1	1	1	1	1	1	1	1	1	1	1
Messenger	57	24	1	0	0.766	0.384	0	0	0	1	1	1	1	1	1	1	0	1	1	0	1	1	1	1	1	1	1	1	1	1	1	0	1	1	1	1	1	0	1	1	1	0	1	1	1	1	0	1	1
Messenger	57	25	1	0	0.994	0.822	1	1	1	1	1	1	1	1	1	1	1	1	1	1	1	1	1	1	1	1	1	1	1	1	1	1	1	1	1	1	1	0	1	1	1	1	1	1	1	1	1	1	1
Messenger	57	26	1	0	0.968	0.608	1	1	1	1	1	1	1	1	1	1	0	1	1	1	1	1	1	1	1	1	1	1	1	1	1	1	1	1	1	1	1	1	1	1	1	1	1	1	1	1	1	1	1
Messenger	57	27	1	0	0.684	0.33	1	1	1	1	1	0	1	1	1	0	1	0	0	1	0	1	1	0	1	1	1	0	1	1	1	0	0	1	1	1	1	1	1	1	0	1	1	1	0	1	1	0	1
Messenger	57	28	1	0	0.322	0.034	0	1	0	0	0	0	0	0	0	0	1	0	0	0	0	1	0	0	1	0	0	0	0	1	1	0	0	1	0	0	1	0	1	0	0	1	1	0	0	0	0	0	1
Zravy	58	1	1	1	0.794	0.856	1	1	1	1	1	1	0	1	1	1	1	1	1	1	0	0	1	0	1	1	1	1	1	0	0	1	1	0	1	1	1	1	1	1	1	1	0	1	1	1	1	1	1
Zravy	58	2	1	0	0.718	0.794	0	0	0	1	1	0	1	1	1	1	1	1	1	1	1	0	0	1	1	0	1	0	1	1	0	1	0	1	1	0	1	1	1	1	0	1	0	1	1	1	0	0	1
Zravy	58	3	1	0	0.656	0.674	1	1	1	0	1	1	0	0	1	0	1	0	1	1	0	0	0	0	0	1	1	1	1	0	0	1	1	0	1	1	0	1	1	1	1	1	0	1	0	1	1	1	0
Zravy	58	4	1	1	0.916	0.948	1	1	1	1	1	1	0	1	1	1	1	1	1	1	1	0	1	1	1	1	1	1	1	1	1	1	1	1	1	1	1	1	1	1	1	1	1	1	1	1	1	1	1
Gaubert	59	1	0.727	0	0.34	0.136	0	0	1	0	1	1	0	0	0	0	1	0	1	0	0	1	1	0	1	0	0	0	0	1	1	1	1	1	0	0	0	0	1	0	0	0	0	1	0	0	1	0	0
Gaubert	59	2	0.636	0	0.182	0.048	0	0	0	0	0	1	0	0	0	0	0	0	0	0	0	0	1	1	0	0	0	0	0	0	0	0	0	0	0	0	1	1	0	0	0	1	0	0	0	0	1	0	0
Gaubert	59	3	0.545	0	0.21	0.056	0	0	0	0	0	1	0	0	0	0	0	0	0	0	0	1	1	1	0	0	0	0	0	0	0	0	0	0	0	0	1	1	0	0	0	1	1	0	0	0	1	0	0
Gaubert	59	4	0.455	1	0.638	0.37	0	0	0	1	1	1	0	0	1	1	1	1	1	0	1	1	1	1	1	1	1	0	0	1	1	0	1	0	0	1	1	1	1	0	0	1	1	1	0	0	1	0	1
Gaubert	59	5	0.364	0	0.674	0.272	0	1	1	0	0	1	1	1	0	0	1	0	1	1	0	1	1	1	0	1	1	0	1	1	0	1	0	1	1	0	1	1	1	1	1	1	1	1	1	0	1	1	0
Gaubert	59	6	0.273	0	0.334	0.134	0	0	1	1	1	1	0	0	1	1	1	0	1	0	0	0	1	0	1	0	0	1	0	1	1	0	0	0	0	0	1	1	1	0	0	0	1	1	0	0	1	0	0
Gaubert	59	7	0.182	1	0.97	0.388	0	1	1	1	1	1	1	1	1	1	1	1	1	1	1	1	1	1	1	1	1	1	1	1	1	1	1	1	1	1	1	1	1	1	1	1	1	1	1	1	1	1	1
Gaubert	59	8	0.091	1	0.944	0.296	0	1	1	1	1	1	1	1	1	1	1	0	1	1	1	1	1	1	1	1	1	1	1	1	1	1	1	1	1	1	1	1	1	1	1	1	1	1	1	1	1	1	1
Gaubert	59	9	0.909	0	0.586	0.116	0	0	1	0	0	1	0	0	0	1	1	0	0	1	1	1	1	1	0	0	1	1	0	1	0	1	0	1	1	1	1	1	1	0	1	1	1	1	0	1	1	1	0
Gaubert	59	10	0.818	0	0.558	0.148	0	1	1	0	1	1	0	0	0	0	1	0	0	1	0	1	1	1	1	0	1	0	0	1	1	1	1	1	1	1	1	1	1	0	1	0	1	1	0	0	1	1	0
Gaubert	59	11	0.909	1	0.966	0.508	0	1	1	1	1	1	1	1	1	1	1	1	0	1	1	1	1	1	1	1	1	1	1	1	1	1	1	1	1	1	0	1	1	1	1	1	1	1	1	1	1	1	1
Gaubert	59	12	0.818	0	0.398	0.408	1	1	1	0	1	1	1	0	1	0	0	0	1	1	0	1	1	0	0	0	1	0	0	1	0	0	1	0	1	1	0	0	1	1	1	0	1	0	1	1	1	1	0
Gaubert	59	13	0.727	1	0.998	0.786	0	1	1	1	1	1	1	1	1	1	1	1	1	1	1	1	1	1	1	1	1	1	1	1	1	1	1	1	1	1	1	1	1	1	1	1	1	1	1	1	1	1	1
Gaubert	59	14	0.182	1	1	0.924	1	1	1	1	1	1	1	1	1	1	1	1	1	1	1	1	1	1	1	1	1	1	1	1	1	1	1	1	1	1	1	1	1	1	1	1	1	1	1	1	1	1	1
Gaubert	59	15	0.091	1	0.788	0.302	0	0	1	1	0	1	0	0	1	1	1	1	1	0	1	0	0	1	0	1	1	1	1	1	1	0	1	1	1	1	1	1	1	1	1	1	1	1	1	1	1	1	1
Gaubert	59	16	0.273	1	0.9	0.646	1	0	0	1	1	1	1	1	1	1	1	1	1	1	1	1	1	1	1	1	0	1	1	1	1	1	1	1	1	1	1	0	1	1	1	1	1	1	1	0	1	1	1
Gaubert	59	17	0.182	1	0.998	0.908	0	1	1	1	1	1	1	1	1	1	1	1	1	1	1	1	1	1	1	1	1	1	1	1	1	1	1	1	1	1	1	1	1	1	1	1	1	1	1	1	1	1	1
Gaubert	59	18	0.273	1	1	0.77	1	1	1	1	1	1	1	1	1	1	1	1	1	1	1	1	1	1	1	1	1	1	1	1	1	1	1	1	1	1	1	1	1	1	1	1	1	1	1	1	1	1	1
Gaubert	59	19	0.455	1	1	0.8	1	1	1	1	1	1	1	1	1	1	1	1	1	1	1	1	1	1	1	1	1	1	1	1	1	1	1	1	1	1	1	1	1	1	1	1	1	1	1	1	1	1	1
Gaubert	59	20	0.364	1	0.996	0.582	1	1	1	1	1	1	1	1	1	1	1	1	1	1	1	1	1	1	1	1	1	1	1	1	1	1	1	1	1	1	1	1	1	1	1	1	1	1	1	1	1	1	1
Gaubert	59	21	0.273	0	0.274	0.078	0	0	1	0	0	1	0	0	0	0	0	0	1	1	0	0	1	1	0	0	0	0	0	1	0	0	0	1	0	0	0	1	1	0	0	0	1	1	1	0	0	1	0
Gaubert	59	22	0.636	0	0.682	0.286	0	0	1	1	0	1	1	0	1	0	1	0	1	0	0	1	1	0	1	1	1	1	0	1	1	0	0	1	1	0	1	1	1	1	1	1	1	1	0	1	1	0	0
Gaubert	59	23	0.545	0	0.376	0.18	0	0	1	0	0	1	1	0	1	0	1	0	1	0	0	1	0	0	1	1	1	0	0	0	1	0	0	0	0	0	1	1	1	1	0	0	1	1	0	0	1	0	0
Gaubert	59	24	0.636	0	0.884	0.27	0	1	1	1	1	1	0	1	1	1	1	1	1	1	1	1	1	0	1	1	1	0	1	1	1	1	1	1	1	1	1	1	1	1	1	1	1	1	1	1	0	1	0
Gaubert	59	25	1	0	0.194	0.018	0	0	0	0	0	1	0	0	0	0	0	1	0	0	1	0	1	1	0	0	1	0	0	0	0	1	0	0	0	0	0	0	0	0	0	0	0	1	0	0	0	0	0
Gaubert	59	26	0.909	0	0.186	0.024	0	0	0	0	0	1	0	0	0	0	0	1	0	0	0	0	1	1	0	0	1	0	0	0	0	1	0	0	0	0	0	0	0	0	0	0	0	1	0	0	0	0	0
Gaubert	59	27	0.818	0	0.156	0.002	0	0	0	0	0	1	0	0	0	0	0	1	0	0	0	0	0	0	0	0	1	0	0	0	0	1	0	0	0	0	0	0	0	0	0	0	0	1	0	0	0	0	0
Gaubert	59	28	0.727	1	0.642	0.132	0	1	0	1	1	1	1	0	0	1	1	1	0	1	0	1	0	0	1	0	1	0	1	0	1	1	1	1	1	1	0	1	0	1	1	0	1	1	1	1	1	1	1
Gaubert	59	29	0.636	0	0.276	0.036	0	0	0	0	0	1	0	0	0	0	1	1	0	0	0	0	0	0	0	0	0	0	1	0	0	0	0	0	0	0	0	1	0	0	0	0	1	1	0	1	0	0	0
Gaubert	59	30	0.545	1	0.972	0.224	0	1	1	1	1	1	1	1	1	1	1	1	1	1	0	1	1	1	1	1	1	1	1	1	1	1	1	1	1	0	1	1	1	1	1	1	1	1	1	1	1	1	1
Gaubert	59	31	0.455	1	0.786	0.276	0	1	1	0	1	1	1	1	1	1	1	1	1	1	0	1	1	0	1	1	1	1	1	0	1	1	1	1	1	0	0	1	1	1	1	0	1	1	1	1	0	1	1
Gaubert	59	32	0.364	1	0.762	0.168	0	1	1	1	1	1	1	1	1	1	1	1	1	1	0	0	0	0	1	1	0	0	1	1	1	1	1	1	1	0	1	1	1	1	1	1	1	1	1	1	1	1	0
Gaubert	59	33	0.818	0	0.316	0.134	1	0	0	0	0	1	0	0	0	0	1	1	0	0	1	0	1	1	0	0	1	0	0	1	0	1	0	0	0	1	0	1	0	0	0	0	0	1	0	1	0	0	0
Gaubert	59	34	0.545	1	1	0.988	1	1	1	1	1	1	1	1	1	1	1	1	1	1	1	1	1	1	1	1	1	1	1	1	1	1	1	1	1	1	1	1	1	1	1	1	1	1	1	1	1	1	1
Gaubert	59	35	0.455	1	0.948	0.4	0	1	1	1	1	1	1	1	1	1	1	1	1	1	0	1	1	1	1	1	1	1	1	1	1	1	1	1	1	0	1	1	1	1	1	1	1	1	1	1	1	1	1
Gaubert	59	36	0.636	0	0.468	0.27	0	0	0	0	0	1	0	1	0	0	1	0	0	1	0	1	1	1	0	0	0	0	1	1	0	1	0	1	0	0	1	1	1	1	1	1	1	1	1	1	1	0	0
Gaubert	59	37	0.182	1	1	0.99	1	1	1	1	1	1	1	1	1	1	1	1	1	1	1	1	1	1	1	1	1	1	1	1	1	1	1	1	1	1	1	1	1	1	1	1	1	1	1	1	1	1	1
Gaubert	59	38	0.091	1	1	0.852	1	1	1	1	1	1	1	1	1	1	1	1	1	1	1	1	1	1	1	1	1	1	1	1	1	1	1	1	1	1	1	1	1	1	1	1	1	1	1	1	1	1	1
LittlewoodS	60	1	1	1	1	1	1	1	1	1	1	1	1	1	1	1	1	1	1	1	1	1	1	1	1	1	1	1	1	1	1	1	1	1	1	1	1	1	1	1	1	1	1	1	1	1	1	1	1
LittlewoodS	60	2	0	1	0.912	0.534	1	1	1	1	1	1	1	1	1	1	1	1	1	1	1	1	1	1	1	1	0	1	1	1	1	1	1	1	1	1	1	1	0	1	1	0	1	1	1	1	1	0	1
LittlewoodS	60	3	1	1	0.998	0.73	1	1	1	1	1	1	1	1	1	1	1	1	1	1	1	1	1	1	1	1	1	1	1	1	1	1	1	1	1	1	1	1	1	1	1	1	1	1	1	1	1	1	1
LittlewoodS	60	4	1	0	0.672	0.168	1	1	1	1	0	0	0	0	0	0	0	0	1	1	1	1	0	1	1	1	1	0	0	0	1	0	1	1	1	0	1	1	1	1	1	1	1	0	1	0	1	1	1
LittlewoodS	60	5	1	0	0.998	0.752	1	1	1	1	1	1	1	1	1	1	1	1	1	1	1	1	1	1	1	1	1	1	1	1	1	1	1	1	1	1	1	1	1	1	1	1	1	1	1	1	1	1	1
LittlewoodS	60	6	1	0	0.718	0.108	1	0	0	1	1	0	1	1	1	0	1	1	1	1	1	0	1	1	1	1	0	1	1	1	1	1	0	1	1	0	0	0	1	1	1	0	0	1	1	1	1	0	1
LittlewoodS	60	7	1	1	0.832	0.396	1	1	0	1	1	1	1	0	1	0	1	1	1	1	1	1	1	1	1	1	0	1	1	1	1	1	1	1	1	0	0	0	1	1	1	0	0	1	1	1	1	1	1
LittlewoodS	60	8	1	0	0.958	0.392	1	1	1	1	1	1	1	0	1	1	1	1	1	1	1	1	1	1	1	1	1	1	1	1	1	1	1	1	1	1	0	1	1	0	1	1	1	1	1	1	1	1	1
LittlewoodS	60	9	1	0	0.868	0.452	1	1	1	1	1	1	1	1	1	1	1	1	1	1	1	1	0	0	0	1	1	1	1	1	1	1	0	1	1	1	0	1	1	1	1	1	1	1	1	1	1	1	1
Giribet	61	1	0	1	0.722	0.99	1	1	1	1	0	0	0	0	0	1	0	1	1	1	1	1	1	1	1	1	1	1	1	0	1	1	1	0	1	1	1	0	0	1	0	0	1	0	1	1	0	0	1
Giribet	61	2	1	1	0.556	0.898	0	0	0	0	0	1	1	1	0	1	1	1	0	0	0	0	1	0	1	0	0	1	1	0	1	0	0	0	0	1	1	1	0	1	1	1	0	0	1	1	0	0	0
Giribet	61	3	1	1	0.626	0.958	1	1	0	0	0	0	0	0	1	0	0	1	1	1	1	0	0	1	0	1	1	1	1	1	1	0	1	1	0	1	0	1	0	1	1	1	1	1	1	0	1	0	1
Giribet	61	4	0	1	0.71	0.972	1	0	1	1	1	1	1	0	0	1	1	1	1	0	1	0	0	1	0	1	1	0	1	1	1	1	1	1	1	1	1	0	1	0	1	1	0	1	1	0	1	1	0
Giribet	61	5	1	1	0.78	0.996	1	0	1	1	1	1	1	0	0	1	1	0	1	1	1	1	1	1	1	1	1	1	1	0	1	1	1	0	1	1	1	1	1	1	0	1	1	0	1	1	0	1	1
Giribet	61	6	0	1	0.644	0.918	1	0	1	1	0	1	1	1	1	1	1	1	1	0	1	1	0	1	0	1	1	1	1	1	0	1	1	0	1	1	0	1	0	0	1	1	1	0	1	0	1	0	1
Giribet	61	7	1	1	0.864	0.994	1	0	1	1	1	0	1	1	1	1	1	1	1	1	0	0	1	1	1	1	1	1	1	1	1	1	0	1	1	1	1	1	1	1	1	1	1	0	1	1	1	1	1
Giribet	61	8	1	1	0.712	0.942	1	0	1	1	1	0	0	1	1	0	1	0	1	1	1	1	1	1	1	1	1	1	1	1	1	1	1	1	0	1	0	1	1	1	1	1	1	1	1	1	0	1	0
Giribet	61	9	0	1	0.554	0.854	0	1	1	1	0	1	0	0	1	0	0	0	0	1	0	0	1	1	0	1	1	0	0	0	1	1	1	0	0	0	0	0	0	0	1	0	1	0	1	0	0	1	1
Giribet	61	10	1	1	0.612	0.922	1	1	1	1	0	1	1	1	1	1	0	1	1	0	1	0	1	1	1	1	1	0	1	0	1	0	1	0	1	0	1	0	1	1	1	0	0	1	1	1	0	0	0
Giribet	61	11	1	1	0.758	0.95	1	1	0	1	0	1	1	0	0	1	1	1	1	1	1	1	1	1	1	1	1	0	1	1	1	0	0	0	1	0	1	1	1	0	1	1	1	1	1	1	1	0	1
Giribet	61	12	0	0	0.092	0.358	0	0	0	0	0	0	0	0	0	0	0	0	0	0	0	0	0	0	0	0	0	0	1	0	0	0	1	0	0	0	0	0	0	0	0	0	1	0	0	0	0	0	0
Giribet	61	13	1	1	0.854	0.994	1	1	1	1	1	0	0	1	1	1	1	1	1	1	1	1	1	1	1	1	1	1	1	1	1	1	1	1	0	1	0	1	1	1	1	1	1	1	1	0	0	1	0
Giribet	61	14	0	0	0.158	0.486	1	0	0	0	0	0	0	0	0	0	1	0	0	0	0	0	0	1	0	0	0	0	0	0	0	0	0	0	0	0	0	1	0	0	0	1	0	0	0	1	1	0	0
Giribet	61	15	0	1	0.332	0.636	1	1	0	1	0	0	0	0	0	0	0	1	0	0	0	1	1	0	0	1	0	0	0	1	0	0	0	0	0	0	0	0	0	0	0	1	0	1	0	0	1	1	1
Giribet	61	16	1	0	0.796	0.98	1	1	1	1	1	1	1	1	1	1	1	1	1	1	0	1	1	1	1	1	1	0	1	1	0	1	1	0	0	1	0	0	1	1	1	1	1	1	0	1	1	1	1
Giribet	61	17	0	0	0.434	0.72	0	0	1	1	1	1	0	0	0	0	0	1	0	0	0	0	0	1	0	1	1	0	1	1	0	1	1	0	1	0	1	1	0	1	1	0	1	1	0	0	0	1	0
Giribet	61	18	1	1	0.562	0.924	0	1	1	0	1	0	1	0	1	1	0	0	0	1	1	1	1	1	1	0	1	0	0	0	1	1	0	0	0	1	0	0	1	1	1	0	0	1	0	1	0	1	0
Giribet	61	19	1	1	0.888	0.998	1	1	1	1	1	1	1	1	1	1	1	1	1	1	1	1	1	1	1	1	1	1	0	1	1	1	1	1	1	1	1	1	1	1	1	1	1	1	0	1	1	1	1
Giribet	61	20	1	1	0.406	0.672	1	0	1	0	0	0	0	1	0	0	0	1	1	1	0	0	0	1	1	0	1	0	1	1	1	0	0	0	0	0	1	0	0	0	1	0	1	1	0	0	1	0	1
Giribet	61	21	1	1	0.77	0.968	1	1	1	1	1	0	0	1	1	0	0	1	1	1	0	1	1	1	1	0	1	0	1	1	1	0	1	1	1	0	1	1	1	1	1	1	1	1	0	1	0	1	0
Giribet	61	22	0	0	0.05	0.354	0	0	0	0	0	0	0	0	0	0	0	0	0	0	0	0	0	0	0	0	0	0	0	1	0	0	0	0	0	0	0	0	0	0	0	0	0	0	0	0	0	0	1
Giribet	61	23	0	0	0.042	0.31	0	0	0	0	0	0	0	0	0	0	0	0	0	0	0	0	0	0	0	0	0	1	0	1	0	0	0	0	0	0	0	0	0	0	0	0	0	0	0	0	0	0	0
Giribet	61	24	0	1	0.31	0.498	0	0	0	0	0	0	0	0	1	0	0	0	0	0	0	1	0	0	0	0	0	1	0	0	1	0	1	0	1	1	0	1	1	0	0	0	1	0	0	0	0	0	0
Giribet	61	25	0	1	0.666	0.966	1	1	1	1	0	0	1	0	1	0	1	1	1	1	1	0	1	1	1	1	1	0	1	0	1	1	1	0	0	1	1	1	1	1	1	0	0	1	0	1	1	1	1
Giribet	61	26	0	0	0.088	0.466	0	0	0	0	0	0	0	0	0	1	0	0	0	0	0	0	0	1	0	0	0	1	0	0	0	0	0	0	0	0	0	0	0	0	0	1	0	0	0	0	0	0	0
Giribet	61	27	0	0	0.032	0.286	0	0	0	0	0	0	0	0	0	0	0	0	0	0	0	0	0	0	1	0	0	0	1	0	0	0	0	0	0	0	0	0	0	0	0	0	0	0	0	0	0	0	0
Giribet	61	28	0	0	0.088	0.45	0	0	0	0	0	0	0	0	0	0	0	0	0	0	0	0	0	0	0	0	0	0	0	0	0	0	0	0	0	0	0	0	0	0	0	0	0	0	0	0	0	0	0
Giribet	61	29	0	1	0.296	0.7	0	0	0	1	0	0	0	0	0	1	0	1	1	1	0	0	0	0	0	0	0	0	0	1	1	0	0	0	1	0	1	0	0	1	0	0	0	1	0	0	0	0	1
Giribet	61	30	1	0	0.396	0.806	0	1	0	0	0	1	0	1	0	0	0	1	0	0	1	0	1	1	0	0	1	0	0	1	0	0	0	0	1	0	0	0	0	1	1	1	1	0	0	0	0	1	1
Giribet	61	31	1	1	0.88	0.998	1	1	1	1	1	1	0	1	1	1	1	1	1	1	1	1	1	1	1	1	1	1	1	1	1	1	1	1	1	1	1	1	1	1	1	1	1	1	1	1	1	1	1
Temkin	62	1	1	0	0.71	0.76	1	1	1	1	1	1	0	1	1	0	0	0	1	0	0	1	1	1	1	1	1	1	1	1	0	1	1	0	0	1	1	0	0	1	1	1	1	1	1	1	1	1	1
Temkin	62	2	0	1	0.484	0.642	1	1	1	0	0	0	1	0	1	1	1	1	1	0	0	1	0	1	0	0	0	1	1	1	0	1	0	1	1	0	0	1	0	0	1	0	0	1	1	0	0	1	1
Temkin	62	3	0	1	0.146	0.23	1	1	1	0	0	0	0	0	1	0	0	1	0	0	0	1	0	1	0	0	0	0	0	0	0	0	0	0	0	1	0	0	0	0	0	1	0	0	0	0	0	1	0
Temkin	62	4	0	1	0.192	0.276	0	1	1	0	0	0	0	0	1	0	0	0	0	0	0	0	0	1	0	0	0	0	0	0	0	0	0	1	0	1	0	0	0	0	1	1	0	1	0	0	0	1	0
Temkin	62	5	0	1	0.188	0.192	0	0	1	0	0	0	0	0	0	0	1	0	0	0	0	1	0	1	1	0	0	0	0	0	0	0	0	1	0	1	0	0	0	0	0	1	0	0	0	0	0	1	0
Temkin	62	6	0	0	0.222	0.308	1	0	1	0	0	0	1	0	1	0	0	0	0	0	0	0	0	0	0	0	0	0	1	0	0	0	0	0	0	0	0	0	0	0	1	0	0	0	1	0	0	1	0
Temkin	62	7	1	0	0.194	0.348	1	0	0	0	1	0	0	0	1	0	0	0	1	0	0	0	0	0	0	0	0	0	0	1	1	0	0	0	0	0	0	1	1	0	0	0	0	0	1	0	0	0	0
Temkin	62	8	1	1	0.896	0.986	1	1	1	1	1	0	1	1	1	1	1	0	1	1	1	0	1	1	1	0	1	1	1	1	1	0	1	1	1	1	0	1	1	1	1	1	1	1	1	1	1	1	0
Temkin	62	9	0	1	0.288	0.51	0	1	0	1	1	0	0	0	1	0	0	0	0	0	0	0	0	0	0	0	0	0	0	0	0	0	0	0	0	0	0	0	1	0	1	0	0	1	1	0	0	1	0
Temkin	62	10	0	1	0.334	0.422	0	0	1	0	0	1	1	0	1	0	1	0	0	0	0	0	0	0	1	0	0	1	0	0	0	0	0	0	1	1	1	1	0	0	0	1	1	0	0	1	1	1	0
Temkin	62	11	1	1	0.796	0.892	1	1	1	1	1	1	1	1	1	1	0	1	1	1	1	1	1	1	1	1	0	0	1	1	1	1	1	1	1	1	1	1	1	0	1	1	1	1	1	1	1	1	0
Temkin	62	12	0	0	0.248	0.386	1	0	0	0	1	1	0	0	1	1	0	0	0	0	0	0	0	1	0	0	0	0	0	0	0	0	0	0	1	0	1	0	1	0	0	1	0	0	0	0	1	0	0
Temkin	62	13	0	1	0.632	0.824	0	0	0	0	0	1	0	1	1	1	1	0	0	1	0	1	0	1	1	1	0	0	1	1	0	1	1	0	1	1	0	0	1	0	0	1	0	0	0	1	1	1	1
Temkin	62	14	0	1	0.468	0.628	1	0	0	0	1	1	0	0	1	1	0	0	0	1	0	0	0	1	0	0	0	0	1	0	0	0	0	0	0	0	1	0	0	0	0	0	0	1	0	0	1	1	1
Temkin	62	15	0	0	0.284	0.33	1	1	0	1	1	1	0	0	1	1	1	0	0	0	0	1	0	0	1	0	0	0	1	0	0	0	0	0	1	1	0	1	0	0	1	1	1	0	0	0	1	1	1
Temkin	62	16	0	1	0.244	0.316	0	0	0	0	0	1	0	0	1	1	1	0	0	0	0	1	0	0	1	0	0	0	0	0	0	0	0	0	0	0	0	0	0	0	0	0	0	0	0	1	1	1	1
GrafC	63	1	0	1	0.42	0.888	0	0	0	0	1	1	1	0	1	0	1	1	1	0	0	1	0	0	0	0	0	0	1	1	1	1	1	1	0	1	0	1	0	0	1	0	1	0	0	1	1	1	0
GrafC	63	2	0	1	0.104	0.952	0	0	0	0	0	0	0	0	0	0	0	1	0	0	0	0	0	0	0	0	0	0	0	0	0	0	0	0	1	0	0	0	1	0	0	0	0	0	0	0	0	0	1
GrafC	63	3	0	1	0.174	0.798	0	0	0	0	0	0	0	0	0	0	0	1	1	0	0	0	0	0	0	0	0	0	0	0	0	0	0	0	1	0	0	0	1	0	0	0	0	0	0	0	0	0	0
GrafC	63	4	0	0	0	0.108	0	0	0	0	0	0	0	0	0	0	0	0	0	0	0	0	0	0	0	0	0	0	0	0	0	0	0	0	0	0	0	0	0	0	0	0	0	0	0	0	0	0	0
GrafC	63	5	0	0	0	0.21	0	0	0	0	0	0	0	0	0	0	0	0	0	0	0	0	0	0	0	0	0	0	0	0	0	0	0	0	0	0	0	0	0	0	0	0	0	0	0	0	0	0	0
GrafC	63	6	0	0	0	0.188	0	0	0	0	0	0	0	0	0	0	0	0	0	0	0	0	0	0	0	0	0	0	0	0	0	0	0	0	0	0	0	0	0	0	0	0	0	0	0	0	0	0	0
GrafC	63	7	0	0	0.136	0.496	0	0	0	1	0	0	0	0	1	0	0	0	0	0	0	0	0	0	0	0	0	0	0	0	0	0	0	0	0	0	0	0	0	0	0	1	0	0	0	0	0	0	0
GrafC	63	8	0	1	0.452	0.962	0	0	1	0	1	0	1	0	1	0	0	0	0	0	1	1	1	0	0	1	0	0	1	0	1	0	0	0	1	1	1	0	1	0	0	1	0	1	0	1	1	0	1
GrafC	63	9	0	1	0.046	0.752	0	0	0	0	0	0	0	0	0	0	0	0	0	0	0	0	0	1	0	0	0	1	0	0	0	0	0	0	0	0	0	0	0	0	0	0	0	0	0	0	0	0	0
GrafC	63	10	0	0	0.058	0.314	0	0	0	0	1	0	1	0	0	0	0	0	0	0	0	1	0	1	0	0	0	0	0	0	0	0	0	0	1	0	0	0	0	0	0	1	0	0	0	0	0	0	0
GrafC	63	11	0	0	0.024	0.266	0	0	0	0	0	0	0	0	0	0	0	0	0	0	0	0	0	0	0	0	0	0	0	0	0	0	0	0	1	0	0	0	0	0	0	0	0	0	0	0	0	0	0
GrafC	63	12	1	1	0.522	0.996	1	1	0	0	0	0	1	0	0	1	1	1	1	0	0	0	0	0	0	1	1	1	0	1	0	0	0	0	0	0	1	0	1	0	0	1	1	1	1	0	0	0	0
GrafC	63	13	0	0	0.066	0.426	0	0	0	0	0	0	0	0	1	0	0	0	1	0	1	1	0	0	0	0	0	0	0	0	0	0	0	0	0	0	0	0	0	0	0	0	0	0	0	0	0	0	0
GrafC	63	14	0	0	0	0.212	0	0	0	0	0	0	0	0	0	0	0	0	0	0	0	0	0	0	0	0	0	0	0	0	0	0	0	0	0	0	0	0	0	0	0	0	0	0	0	0	0	0	0
GrafC	63	15	0	1	0.076	0.636	1	0	0	0	0	0	0	1	0	0	0	0	0	0	0	0	0	0	0	0	0	0	0	0	0	0	0	0	0	0	0	0	1	0	0	0	0	0	0	0	0	0	0
GrafC	63	16	0	0	0.002	0.266	0	0	0	0	0	0	0	0	0	0	0	0	0	0	0	0	0	0	0	0	0	0	0	0	0	0	0	0	0	0	0	0	0	0	0	0	0	0	0	0	0	0	0
GrafC	63	17	1	1	0.196	0.946	1	0	1	0	1	1	0	1	0	0	0	0	0	0	0	0	1	1	0	0	0	0	0	0	0	1	1	1	0	0	1	0	0	0	0	1	0	0	0	0	0	0	0
GrafC	63	18	0	0	0.062	0.468	0	0	0	0	0	0	0	0	0	0	0	0	0	0	0	0	0	0	0	0	0	0	0	0	0	0	0	1	0	0	0	0	0	0	0	0	0	0	0	0	0	0	0
GrafC	63	19	0	0	0.018	0.358	0	0	0	0	0	0	0	0	0	0	0	0	0	0	1	0	0	0	0	0	0	0	0	0	0	0	0	0	0	0	0	0	0	0	0	0	0	1	0	0	0	0	0
GrafC	63	20	0	0	0	0.194	0	0	0	0	0	0	0	0	0	0	0	0	0	0	0	0	0	0	0	0	0	0	0	0	0	0	0	0	0	0	0	0	0	0	0	0	0	0	0	0	0	0	0
GrafC	63	21	0	1	0.1	0.684	0	0	0	0	0	0	0	0	0	0	0	0	0	1	0	0	0	0	0	0	0	0	0	0	0	0	0	0	0	0	0	0	0	0	0	0	0	1	0	0	0	0	0
Monari	64	1	0	0	0.574	0.238	1	1	0	0	0	1	1	1	0	1	1	1	1	1	0	0	1	0	1	0	0	1	1	0	1	1	1	0	1	1	1	1	0	1	0	0	1	1	1	1	1	1	0
Monari	64	2	1	0	0.934	0.262	1	1	1	1	1	1	1	1	0	1	1	1	1	1	1	1	1	1	1	1	1	1	1	0	1	1	1	1	1	1	1	1	1	1	1	1	1	1	1	1	1	1	1
Monari	64	3	0	0	0.256	0.066	0	0	0	0	0	0	1	0	0	0	0	0	0	0	0	0	1	0	0	1	0	0	0	0	1	0	1	0	1	0	0	1	0	0	1	0	0	0	0	1	1	1	0
Monari	64	4	0	0	0.366	0.166	0	0	0	0	0	0	1	0	1	0	0	0	0	0	1	0	1	0	0	0	0	0	0	0	0	0	0	0	1	0	1	1	0	0	1	0	0	0	1	1	0	1	1
Monari	64	5	0	0	0.298	0.144	1	0	0	0	0	0	1	0	1	0	0	0	0	1	0	0	1	0	1	0	0	1	0	0	0	1	0	0	1	1	1	1	0	0	1	0	0	0	0	1	0	0	1
Monari	64	6	1	1	0.978	0.52	1	1	1	1	1	1	1	1	1	1	1	1	1	1	1	1	1	1	1	1	1	1	1	1	1	1	1	1	1	1	1	1	1	1	1	1	1	1	1	1	1	1	1
Monari	64	7	0	0	0.25	0.022	0	0	0	0	0	0	0	0	1	0	0	1	0	0	0	0	1	1	0	0	0	0	0	0	0	0	0	0	1	0	0	0	0	0	1	0	0	0	0	1	1	0	1
Monari	64	8	1	0	0.652	0.09	1	0	0	1	0	1	1	0	1	0	1	0	1	1	1	1	1	1	1	1	1	0	0	1	0	1	1	1	1	0	0	1	0	1	1	1	1	1	1	1	1	0	1
Monari	64	9	0	0	0.414	0.11	0	0	0	0	0	0	1	0	1	1	0	0	0	1	0	0	1	0	1	0	0	0	0	0	1	1	0	0	1	0	1	1	1	1	1	0	1	0	0	1	0	0	1
Monari	64	10	1	0	0.474	0.166	0	0	1	0	1	0	0	1	1	0	0	0	0	0	1	0	0	0	1	1	0	1	1	0	0	0	1	1	1	1	0	0	1	0	1	0	1	1	1	1	1	0	1
Monari	64	11	0	0	0.344	0.124	0	0	1	0	0	0	0	0	0	0	0	0	1	0	0	0	0	0	1	1	0	0	0	0	0	0	0	1	1	1	1	0	0	1	1	1	1	0	0	1	1	0	0
Monari	64	12	0	0	0.216	0.112	0	0	0	0	0	0	1	0	0	0	0	0	0	1	0	0	1	0	1	0	0	1	0	0	0	0	0	0	0	1	1	0	0	1	1	0	1	0	0	1	0	0	0
Monari	64	13	0	0	0.344	0.04	1	0	0	0	1	0	1	0	1	0	0	0	0	0	0	0	1	0	1	0	0	1	0	0	1	0	0	0	1	1	1	0	0	1	1	0	1	1	0	1	1	1	1
Monari	64	14	0	0	0.584	0.122	1	1	0	1	1	1	1	0	1	1	1	0	1	1	0	0	1	1	1	0	0	1	0	0	1	1	0	0	1	1	1	1	1	1	1	0	1	1	0	1	1	1	1
Monari	64	15	0	1	0.672	0.286	1	1	1	1	0	1	1	1	1	1	0	0	0	1	0	0	1	0	1	1	0	1	0	1	1	1	1	0	1	1	1	1	1	1	1	0	0	1	1	1	1	1	1
Monari	64	16	1	1	0.946	0.452	1	1	1	1	1	1	1	1	1	1	1	1	1	1	1	1	1	0	1	1	1	1	1	1	1	1	1	1	1	1	1	1	1	1	1	0	1	1	1	1	0	1	1
Monari	64	17	1	1	0.96	0.58	1	1	1	1	1	1	1	1	1	1	1	1	1	1	1	0	1	1	1	1	1	1	1	1	1	1	1	1	1	1	1	1	1	1	1	1	1	1	1	1	1	1	1
Monari	64	18	1	1	0.994	0.846	1	1	1	1	1	1	1	1	1	1	1	1	1	1	1	1	1	1	1	1	1	1	1	1	1	1	1	1	1	1	1	1	1	1	1	1	1	1	1	1	1	1	1
Korniushin	65	1	0	1	0.198	0.788	0	0	0	0	0	0	0	0	0	1	0	0	0	0	0	0	0	0	0	1	0	0	0	1	0	1	1	0	0	0	1	0	0	0	0	0	0	1	0	0	0	0	0
Korniushin	65	2	1	1	0.832	0.998	1	1	0	0	1	1	1	1	0	1	0	1	1	1	1	1	0	1	1	0	1	1	1	1	1	1	1	1	1	0	0	1	0	1	1	1	1	1	1	1	1	1	1
Korniushin	65	3	1	1	0.86	1	1	0	1	1	0	0	0	1	1	1	1	1	1	1	1	1	1	1	1	1	1	1	1	1	1	1	1	1	0	0	0	1	1	1	1	1	1	1	1	1	1	1	1
Korniushin	65	4	0	0	0.022	0.39	0	0	0	0	0	0	0	0	0	0	0	0	0	0	0	0	1	0	0	1	0	0	0	0	0	0	0	0	0	0	0	0	0	0	0	0	0	0	0	0	0	0	0
Korniushin	65	5	0	1	0.098	0.564	0	0	0	0	0	0	0	0	0	0	0	1	0	0	0	1	1	0	0	0	0	1	1	0	0	0	0	0	0	0	0	0	0	0	0	0	0	0	0	0	0	1	0
Korniushin	65	6	0	0	0.2	0.514	0	0	0	0	0	0	1	0	0	0	0	0	0	0	0	0	1	0	0	0	0	1	1	0	0	0	1	0	0	0	0	0	0	0	0	0	1	0	0	0	0	1	0
Korniushin	65	7	0	1	0.87	1	1	1	1	1	1	1	1	1	1	0	1	1	1	1	1	1	1	1	0	1	1	1	1	1	1	1	1	0	0	1	1	1	1	1	1	1	1	1	1	1	1	0	1
Korniushin	65	8	0	0	0	0.15	0	0	0	0	0	0	0	0	0	0	0	0	0	0	0	0	0	0	0	0	0	0	0	0	0	0	0	0	0	0	0	0	0	0	0	0	0	0	0	0	0	0	0
Korniushin	65	9	0	0	0.004	0.39	0	0	0	0	0	0	0	0	0	0	0	0	0	0	0	0	0	0	0	0	0	0	0	0	0	0	0	0	0	0	0	0	0	0	0	0	0	0	0	0	0	0	0
Korniushin	65	10	0	0	0.082	0.442	0	0	0	0	1	0	0	0	0	0	0	0	1	0	1	0	1	0	0	0	0	0	0	1	0	0	0	0	0	0	0	0	0	0	0	0	0	0	0	0	1	0	0
Korniushin	65	11	0	0	0.152	0.488	0	0	0	0	1	0	0	0	0	0	0	0	1	0	1	0	1	0	0	0	1	0	1	1	0	0	0	0	0	0	0	0	0	0	0	0	1	0	0	0	1	0	0
Korniushin	65	12	0	0	0.002	0.35	0	0	0	0	0	0	0	0	0	0	0	0	0	0	0	0	0	0	0	0	0	0	0	0	0	0	0	0	0	0	0	0	0	0	0	0	0	0	0	0	0	0	0
Korniushin	65	13	0	0	0.008	0.264	0	0	0	0	0	0	0	0	0	0	0	0	0	0	0	0	0	0	0	0	0	0	0	0	0	0	0	0	0	0	0	0	0	0	0	0	0	0	0	0	0	0	0
Korniushin	65	14	0	0	0	0.302	0	0	0	0	0	0	0	0	0	0	0	0	0	0	0	0	0	0	0	0	0	0	0	0	0	0	0	0	0	0	0	0	0	0	0	0	0	0	0	0	0	0	0
Korniushin	65	15	0	1	0.104	0.912	0	0	1	0	0	0	0	1	0	0	0	0	0	0	0	0	0	0	0	0	0	0	0	0	0	1	0	0	0	0	0	0	0	0	0	0	0	0	1	0	0	0	0
Korniushin	65	16	0	1	0.558	0.998	1	1	1	0	1	0	1	1	1	0	0	1	0	0	0	0	1	1	0	0	1	1	1	0	1	1	0	0	1	0	1	0	0	1	0	1	1	1	0	1	1	0	0
Korniushin	65	17	0	0	0	0.15	0	0	0	0	0	0	0	0	0	0	0	0	0	0	0	0	0	0	0	0	0	0	0	0	0	0	0	0	0	0	0	0	0	0	0	0	0	0	0	0	0	0	0
Korniushin	65	18	0	1	0.026	0.608	0	0	0	0	0	0	0	0	0	0	0	0	0	0	0	1	0	0	0	0	0	1	0	0	0	0	0	0	0	0	0	0	0	0	0	0	0	0	0	0	0	0	0
Korniushin	65	19	0	0	0.004	0.15	0	0	0	0	0	0	0	0	0	0	0	0	0	0	0	0	0	0	0	0	0	0	0	0	0	0	0	0	0	0	0	0	0	0	0	0	0	0	0	0	0	0	0
Korniushin	65	20	0	0	0.012	0.426	0	0	0	0	0	0	1	0	0	0	0	0	0	0	0	0	0	0	0	0	0	0	0	0	0	0	0	0	0	0	0	0	0	0	0	0	0	0	0	0	0	0	0
Korniushin	65	21	0	0	0	0.11	0	0	0	0	0	0	0	0	0	0	0	0	0	0	0	0	0	0	0	0	0	0	0	0	0	0	0	0	0	0	0	0	0	0	0	0	0	0	0	0	0	0	0
Korniushin	65	22	0	0	0	0.126	0	0	0	0	0	0	0	0	0	0	0	0	0	0	0	0	0	0	0	0	0	0	0	0	0	0	0	0	0	0	0	0	0	0	0	0	0	0	0	0	0	0	0
Korniushin	65	23	0	0	0.008	0.386	0	0	0	0	0	0	0	0	0	0	0	0	0	0	0	0	0	0	0	0	0	0	0	0	0	0	0	0	0	0	0	0	0	0	0	0	0	0	0	0	0	0	0
Korniushin	65	24	0	1	0.034	0.592	0	0	0	0	0	0	1	0	0	0	0	0	0	0	0	0	0	0	0	0	0	0	0	0	0	0	0	0	0	0	0	0	0	0	0	0	0	0	0	0	0	0	0
Korniushin	65	25	0	1	0.02	0.658	0	0	0	0	0	0	0	0	0	0	0	0	0	0	0	1	0	0	0	0	0	1	0	0	0	0	0	0	0	0	0	0	0	0	0	0	0	0	0	0	0	0	0
Korniushin	65	26	0	1	0.014	0.53	0	0	0	0	0	0	1	0	0	0	0	0	0	0	0	0	0	0	0	0	0	0	0	0	0	0	0	0	0	0	0	0	0	0	0	0	0	0	0	0	0	0	0
Korniushin	65	27	0	1	0.012	0.348	0	0	0	0	0	0	0	0	0	0	0	0	0	0	0	0	0	0	0	0	0	0	0	0	0	0	0	0	0	0	0	0	0	0	0	0	0	0	0	0	0	0	0
Korniushin	65	28	0	1	0.03	0.67	0	0	0	0	0	0	0	0	0	0	0	0	0	0	0	0	0	0	0	0	0	0	0	0	0	0	0	0	0	0	0	1	0	0	0	0	0	0	0	0	0	0	0
Korniushin	65	29	0	0	0.178	0.64	0	0	0	0	0	1	0	0	0	1	0	0	0	0	0	1	0	0	0	0	1	1	0	0	0	0	1	0	1	0	0	0	0	0	0	1	0	0	1	1	0	0	0
Korniushin	65	30	0	0	0	0.304	0	0	0	0	0	0	0	0	0	0	0	0	0	0	0	0	0	0	0	0	0	0	0	0	0	0	0	0	0	0	0	0	0	0	0	0	0	0	0	0	0	0	0
Korniushin	65	31	0	1	0.352	0.954	0	0	1	0	0	0	0	1	0	1	0	0	0	0	1	1	1	0	0	0	1	1	0	0	0	1	1	0	0	0	0	0	1	0	0	0	0	0	1	0	0	0	0
Korniushin	65	32	0	0	0.004	0.556	0	0	0	0	0	0	0	0	0	0	0	0	0	0	0	0	0	0	0	0	0	0	0	0	0	0	0	0	0	0	0	0	0	0	0	0	0	0	0	0	0	0	0
Korniushin	65	33	1	0	0.108	0.586	0	0	0	0	0	0	0	1	0	0	0	0	0	0	0	0	0	0	0	0	0	0	0	0	0	0	0	1	0	0	0	0	1	0	0	0	0	0	0	0	0	0	1
Harper	66	1	0	0	0.098	0.196	0	0	0	0	0	0	0	0	0	0	0	0	0	0	0	0	0	0	0	0	0	0	0	0	0	1	0	0	0	1	0	0	0	0	0	0	0	0	0	0	0	0	1
Harper	66	2	0	0	0.122	0.224	0	0	0	0	0	0	0	0	0	1	1	0	1	0	0	0	0	0	0	0	0	0	0	0	0	0	0	0	0	1	0	0	0	0	0	0	0	0	0	0	0	0	1
Harper	66	3	0	0	0.06	0.064	0	0	0	0	0	0	0	0	0	0	0	0	0	0	0	0	0	0	1	0	0	0	0	0	0	0	0	0	0	0	0	0	0	0	0	0	0	0	0	0	0	0	0
Harper	66	4	0	0	0.026	0.034	0	0	0	0	0	0	0	0	0	0	0	0	0	0	0	0	0	0	1	0	0	0	0	0	0	0	0	0	0	1	0	0	0	0	1	0	0	0	0	1	0	0	0
Harper	66	5	1	0	0.838	0.948	1	1	1	1	1	0	1	0	1	1	1	1	1	1	1	1	1	1	1	1	0	1	1	1	1	1	1	1	1	1	1	1	1	1	1	1	1	1	1	1	1	1	0
Harper	66	6	0	1	0.392	0.538	0	0	1	0	0	0	1	1	0	0	0	0	0	0	0	1	1	0	1	0	0	0	1	0	0	0	1	1	0	1	0	0	0	1	1	0	0	0	0	1	0	1	0
Harper	66	7	0	1	0.182	0.23	0	0	1	0	0	0	1	1	0	0	0	0	0	0	1	1	0	0	1	0	0	0	0	0	0	0	0	1	0	0	0	0	0	0	0	0	0	0	0	1	0	0	0
Harper	66	8	1	0	0.156	0.158	0	0	0	0	0	0	0	0	0	0	0	0	0	0	0	1	0	1	1	0	0	0	0	0	0	1	0	1	0	1	0	0	0	0	0	1	0	0	0	1	1	0	0
Harper	66	9	0	0	0.21	0.354	0	0	0	0	0	0	0	0	0	0	0	1	0	0	0	1	0	1	0	0	0	0	0	0	0	1	0	0	0	0	0	0	0	0	0	0	0	0	1	1	1	1	0
Harper	66	10	0	0	0.058	0.114	0	0	0	0	0	0	0	0	0	0	0	1	0	0	0	1	0	0	0	0	0	0	0	0	0	0	0	0	0	1	0	0	0	0	1	0	0	0	0	0	0	0	0
Harper	66	11	0	1	0.832	0.904	1	1	1	1	1	1	1	1	1	1	0	1	1	1	0	1	1	1	1	1	0	1	1	1	1	1	1	1	1	0	1	1	1	0	1	1	1	1	1	1	1	0	1
Harper	66	12	0	0	0.322	0.472	1	0	1	0	0	1	0	0	0	0	1	1	0	1	1	1	0	1	0	0	1	0	0	0	0	0	1	0	1	0	0	0	0	0	1	1	0	0	1	1	0	0	1
Harper	66	13	1	1	0.604	0.66	1	0	1	1	0	0	1	1	0	1	1	1	1	1	1	1	1	1	1	1	1	0	1	0	0	0	1	1	1	1	0	1	1	1	1	0	0	0	1	1	1	0	0
Hickman1996B	67	1	0	1	0.998	1	1	1	1	1	1	1	1	1	1	1	1	1	1	1	1	1	1	1	1	1	1	1	1	1	1	1	1	1	1	1	1	1	1	1	1	1	1	1	1	1	1	1	1
Hickman1996B	67	2	0	1	0.244	0.744	1	0	0	1	0	0	1	1	0	0	0	0	1	1	0	1	1	0	0	0	1	0	0	1	0	0	0	0	0	0	0	0	1	0	0	0	0	0	0	0	1	0	0
Hickman1996B	67	3	0	1	0.268	0.878	0	0	1	0	1	1	0	0	1	0	0	0	1	0	0	1	0	0	0	0	1	0	0	0	1	0	0	0	0	0	1	0	0	0	1	1	0	0	0	0	0	0	0
Hickman1996B	67	4	1	0	0.526	0.96	0	1	0	1	1	1	1	1	0	1	0	0	1	1	0	0	1	1	1	1	0	0	1	1	1	0	0	1	0	1	1	0	0	1	0	1	1	1	0	1	1	0	1
Emberton	68	1	0	1	0.106	0.808	0	0	0	1	0	0	0	0	1	0	0	1	0	0	0	0	0	0	0	0	0	0	1	1	1	0	0	0	0	0	1	0	0	0	1	1	0	0	0	0	0	0	0
Emberton	68	2	0	1	0.088	0.892	0	0	1	0	0	1	0	1	0	0	0	0	0	0	0	0	0	0	0	0	0	0	0	0	0	0	0	1	0	0	0	0	0	0	0	0	0	1	0	0	0	0	0
Emberton	68	3	0	1	0.154	0.806	0	1	0	0	0	0	0	0	1	0	0	0	0	0	0	1	0	1	0	0	0	0	0	1	0	0	0	0	0	0	0	1	0	0	0	0	0	0	0	0	0	0	0
Emberton	68	4	0	1	0.142	0.82	0	0	0	0	0	0	0	0	0	0	0	1	0	0	0	0	0	0	0	0	0	0	0	0	1	0	0	0	0	0	0	0	0	0	0	0	1	0	1	0	0	0	0
Emberton	68	5	0	1	0.298	0.972	0	1	1	1	0	0	1	0	0	0	0	0	0	1	0	0	0	1	1	0	0	0	1	0	0	1	1	0	1	1	0	0	0	0	1	1	0	1	0	0	0	1	1
Emberton	68	6	0	1	0.336	0.96	0	1	0	0	0	0	0	1	0	0	0	1	0	1	0	0	0	1	1	0	0	0	0	0	0	1	0	1	0	0	0	0	1	0	1	0	0	0	0	0	1	0	1
Emberton	68	7	0	1	0.16	0.776	0	0	0	0	0	0	1	0	0	1	0	1	0	0	0	0	1	0	0	0	0	1	0	0	0	0	0	0	0	0	0	0	0	0	0	0	0	1	0	0	1	0	0
Emberton	68	8	0	1	0.144	0.772	0	0	0	1	0	0	0	0	0	0	0	1	0	0	0	1	0	0	0	0	0	1	0	0	0	0	0	0	0	0	1	0	0	0	0	0	0	0	0	0	0	0	0
Emberton	68	9	0	1	0.2	0.754	1	0	1	0	0	0	1	0	0	0	1	1	0	0	0	0	0	0	1	1	1	0	0	0	0	0	1	0	1	1	0	0	0	0	0	0	1	0	0	0	0	0	0
Emberton	68	10	0	1	0.224	0.822	0	1	0	0	0	1	0	0	0	1	0	0	0	0	0	1	0	0	0	0	1	0	0	0	0	0	0	0	0	0	0	0	1	0	0	0	1	0	0	0	0	0	1
Emberton	68	11	0	1	0.474	0.998	0	0	0	1	0	0	0	0	0	1	0	1	0	1	0	1	0	0	0	0	1	0	0	1	0	1	1	1	0	1	0	1	1	1	1	0	0	0	1	1	1	1	0
Emberton	68	12	0	1	0.204	0.792	0	0	0	1	0	1	0	0	0	0	0	1	0	1	0	0	0	0	1	1	0	0	0	0	0	0	0	1	1	0	1	0	0	1	0	0	0	0	0	0	1	1	0
Emberton	68	13	0	1	0.198	0.812	1	0	0	1	0	0	0	1	0	0	0	0	0	0	1	0	1	1	0	0	0	0	0	0	1	1	0	0	0	0	0	0	0	0	0	0	0	1	0	0	0	1	1
Emberton	68	14	0	1	0.19	0.802	0	0	0	0	1	0	0	0	0	0	0	0	0	0	0	0	0	0	1	1	0	0	0	0	1	0	0	0	0	0	0	0	0	1	1	0	0	0	1	0	1	0	0
Emberton	68	15	0	1	0.23	0.798	0	0	0	0	1	0	0	0	0	1	0	0	1	0	1	0	0	0	0	0	0	0	1	0	1	0	0	0	0	0	1	0	0	0	0	0	1	0	0	0	0	1	0
Emberton	68	16	0	1	0.194	0.792	0	0	0	0	0	1	0	0	0	0	1	0	1	0	0	0	0	0	0	1	0	0	1	0	0	0	0	0	0	0	1	1	0	0	0	0	0	0	1	1	0	0	0
Emberton	68	17	1	0	0.28	0.526	0	1	0	1	0	1	1	0	0	1	0	0	0	0	1	0	0	0	0	1	0	1	1	0	0	1	0	0	0	0	0	1	0	0	0	1	0	0	0	1	0	0	1
Emberton	68	18	0	1	0.532	0.99	1	0	1	0	1	0	0	1	0	0	1	1	1	1	0	0	1	0	0	0	1	1	1	1	1	0	1	0	0	1	1	0	0	0	1	0	1	1	1	0	1	0	0
Emberton	68	19	0	0	0.102	0.488	0	0	0	0	0	0	0	0	0	0	0	0	0	0	0	0	0	0	0	0	0	1	0	0	0	0	0	0	0	0	0	0	0	0	0	1	0	0	0	0	0	0	1
Emberton	68	20	1	0	0.174	0.88	0	0	1	0	0	0	0	0	0	0	0	0	0	0	1	1	0	0	0	0	0	1	1	0	0	0	0	0	0	0	1	1	0	0	0	1	0	0	0	0	0	0	0
Emberton	68	21	0	0	0.022	0.45	0	0	0	0	0	0	0	0	0	0	0	0	0	0	0	0	0	0	0	0	0	1	0	0	0	0	0	0	0	0	0	0	0	0	0	0	0	0	0	0	0	0	1
Emberton	68	22	0	1	0.132	0.78	0	0	0	0	0	0	0	0	0	0	0	0	0	0	1	0	1	1	0	0	0	0	1	1	0	0	0	0	0	0	0	0	0	0	0	0	0	1	0	0	0	0	0
Emberton	68	23	1	1	0.348	0.984	1	0	1	0	0	1	0	1	1	0	0	0	1	0	1	0	1	1	0	1	1	1	1	1	0	0	0	0	1	0	1	1	0	1	0	0	0	1	0	1	0	0	1
Emberton	68	24	1	1	0.168	0.96	0	0	0	1	0	1	1	1	0	0	0	0	1	0	0	1	0	0	0	0	0	0	0	0	0	0	0	0	0	0	0	1	0	0	0	0	0	0	0	1	0	0	0
Emberton	68	25	1	0	0.032	0.798	0	0	0	0	0	0	0	0	0	0	0	0	0	0	0	0	0	0	0	0	0	1	0	0	0	0	0	0	0	0	0	1	0	0	0	0	0	0	0	0	0	0	0
Emberton	68	26	0	1	0.184	0.81	0	0	0	0	0	0	1	0	1	0	0	0	0	0	0	0	0	1	0	0	0	0	0	1	0	0	1	0	0	0	0	0	0	0	0	0	0	0	1	0	0	0	1
Emberton	68	27	0	1	0.178	0.816	0	0	0	0	1	0	0	0	0	0	1	0	0	0	0	0	0	0	0	0	0	0	0	1	0	0	0	0	1	0	1	0	0	0	0	1	0	0	0	0	0	0	0
Emberton	68	28	0	1	0.172	0.812	0	0	0	0	0	0	0	0	0	0	0	0	0	0	0	1	0	0	0	0	1	0	0	0	0	0	0	0	0	0	0	0	0	1	0	0	0	0	0	0	0	0	0
Emberton	68	29	0	0	0.058	0.706	0	0	0	0	0	0	0	0	0	0	0	0	0	0	0	0	0	0	0	0	0	0	0	0	0	0	0	0	0	0	0	0	0	1	0	0	0	0	0	0	0	0	0
Schander	69	1	0	1	0.762	0.996	1	0	1	1	1	0	0	1	1	1	1	1	1	1	1	1	1	1	1	1	1	1	1	0	0	1	1	1	1	1	1	1	1	0	0	0	1	1	0	1	1	1	1
Schander	69	2	0	0	0.026	0.24	0	0	0	0	0	0	0	0	0	0	0	0	0	0	0	0	0	0	0	0	0	0	0	0	0	0	0	0	0	0	0	0	0	0	0	0	0	0	0	0	0	0	0
Schander	69	3	0	1	0.138	0.372	0	0	0	0	0	0	0	0	0	0	0	0	0	0	0	1	0	0	0	0	0	1	0	0	0	0	0	1	0	0	0	1	0	0	0	0	0	0	0	0	0	0	0
Schander	69	4	0	0	0.186	0.42	0	0	0	0	0	0	0	0	1	0	0	0	0	1	0	0	0	1	0	0	0	0	0	0	1	0	0	0	1	0	0	1	0	0	0	0	0	0	1	0	0	1	0
Schander	69	5	1	1	0.708	0.998	0	0	1	1	0	0	1	1	1	1	1	1	1	1	1	1	0	1	1	0	1	1	0	0	1	1	0	1	1	0	0	0	0	0	0	1	1	1	0	0	1	1	0
Schander	69	6	0	1	0.17	0.51	0	0	0	0	0	0	1	0	1	0	0	0	0	0	0	0	0	0	0	0	0	1	0	0	0	0	0	0	1	0	0	1	0	0	1	0	0	0	0	0	0	0	0
Schander	69	7	1	0	0.068	0.432	0	0	0	0	0	0	0	0	0	1	0	0	0	0	0	0	0	0	0	0	0	0	0	0	0	0	0	0	0	0	0	0	0	0	1	0	0	0	0	0	0	0	0
Schander	69	8	0	1	0.09	0.514	0	0	0	0	0	0	0	0	0	0	0	0	0	0	0	0	0	1	0	0	0	0	0	0	0	0	0	0	0	0	0	1	0	0	1	0	0	0	0	0	1	0	0
Schander	69	9	1	1	0.714	0.98	0	1	1	1	1	0	1	1	1	0	1	0	1	0	0	0	1	1	0	1	0	0	0	0	0	1	1	1	1	1	1	1	1	1	1	1	1	1	0	1	1	1	1
Schander	69	10	0	1	0.172	0.568	0	0	1	0	0	0	1	0	0	0	0	0	0	0	0	1	0	0	0	0	0	1	0	0	1	1	0	0	0	0	0	1	1	0	1	0	0	0	0	0	0	0	0
Rosenberg	70	1	1	1	0.922	1	1	1	1	1	1	1	1	0	0	1	1	1	1	1	1	1	1	1	1	1	1	1	1	1	1	1	1	1	1	1	1	1	1	1	1	1	1	1	1	1	1	1	1
Rosenberg	70	2	1	1	0.788	0.952	1	1	1	1	1	1	1	1	1	0	1	1	1	1	1	0	1	1	0	1	0	0	1	1	0	1	1	1	1	1	1	1	1	0	1	1	1	1	1	1	1	1	1
Rosenberg	70	3	1	0	0.352	0.594	0	0	0	1	0	1	1	1	1	0	0	0	0	0	0	1	0	1	0	0	0	1	0	1	0	1	1	0	0	0	1	0	0	1	1	0	1	0	1	1	1	0	0
Rosenberg	70	4	0	1	0.52	0.76	1	1	0	1	0	0	0	0	0	1	0	1	0	1	0	1	1	1	0	1	1	0	0	0	1	1	0	1	0	1	0	1	1	1	1	0	0	1	1	1	1	1	1
Rosenberg	70	5	0	1	0.314	0.622	0	1	0	0	0	0	0	0	0	1	0	1	0	0	0	0	0	1	0	1	1	0	0	0	0	1	0	1	0	0	0	1	1	0	0	0	0	1	0	0	0	1	1
Rosenberg	70	6	0	0	0.336	0.636	0	1	0	0	1	0	0	0	0	1	0	1	0	0	0	0	0	1	0	1	1	0	0	0	0	1	0	1	0	0	0	1	1	0	0	0	0	1	0	0	0	1	1
Rosenberg	70	7	1	0	0.568	0.862	0	1	0	1	0	1	1	1	1	1	1	1	0	0	1	0	0	0	0	1	1	0	0	1	1	1	1	1	1	0	0	1	1	1	1	0	1	1	0	0	1	1	1
Rosenberg	70	8	1	0	0.262	0.53	0	1	0	1	0	0	0	0	0	1	0	1	0	0	0	0	0	0	0	1	1	0	0	0	1	0	0	1	0	0	0	1	1	0	1	0	0	0	0	0	1	1	0
Rosenberg	70	9	1	0	0.66	0.884	0	1	0	1	1	1	1	0	1	1	0	1	0	0	0	0	1	1	0	1	1	1	0	1	1	1	1	1	0	0	1	1	1	0	1	1	1	1	0	1	1	1	1
Collin	71	1	0	1	1	1	1	1	1	1	1	1	1	1	1	1	1	1	1	1	1	1	1	1	1	1	1	1	1	1	1	1	1	1	1	1	1	1	1	1	1	1	1	1	1	1	1	1	1
Collin	71	2	0	1	0.618	0.736	0	1	1	1	0	0	1	0	1	1	0	0	1	1	0	0	1	1	1	1	0	1	0	0	1	1	0	1	1	1	1	1	1	0	1	0	1	0	1	1	0	0	1
Collin	71	3	0	1	0.452	0.61	0	0	0	1	0	0	1	1	0	1	0	0	1	0	1	0	0	1	1	0	0	0	0	0	0	1	1	0	1	1	0	1	0	1	0	0	1	0	1	1	0	0	0
Collin	71	4	0	0	0.08	0.298	1	0	0	1	1	0	0	0	0	0	0	0	0	0	0	0	0	0	0	0	1	0	0	0	0	0	0	0	0	0	0	0	0	0	0	0	0	0	0	0	0	0	0
Collin	71	5	1	0	0.442	0.83	1	0	0	0	0	1	1	0	1	0	1	0	0	1	1	0	0	1	0	0	0	0	0	0	0	1	0	0	0	0	1	0	0	0	0	0	1	0	0	0	0	1	1
Collin	71	6	0	0	0.022	0.1	0	0	0	0	0	0	0	0	0	0	0	0	0	0	0	0	0	0	0	0	0	0	0	0	0	0	0	0	0	0	0	0	0	0	0	0	0	0	0	0	0	0	0
Collin	71	7	0	0	0.044	0.068	0	0	0	0	0	0	0	0	0	0	0	0	0	0	0	0	0	0	0	0	0	0	0	0	0	1	0	0	0	0	0	0	0	0	0	1	0	0	0	0	0	0	0
Collin	71	8	1	0	0.152	0.5	0	0	0	0	0	1	0	0	1	0	0	0	0	0	0	0	0	0	0	0	0	1	0	0	0	1	0	0	0	0	1	0	1	0	0	0	0	0	0	0	0	0	0
Collin	71	9	0	1	0.092	0.33	0	0	0	0	0	0	1	0	1	1	0	1	0	0	0	0	0	0	0	0	0	0	0	0	1	0	0	0	0	0	0	0	0	0	0	0	0	0	0	0	1	0	0
Collin	71	10	0	0	0.124	0.328	0	0	0	1	0	0	0	1	0	1	0	0	1	0	0	0	0	1	0	0	0	0	0	0	0	0	0	1	0	0	0	0	0	1	0	0	0	1	0	0	0	0	0
Collin	71	11	1	1	0.51	0.938	1	0	0	1	1	0	1	1	1	0	0	1	0	1	0	1	0	1	1	1	0	0	0	0	1	1	0	1	1	1	0	0	1	0	1	1	1	1	1	1	0	0	0
Collin	71	12	0	0	0.052	0.24	0	0	0	0	0	0	0	0	0	0	0	0	0	0	0	0	0	1	0	0	0	0	0	0	0	0	0	0	0	0	0	0	0	0	0	0	1	0	0	0	0	0	0
Collin	71	13	0	1	0.072	0.184	0	0	1	1	0	0	0	0	0	1	0	0	0	0	0	0	0	0	0	0	0	0	0	0	0	0	0	0	0	0	0	0	0	0	0	0	0	0	0	0	0	0	0
Collin	71	14	0	1	0.042	0.114	0	0	0	0	0	0	0	0	0	0	0	0	0	0	0	0	0	1	0	0	0	0	0	0	0	0	0	0	0	1	0	0	0	0	0	0	0	0	0	0	0	0	0
Collin	71	15	1	1	0.746	0.948	1	0	0	1	1	1	1	1	0	0	1	1	1	1	0	1	1	1	1	1	1	1	1	1	1	0	1	1	0	1	0	1	0	1	1	1	1	1	1	1	1	0	1
Collin	71	16	0	1	0.718	0.958	1	1	1	1	0	1	1	1	1	0	1	1	1	0	1	1	1	1	1	1	1	0	1	0	0	1	0	1	0	1	1	1	1	1	1	0	1	1	0	1	1	0	1
Haas	72	1	0	1	0.532	0.222	1	0	0	1	1	1	1	0	1	1	1	1	0	1	0	0	1	1	1	0	0	1	0	0	1	1	1	1	0	1	1	1	0	0	0	1	1	1	1	1	1	0	0
Haas	72	2	0	0	0.522	0.254	1	0	1	0	1	1	1	0	0	1	1	1	0	0	0	0	1	1	0	1	1	1	0	0	1	1	1	1	0	1	1	0	0	0	1	1	1	1	1	1	0	0	1
Haas	72	3	0	0	0.2	0.072	1	0	1	0	1	0	1	0	0	0	0	0	0	0	0	0	0	1	0	0	0	1	0	0	1	1	1	1	0	1	0	0	0	0	0	0	0	0	1	0	0	0	0
Haas	72	4	0	0	0.718	0.362	1	1	1	0	1	1	1	1	1	1	1	1	1	0	1	0	0	1	0	1	0	1	1	0	1	1	1	1	0	1	1	1	0	1	1	1	1	1	1	0	1	0	0
Haas	72	5	0	1	0.734	0.232	0	1	1	0	0	0	1	1	0	0	0	1	0	0	1	1	1	0	1	1	1	1	0	1	0	1	1	1	1	1	1	0	0	1	0	1	1	0	1	1	0	1	1
Haas	72	6	1	0	0.294	0.11	1	0	0	0	0	0	0	0	0	0	0	1	0	1	0	0	0	0	0	0	1	1	1	0	0	1	1	1	0	1	0	1	0	0	0	0	0	0	1	1	0	0	1
Haas	72	7	0	0	0.27	0.044	0	0	0	0	1	0	0	0	0	0	0	1	0	0	0	1	0	0	0	0	1	0	1	0	1	1	0	1	1	0	0	1	0	0	0	1	0	0	1	0	1	0	0
Haas	72	8	0	0	0.162	0.004	0	0	1	0	0	0	1	0	0	0	0	0	0	0	0	0	0	1	0	0	0	1	0	0	1	0	1	1	0	1	0	0	0	0	0	0	0	0	1	0	0	0	0
Haas	72	9	0	0	0.248	0.014	0	0	0	0	0	0	1	0	1	0	0	0	0	0	0	0	0	1	1	0	0	1	0	0	1	0	1	1	0	1	0	1	0	0	0	0	1	0	1	0	0	0	0
Haas	72	10	0	0	0.368	0.088	0	0	0	1	1	0	1	0	1	0	0	0	1	1	0	0	1	1	1	0	1	1	0	0	1	1	1	1	0	1	0	1	0	0	0	0	1	0	1	1	0	0	0
Haas	72	11	0	0	0.208	0.038	0	0	0	0	1	0	0	0	1	0	0	0	0	0	0	0	1	0	0	0	0	0	0	1	0	0	0	0	1	0	0	1	0	0	0	0	0	0	1	0	0	0	0
Haas	72	12	0	0	0.414	0.104	0	0	0	0	1	1	1	0	0	0	0	0	0	0	0	0	1	1	0	0	0	0	1	1	1	0	1	1	1	1	0	1	0	0	0	1	0	1	1	0	1	0	0
Vermeij	73	1	1	0	0.362	0.146	0	1	1	0	0	1	0	1	0	0	1	0	1	1	0	0	1	1	1	1	0	1	0	1	1	1	1	0	1	0	1	0	0	1	1	0	0	1	0	0	0	1	0
Vermeij	73	2	1	1	0.466	0.206	0	0	1	0	1	0	1	0	1	0	1	0	1	1	0	1	1	1	1	0	1	0	0	0	1	1	1	1	0	0	0	0	1	1	1	1	1	1	0	0	1	0	0
Vermeij	73	3	0	0	0.216	0.026	0	0	0	0	0	0	0	0	0	0	0	0	0	1	0	0	1	1	0	0	0	0	0	0	0	1	1	0	0	0	0	0	1	1	1	0	0	1	0	1	1	0	0
Vermeij	73	4	1	0	0.28	0.11	0	0	1	0	1	0	0	1	0	0	0	0	0	1	0	0	1	1	0	1	0	1	0	0	0	1	1	0	0	0	0	0	1	1	1	0	0	1	0	1	1	0	0
Vermeij	73	5	0	1	0.776	0.426	0	1	1	0	1	1	1	1	1	1	1	1	1	1	0	1	1	1	1	1	1	1	1	1	1	1	1	1	1	1	1	1	1	1	1	1	1	1	1	1	1	1	1
Vermeij	73	6	1	1	0.988	0.706	1	1	1	1	1	1	1	1	1	1	1	1	1	1	1	1	1	1	1	1	1	1	1	1	1	1	1	1	1	1	1	1	1	1	1	1	1	1	1	1	1	1	1
Vermeij	73	7	1	1	0.986	0.604	1	1	1	1	1	1	1	1	1	1	1	1	1	1	1	1	1	1	1	1	1	1	1	1	1	1	1	1	1	0	1	1	1	1	1	1	1	1	1	1	1	1	1
Vermeij	73	8	1	0	0.654	0.188	1	1	0	1	1	1	1	1	0	0	1	1	1	0	1	1	1	1	0	0	0	1	1	0	1	1	1	0	0	1	1	1	1	1	1	0	1	1	1	1	1	1	1
Vermeij	73	9	1	0	0.62	0.156	1	1	0	1	1	1	0	0	0	0	0	1	1	0	1	1	0	0	0	0	0	0	1	1	1	1	1	0	0	1	0	1	1	0	1	0	0	1	1	1	1	1	1
Williams	74	1	1	0	1	0.622	1	1	1	1	1	1	1	1	1	1	1	1	1	1	1	1	1	1	1	1	1	1	1	1	1	1	1	1	1	1	1	1	1	1	1	1	1	1	1	1	1	1	1
Williams	74	2	1	0	1	0.674	1	1	1	1	1	1	1	1	1	1	1	1	1	1	1	1	1	1	1	1	1	1	1	1	1	1	1	1	1	1	1	1	1	1	1	1	1	1	1	1	1	1	1
Williams	74	3	1	0	0.794	0.712	1	1	0	1	0	1	1	0	1	0	1	1	0	1	1	0	1	1	1	0	0	1	0	0	1	1	0	1	1	0	1	1	0	1	1	1	1	1	1	1	1	1	1
Williams	74	4	1	0	1	0.954	1	1	1	1	1	1	1	1	1	1	1	1	1	1	1	1	1	1	1	1	1	1	1	1	1	1	1	1	1	1	1	1	1	1	1	1	1	1	1	1	1	1	1
Williams	74	5	1	1	1	0.582	1	1	1	1	1	1	1	1	1	1	1	1	1	1	1	1	1	1	1	1	1	1	1	1	1	1	1	1	1	1	1	1	1	1	1	1	1	1	1	1	1	1	1
Williams	74	6	1	1	0.956	0.338	1	1	1	1	1	1	1	1	1	1	1	1	1	1	1	1	1	1	1	1	1	0	1	1	1	1	1	0	1	1	1	1	1	1	1	1	1	1	1	1	1	1	1
PerezL08	75	1	1	0	0.716	0.184	1	0	1	1	0	1	0	1	0	1	1	1	0	1	1	0	1	0	1	1	1	1	1	1	1	1	1	0	1	1	1	1	1	1	1	1	1	1	0	1	0	0	1
PerezL08	75	2	1	0	0.31	0.056	0	0	0	1	0	1	1	1	0	1	1	0	0	0	0	0	0	0	1	1	0	1	0	1	0	1	0	0	0	0	1	0	0	0	0	0	1	0	1	0	0	0	0
PerezL08	75	3	1	0	0.38	0.048	1	0	1	1	0	1	0	0	0	1	1	1	0	0	1	1	0	0	0	1	0	0	1	0	0	1	0	0	1	1	0	0	0	1	0	0	1	0	1	0	1	1	0
PerezL08	75	4	1	0	0.29	0.048	1	0	1	0	0	1	1	0	0	1	1	1	0	0	1	1	0	0	0	1	0	1	1	0	0	1	0	0	1	0	0	0	0	1	0	0	1	0	1	0	0	0	0
PerezL08	75	5	1	1	0.902	0.44	1	0	1	1	0	1	1	1	1	1	1	1	0	0	1	1	1	0	1	1	1	1	1	1	1	1	1	1	1	1	0	1	1	1	1	1	1	1	1	1	1	1	1
PerezL08	75	6	1	0	0.64	0.044	0	1	1	1	1	0	1	1	1	1	0	1	1	1	1	1	0	0	0	0	1	1	0	1	0	0	1	1	1	1	0	0	0	0	0	1	0	1	0	1	1	1	0
PerezL08	75	7	1	0	0.714	0.23	0	1	1	1	1	1	1	1	1	1	0	1	1	1	1	1	1	0	0	1	1	1	1	1	1	0	0	1	1	1	1	1	1	1	1	1	0	1	1	1	1	1	1
PerezL08	75	8	0	0	0.606	0.024	0	1	0	1	1	1	0	1	1	1	0	0	1	1	1	0	1	1	1	0	1	0	0	1	1	0	1	0	0	1	1	1	1	0	1	0	0	1	0	1	1	0	1
PerezL08	75	9	0	1	0.574	0.242	0	1	1	0	1	0	1	1	1	1	0	1	1	0	1	1	1	0	0	0	0	0	0	0	0	0	1	1	1	0	0	1	1	0	0	1	1	1	1	1	1	1	1
PerezL08	75	10	1	0	0.734	0.234	1	1	0	0	1	1	0	1	0	0	1	1	1	1	1	1	1	1	0	1	1	1	0	0	1	0	1	0	1	1	1	1	1	1	1	1	1	0	0	0	1	1	1
PerezL08	75	11	1	1	0.976	0.482	1	1	1	1	1	1	1	1	1	1	1	1	1	1	1	1	1	1	1	1	1	1	1	1	1	1	1	1	1	1	1	1	1	1	1	1	1	1	1	1	1	1	1
PerezL08	75	12	0	0	0.638	0.146	1	1	1	1	0	1	1	1	1	1	0	1	1	0	0	1	0	0	1	1	1	1	1	1	1	1	0	1	1	1	1	1	0	1	1	1	1	1	1	0	0	0	0
PerezL08	75	13	1	0	0.744	0.446	1	1	1	1	1	1	1	1	0	1	1	1	1	1	1	1	1	1	1	1	1	1	1	1	1	1	0	1	1	0	1	1	0	1	1	0	1	1	1	0	0	0	0
Oakley05	76	1	0	1	0.766	0.994	1	1	1	1	1	1	1	1	1	0	1	1	1	1	0	1	1	1	1	1	0	1	1	1	0	0	1	1	1	1	1	1	1	1	1	1	1	1	1	1	1	1	0
Oakley05	76	2	0	1	0.248	0.668	0	0	1	0	1	0	0	0	1	0	0	0	0	1	0	1	1	0	0	0	0	0	1	1	0	0	0	0	0	0	0	0	1	0	0	0	0	1	0	0	1	1	0
[truncated: 25 more rows]
[truncated: 206 more columns]

## Sheet: Taxon Shift, new technologies
Reference							Edited Data Matrix			Taxon Shift Test (#nodes)								Taxon Shift Test (#steps)
Author	Year	Title	Publication		Classification	Ingroup	Taxa	Characters	Soft:Hard	Static, random missing data (average)	Down, random missing data (average)	Up, random missing data (average)	Static, pseudoextinct	Down, pseudoextinct	Up, pseudoextinct	Significantly Down, pseudoextinct	Significantly Up pseudoextinct	Static, random missing data (average)	Down, random missing data (average)	Up, random missing data (average)	Static, pseudoextinct	Down, pseudoextinct	Up, pseudoextinct	Significantly Down, pseudoextinct	Significantly Up pseudoextinct
Shirai	1996	Phylogenetic Interrelationships of Neoselachians (Chondrichthyes: Euselachii)	Interrelationships of Fishes	pp.9-34	Chondrichthyes	Neoselachi	51	105	0.314286	1.784	27.442	20.774	15	16	19	1	2	0.282	39.144	10.574	9	33	8	1	2
Carvalho	1996	Higher-Level Elasmobranch Phylogeny, Basal Squaleans, and Paraphyly	Interrelationships of Fishes	pp.35-62	Chondrichthyes	Elasmobranchi	18	64	0.34375	7.298	5.294	4.408	10	3	4	2	1	2.244	11.138	3.618	5	11	1	1	0
Klug	2010	Monophyly, phylogeny and systematic position of the †Synechodontiformes (Chondrichthyes, Neoselachii)	Zoologica Scripta	39:37-49	Chondrichthyes	Squalomorphi	19	110	0.345455	7.8	6.024	3.176	9	6	2	2	1	1.572	12.092	3.336	2	14	1	1	1
Goto	2001	Comparative Anatomy, Phylogeny and Cladistic Classification of the Order Orectolobiformes (Chondrichthyes, Elasmobranchii)	Memoirs of the Graduate School of Fisheries Sciences, Hokkaido University	48:1-100	Chondrichthyes	Orectolobiformes	16	126	0.460317	9.088	3.758	2.154	6	6	6	2	1	0.204	14.12	0.676	0	14	1	1	0
McEachran et al	1996	Interrelationships of the Batoid Fishes (Chondrichthyes: Batoidea)	Interrelationships of Fishes	pp.63-84	Chondrichthyes	Batoidea	26	55	0.236364	5.196	14.37	5.434	10	8	7	2	1	2.898	18.03	4.072	6	14	5	3	2
Gonzalez-Isais & Dominguez	2004	Comparative Anatomy of the Superfamily Myliobatoidea (Chondrichthyes) With Some Comments on Phylogeny	Journal of Morphology	262:517-535	Chondrichthyes	Myliobatoidea	17	70	0.271429	8.428	4.148	3.424	10	5	1	1	0	2.386	10.102	3.512	5	10	1	2	0
Diogo	2007	N/A	The Origin of Higher Clades	p.388	Osteichthyes	Actinopterygii	73	270	0.455556	10.716	21.134	40.15	13	21	38	5	9	0.294	64.112	7.594	1	60	11	3	3
Diogo	2005	N/A	Morphological Evolution, Adaptations, Homoplasies, Constraints and Evolutionary trends	p.502	Osteichthyes	Siluriformes	75	278	0.327338	14.156	34.56	25.284	23	31	20	3	1	0.418	64.548	9.034	2	66	6	3	2
Johnson & Patterson	1996	Relationships of Lower Euteleostean Fishes	Interrelationships of Fishes	pp.251-332	Osteichthyes	Osmeridae	17	108	0.209091	10.132	2.14	2.728	13	2	0	1	0	1.494	12.996	0.51	2	12	1	3	1
Davis	2010	Evolutionary relationships of the Aulopiformes (Euteleostei: Cyclosquamata): a molecular and total evidence approach	Origin and Phlyogenetic Interrelationships of Teleosts (eds Nelson, Schultze, Wilson)	pp.431-470	Osteichthyes	Aulopiformes	43	139	0.223022	5.752	8.724	27.524	17	11	14	2	3	1.752	24.964	15.284	2	34	6	7	1
Yamaguchi	2000	Phylogenetic analyses of myctophid fishes using morphological characters: Progress, problems,and future perspectives	Japanese Journal of Ichthyology	47:87-107	Osteichthyes	Myctophidae	34	54	0.555556	3.318	14.298	15.384	4	16	13	2	1	1.012	26.532	5.456	1	27	5	3	1
Harold & Weitzman	1996	Interrelationships of Stomiiform Fishes	Interrelationships of Fishes	pp.333-353	Osteichthyes	Stomiiformes	15	51	0.352941	13.948	0.022	0.03	9	2	3	2	3	13.896	0.08	0.024	4	7	3	7	3
Johnson & Patterson	1993	Percomorph phylogeny: A survey of acanthomorphs and a new proposal	Bulletin of Marine Science	52:554-626	Osteichthyes	Acanthomorphi	16	38	0.289474	8.796	3	3.204	15	0	0	0	0	1.582	11.51	1.908	4	11	0	1	0
Endo	2002	Phylogeny of the Order Gadiformes (Teleostei, Paracanthopterygii)	Memoirs of the Graduate School of Fisheries Sciences, Hokkaido University	49:75-149	Osteichthyes	Gadiformes	22	38	0.421053	10.862	6.99	3.148	12	6	3	1	0	5.318	14.244	1.438	7	13	1	3	0
Hertwig	2008	Phylogeny of the Cyprinodontiformes (Teleostei, Atherinomorpha):	Zoologica Scripta	37:141-174	Osteichthyes	Cyprinodontiformes	69	171	0.409357	3.306	28.42	36.274	3	47	18	32	10	1.964	56.258	15.778	0	55	13	40	10
Costa	2008	Monophyly and taxonomy of the Neotropical seasonal killifish genus Leptolebias (Teleostei: Aplocheiloidei:Rivulidae), with the description of a new genus	Zoological Journal of the Linnean Society	153:147-160	Osteichthyes	3 genera	12	67	0.522388	7.744	1.58	1.676	8	2	1	0	0	1.666	8.996	0.338	1	10	0	3	0
Costa	2006	Descriptive morphology and phylogenetic relationships among species of the Neotropical annual killifish genera Nematolebias and Simpsonichthys (Cyprinodontiformes: Aplocheiloidei: Rivulidae)	Neotropical Ichthyology	4:1-26	Osteichthyes	Simpsonichthys	44	109	0.394495	26.45	10.208	6.342	13	21	9	12	5	6.332	33.92	2.748	1	39	3	15	2
Shinohara & Imamura	2005	Anatomical description and phylogenetic classification of the orbicular velvetfishes (Scorpaenoidea: Caracanthus)	Ichthyological Research	52:64-76	Osteichthyes	Scorpaenoidea	45	109	0.284404	21.464	11.08	11.456	21	13	10	3	4	4.748	34.782	4.47	4	35	5	1	0
Imamura	1996	Phylogeny of the Family Platycephalidae and Related Taxa (Pisces : Scorpaeniformes)	Species Diversity	1:123-233	Osteichthyes	Platycephalidae	30	67	0.253731	0.71	14.008	14.282	9	12	8	0	0	1.748	17.554	9.698	8	15	6	1	1
Ayache & Near	2009	The Utility of Morphological Data in Resolving Phylogenetic Relationships of Darters as Exemplified with Etheostoma	Bulletin of the Peabody Museum of Natural History	50:327-346	Osteichthyes	Etheostoma	86	135	0.422222	4.534	38.454	42.012	4	38	43	11	11	0.252	55.874	28.874	0	49	36	13	9
Westneat	1993	Phylogenetic relationships of the tribe Cheilinini (Labridae: Perciformes)	Bulletin of Marine Science	52:351-394	Osteichthyes	Cheilinini	24	84	0.202381	22.576	0.186	0.238	21	1	1	1	1	6.504	16.224	0.272	6	16	1	7	1
Wilkinson	1997	Characters congruence and quality: a study of neuroanatomical and traditional data in caeclian phylogeny	Biological Review	72:423-470	Amphibia	Gynophiona	17	70	0.514286	3.832	7.3	5.868	4	9	4	5	1	1.082	14.058	1.86	1	15	1	5	0
Wilkison & Nussbaum	1996	On the Phylogenetic Position of the Uraeotyphlidae (Amphibia: Gymnophiona)	Copeia	3:550-562	Amphibia	Uraeotyphlidae	15	47	0.404255	7.858	3.338	2.804	5	7	2	2	1	3.188	9.816	0.996	0	14	0	3	0
Wiens et al	2005	Ontogeny Discombobulates Phylogeny: Paedomorphosis and Higher-Level Salamander Relationships	Systematic Biology	54:91-110	Amphibia	Caudata	36	306	0.248366	8.956	8.582	7.462	9	10	6	5	1	0.186	22.8	2.014	0	25	0	3	0
Larson & Dimmick	1993	Phylogenetic Relationships of the Salamander Families: An Analysis of Congruence among Morphological and Molecular Characters	Herpetological Monographs	7:77-93	Amphibia	Caudata	14	30	0.5	6.052	3.268	3.68	6	3	4	1	0	0.27	11.402	1.328	1	10	2	1	1
Titus & Larson	1995	A MOLECULAR PHYLOGENETIC PERSPECTIVE ON THE EVOLUTIONARY RADIATION OF THE SALAMANDER FAMILY SALAMANDRIDAE	Systematic Biology	44:125-151	Amphibia	Salamandridae	18	44	0.681818	0.394	10.854	5.752	0	7	10	2	1	0.03	15.028	1.942	0	13	4	2	0
Jackman et al	1997	Phylogenetic Relationships of Bolitoglossine Salamanders: A Demonstration of the Effects of Combining Morphological and Molecular Data Sets	Molecular Biology and Evolution	14:883-891	Amphibia	Bolitoglossini	10	36	0.527778	6.196	2.296	0.508	4	4	1	2	0	2.436	6.126	0.438	0	8	1	2	0
Mendelson et al	2000	Phylogenetic relationships among marsupial frog genera (Anura: Hylidae	Zoological Journal of the Linnean Society	128:125-148	Amphibia	Hemiphractinae	23	48	0.208333	5.316	9.88	6.804	3	13	6	6	1	0.75	16.544	4.706	0	18	4	3	2
Wiens et al	2005	Hylid Frog Phylogeny and Sampling Strategies for Speciose Clades	Systematic Biology	54:719-748	Amphibia	Hylidae	43	132	0.30303	1.406	20.798	19.796	2	16	21	2	7	0.066	34.946	6.988	0	31	11	6	5
Ponssa	2008	Cladistic analysis and osteological descriptions of the frog species in the Leptodactylus fuscus species group (Anura, Leptodactylidae)	Journal of Zoological Systematics and Evolutionary Research	46:249-266	Amphibia	Leptodactylus	18	64	0.40625	4.084	7.57	5.346	5	9	3	3	1	0.118	14.948	1.934	0	14	3	2	2
Scott	2005	A phylogeny of ranid frogs (Anura: Ranoidea: Ranidae), based on a simultaneous analysis of morphological and molecular data	Cladistics	21:507-574	Amphibia	Ranidae	74	178	0.365169	7.59	30.93	34.48	9	30	34	3	1	0.056	56.586	16.358	0	56	17	4	3
Hill	2005	Integration of Morphological Data Sets for Phylogenetic Analysis of Amniota: The Importance of Integumentary Characters and Increased Taxonomic Sampling	Systematic Biology	54:530-547	Sauropsida	Sauropsida	20	283	0.222615	13.66	2.988	2.352	19	0	0	0	0	4.566	11.884	2.55	14	5	0	0	0
Stephen & Wiens	2003	Ecological diversification and phylogeny of emydid turtles	Biological Journal of the Linnean Society	79:577-610	Sauropsida	Emydidae	68	234	0.222222	5.538	33.65	27.812	4	37	26	6	5	0.004	53.708	13.288	0	54	13	6	5
Lee	2005	Squamate phylogeny, taxon sampling, and data congruence	Organisms, Diversity & Evolution	5:25-45	Sauropsida	Squamata	18	289	0.484429	10.792	4.494	1.714	11	5	1	3	1	0.008	16.03	0.962	0	16	1	4	1
Frost et al	2001	Total Evidence, Sequence Alignment, Evolution of Polychrotid Lizards, and a Reclassification of the Iguania (Squamata: Iguania)	American Museum Novitates	3343:1-38	Sauropsida	Iguania	40	82	0.609756	0.782	24.742	12.476	0	24	14	5	2	0.064	34.05	3.886	0	32	6	7	2
Wiens & Etheridge	2003	PHYLOGENETIC RELATIONSHIPS OF HOPLOCERCID LIZARDS: CODING AND COMBINING MERISTIC, MORPHOMETRIC, AND POLYMORPHIC DATA USING STEP MATRICES	Herpetologica	59:375-398	Sauropsida	Hoplocercidae	17	45	0.666667	1.776	5.894	8.33	8	4	4	0	1	0.032	11.6	4.368	0	15	1	1	1
Frost et al	2001	Phylogenetics of the Lizard Genus Tropidurus (Squamata: Tropiduridae: Tropidurinae): Direct Optimization, Descriptive Efficiency, and Sensitivity Analysis of Congruence Between Molecular Data and Morphology	Molecular Phylogenetics and Evolution	21:352-371	Sauropsida	Tropidurus	26	85	0.6	2.946	10.708	11.346	1	18	6	8	0	0.038	22.106	2.856	0	24	1	5	0
Wiens & Reeder	1997	Phylogeny of the Spiny Lizards (Sceloporus) Based on Molecular and Morphological Evidence	Herpetological Monographs	11:1-101	Sauropsida	Sceloporus	104	201	0.751244	3.832	7.3	5.868	4	9	4	5	1	-	-	-	-	-	-	-	-
Lee & Scanlon	2002	Snake phylogeny based on osteology, soft anatomy and ecology	Biological Reviews	77:333-401	Sauropsida	Serpentes	19	252	0.198413	16.986	0.654	0.36	16	1	1	1	1	0.606	16.958	0.436	0	16	2	4	1
Scanlon & Lee	2004	Phylogeny of Australasian venomous snakes (Colubroidea, Elapidae, Hydrophiinae) based on phenotypic and molecular evidence	Zoologica Scripta	33:335-366	Sauropsida	Hydrophiinae	43	87	0.528736	0.376	19.262	22.362	0	24	18	4	1	0.08	30.682	11.238	0	35	7	5	1
Livezey & Zusi	2006	Higher-order phylogeny of modern birds (Theropoda, Aves: Neornithes) based on comparative anatomy: I. Methods and characters.	Zoological Journal of the Linnean Society	149:1-95	Sauropsida	Neornithines	145	1974	0.221378	15.93	52.496	75.574	28	47	69	7	7	0.088	126.082	17.83	0	129	15	5	4
Mayr & Clarke	2003	The deep divergences of neornithine birds: a phylogenetic analysis of morphological characters	Cladistics	19:527-553	Sauropsida	Neornithines	32	138	0.23913	1.94	18.794	11.266	1	20	11	4	2	0.1	26.332	5.568	0	26	6	3	2
Ksepka	2009	Broken gears in the avian molecular clock: new phylogenetic analyses support stem galliform status for Gallinuloides wyomingensis	Cladistics	25:173-197	Sauropsida	Galliformes	60	119	0.252101	11.732	18.212	29.056	13	15	31	3	4	1.596	40.322	17.082	3	47	9	5	3
Livezey	1996	A PHYLOGENETIC ANALYSIS OF GEESE AND SWANS (ANSERIFORMES: ANSERINAE), INCLUDING SELECTED FOSSIL SPECIES	Systematic Biology	45:415-450	Sauropsida	Anserinae	31	101	0.648649	6.388	15.174	8.438	3	21	6	7	1	0.264	27.824	1.912	0	28	2	9	1
Livezey	1998	A Phylogenetic Analysis of the Gruiformes (Aves) Based on Morphological Characters, with an Emphasis on the Rails (Rallidae)	Philosophical Transactions of the Royal Society B	353:2077-2151	Sauropsida	Gruiformes	52	266	0.342105	12.74	21.684	16.576	10	20	21	3	10	0.658	43.076	7.266	0	47	4	18	4
Livezey	2009	Phylogenetics of modern shorebirds (Charadriformes) based on phenotypic evidence: I-Characterization	Bulletin of the Carnegie Museum of Natural History	40:1-96	Sauropsida	Charadriformes	223	930	0.56129	20.436	67.8	133.764	13	86	123	47	34	0.216	167.446	54.338	0	185	37	73	9
Mayr	2005	Tertiary plotopterids (Aves, Plotopteridae) and a novel hypothesis on the phylogenetic relationships of penguins (Spheniscidae)	Journal of Zoological Systematics and Evolutionary Research	43:61-71	Sauropsida	Pelicaniformes	18	61	0.245902	9.212	4.792	2.996	11	3	3	2	1	1.282	13.22	2.498	2	13	2	0	2
Novacek	1992	FOSSILS, TOPOLOGIES, MISSING DATA, AND THE HIGHER LEVEL PHYLOGENY OF EUTHERIAN MAMMALS	Systematic Biology	41:58-73	Mammalia	Eutheria	18	60	0.333333	13.248	2.568	1.184	17	0	0	0	0	2.75	13.428	0.822	5	11	1	1	1
Voss & Jansa	2009	PHYLOGENETIC RELATIONSHIPS AND CLASSIFICATION OF DIDELPHID MARSUPIALS, AN EXTANT RADIATION OF NEW WORLD METATHERIAN MAMMALS	Bulletin of the America Museum of Natural History	322:1-54	Mammalia	Didelphidae	49	115	0.295652	0.282	13.124	34.594	0	13	35	3	2	0.152	19.562	28.286	0	19	29	7	1
Weksler	2006	PHYLOGENETIC RELATIONSHIPS OF ORYZOMINE RODENTS (MUROIDEA: SIGMODONTINAE): SEPARATE AND COMBINED ANALYSES OF MORPHOLOGICAL AND MOLECULAR DATA	Bulletin of the America Museum of Natural History	296:1-48	Mammalia	Orzyomyini	27	83	0.325301	2.646	12.264	11.09	3	12	11	0	1	0.138	22.368	3.494	0	25	1	0	0
Carleton	1980	Phylogenetic Relationships in Neotomine-Peromyscine Rodents (Muroidea) and a Reappraisal of the Dichotomy within New World Cricetinae	Miscellaneous Publications Museum of Zoology, University of Michigan	157:1-149	Mammalia	Muriodea	63	77	0.467532	9.146	23.73	29.124	7	27	28	11	6	0.27	46.904	14.826	0	51	11	6	4
Wetterer et al	2000	PHYLOGENY OF PHYLLOSTOMID BATS (MAMMALIA: CHIROPTERA): DATA FROM DIVERSE MORPHOLOGICAL SYSTEMS, SEX CHROMOSOMES, AND RESTRICTION SITES	Bulletin of the America Museum of Natural History	248:1-200	Mammalia	Phyllostomidae	31	115	0.765217	6.316	15.434	8.25	6	17	7	3	1	0.202	26.786	3.012	0	28	2	1	1
Carstens et al	2002	A Phylogeny of the Neotropical Nectar-Feeding Bats (Chiroptera: Phyllostomidae) Based on Morphological and Molecular Data	Journal of Mammalian Evolution	9:23-53	Mammalia	Phyllostomidae	39	118	0.483051	2.012	22.192	13.796	8	19	11	2	2	0.118	34.488	3.394	2	36	0	1	0
Simmons & Conway	2001	PHYLOGENETIC RELATIONSHIPS OF MORMOOPID BATS (CHIROPTERA: MORMOOPIDAE) BASED ON MORPHOLOGICAL DATA	Bulletin of the America Museum of Natural History	258:1-97	Mammalia	Mormoopidae	14	153	0.437908	9.838	1.736	1.426	10	1	2	0	0	0.072	12.464	0.464	0	13	0	0	0
Shoshani et al	1996	Primate Phylogeny: Morphological vs Molecular Results	Molecular Phylogenetics and Evolution	5:102-154	Mammalia	Anthropoidea	14	154	0.383117	9.594	1.726	1.68	13	0	0	0	0	0.52	11.532	0.948	3	10	0	0	0
Heyning	1997	SPERM WHALE PHYLOGENY REVISITED: ANALYSIS OF THE MORPHOLOGICAL Evidence	Marine Mammal Science	13:596-613	Mammalia	Cetacea	10	36	0.361111	7.12	0.768	1.112	5	1	3	2	1	2.678	5.388	0.934	1	6	2	0	1
Messenger & McGuire	1998	Morphology, Molecules, and the Phylogenetics of Cetaceans	Systematic Biology	47:90-124	Mammalia	Cetacea	51	181	0.314917	11.044	18.344	20.612	25	11	14	2	0	1.504	9.478	3.018	2	9	3	1	1
Zrzavy & Ricánková	2004	Phylogeny of Recent Canidae (Mammalia, Carnivora): relative reliability and utility of morphological and molecular datasets	Zoologica Scripta	33:311-333	Mammalia	Canidae	10	129	0.534884	2.49	3.722	2.788	2	3	1	1	1	0.014	8.396	0.59	0	9	0	0	0
Gaubert et al	2005	Mosaics of convergences and noise in morphological phylogenies: What's in a viverrid-like carnivoran?	Systematic Biology	54:865-894	Mammalia	Feliformia	44	330	0.209091	4.33	17.582	21.088	4	25	14	5	1	0.048	28.368	14.584	0	32	11	5	1
Littlewood & Smith	1995	A combined morphological and molecular phylogeny for sea urchins (Echinoidea: Echinodermata)	Philosophical Transactions of the Royal Society B	347:213-234	Echinodermata	Echinoidea	17	67	0.268657	4.348	7.168	4.484	5	4	7	0	2	1.142	11.706	3.152	2	8	6	1	2
Giribet and Wheeler	2002	On bivalve phylogeny: a high-level analysis of the Bivalvia (Mollusca) based on combined morphology and DNA sequence data	Invertebrate Biology	121:271-324	Bivalvia	Bivalvia	68	168	0.672619	3.702	30.116	33.182	3	36	28	6	3	0.414	41.34	25.246	1	47	19	8	2
Temkin	2006	Morphological perspective on the classification and evolution of Recent Pterioidea (Mollusca: Bivalvia)	Zoological Journal of the Linnean Society	148:253-312	Bivalvia	Pterioidea	19	103	0.572816	8.938	5.074	3.988	7	8	3	6	1	0.38	15.994	1.626	0	17	1	3	0
Graf & Cummings	2006	Palaeoheterodont diversity (Mollusca: Trigonioida + Unionoida): what we know and what we wish we knew about freshwater mussel evolution	Zoological Journal of the Linnean Society	148:343-394	Bivalvia	Palaeoheterodonta	37	40	0.725	0.398	26.422	10.18	1	28	8	10	2	0.126	32.016	4.858	0	31	6	10	1
Monari	2009	Phylogeny and biogeography of pholadid bivalve Barnea (Anchomasa) with considerations on the phylogeny of Pholadoidea	Acta Palaeontological Polonica	54:315-335	Bivalvia	Pholadoidea	29	40	0.275	2.396	11.654	13.95	13	6	7	0	2	1.924	14.744	11.332	14	11	3	2	1
Korniushin & Glaubrecht	2002	Phylogenetic analysis based on the morphology of viviparous freshwater clams of the family Sphaeriidae (Mollusca, Bivalvia, Veneroida)	Zoologica Scripta	31:415-459	Bivalvia	Sphaeriidae	50	69	0.768116	2.274	31.82	14.906	1	35	13	3	3	0.566	41.226	7.208	0	44	5	4	3
Harper et al	2000	Relationships between the extant Anomalodesmata: a cladistic test	Zoological Journal of the Linnean Society	148:395-420	Bivalvia	Anomalodesmata	16	43	0.581395	2	6.256	6.744	3	4	8	0	1	1.224	11.51	2.266	1	10	4	1	0
Hickman	1996	Phylogeny and patterns of evolutionary radiation in trochoidean gastropods	Origin and Evolutionary Radiation of the Mollusca (ed. Taylor)	pp.177-198	Gastropoda	Turbinidae	11	32	0.75	1.104	7.168	1.728	1	6	3	2	3	0.03	9.596	0.374	0	8	2	2	2
Emberton	1995	When shells do not tell: 145 million years of evolution in North land snails, with a revision and conservation prioritiesAmerica’s polygyrid	Malacologia	37:69-110	Gastropoda	Polygyridae	51	58	0.793103	0.916	34.99	14.094	4	39	7	4	1	4.34	38.89	6.77	4	42	4	4	1
Schander et al	1999	Anatomy, phylogeny and biology of Odostomella and Herviera, with the description of a new species of Odostomella	Ophelia	51:39-76	Gastropoda	Pyramidellidae	16	36	0.666667	4.648	5.342	5.01	6	6	3	3	1	0.02	13.46	1.52	0	13	2	4	1
Rosenberg	1996	Independent Evolution of Terrestriality in Atlantic Truncatellid Gastropods	Evolution	50:682-693	Gastropoda	Truncatellidae	14	33	0.606061	5.962	3.814	3.224	7	2	4	1	2	0.852	10.57	1.578	3	9	1	2	0
Collin	2003	The utility of morphological characters in gastropod phylogenetics: an example from the Calyptraeidae	Biological Journal of the Linnean Society	78:541-593	Gastropoda	Calyptraeidae	77	116	0.655172	0.828	32.25	42.922	0	26	50	5	6	0.082	56.064	19.854	0	47	29	4	4
Haasl	2000	Phylogenetic Relationships among Nassariid Gastropods	Journal of Paleontology	74:839-852	Gastropoda	Nassariid	22	35	0.285714	5.372	5.21	10.418	4	4	13	0	3	0.838	15.504	4.658	1	12	8	0	3
Vermeij & Carlsson	2000	The muricid gastropod subfamily Rapaninae: phylogeny and ecological history	Paleobiology	26:19-46	Gastropoda	Rapaninae	24	49	0.285714	1.974	9.282	11.744	5	10	8	3	1	0.374	15.728	6.898	1	16	6	4	3
Williams et al	1996	A supra-ordinal classification of the Brachiopoda	Philosophical Transactions: Biological Sciences	351:1171-1193	Brachiopoda	Brachiopoda	10	51	0.215686	8.298	0.392	0.31	9	0	0	0	0	1.14	7.52	0.34	0	9	0	0	0
Perez-Losada et al	2008	The tempo and mode of barnacle evolution	Molecular Phylogenetics and Evolution	46:328-346	Crustacea	Thoracica	25	38	0.263158	4.192	6.872	5.936	9	3	5	1	3	0.742	8.376	2.882	1	9	2	0	4
Oakley	2005	Myodocopa (Crustacea: Ostracoda) as models for evolutionary studies of light and vision: multiple origins of bioluminescence and extreme sexual dimorphism	Hydrobiologia	538:179-192	Crustacea	Myodocopa	16	30	0.7	1.896	9.94	3.164	0	9	6	1	1	0.266	13.706	1.028	1	12	2	4	1
Park et al	2002	Phylogenetic Relationships of Gomphocythere (Ostracoda) in Lake Tanganyika, East Africa	Journal of Crustacean Biology	22:15-27	Crustacea	Gomphocythere	17	36	0.472222	0.354	6.262	9.384	0	3	13	1	3	0.146	12.884	2.97	0	11	5	1	3
Karasawa & Kato	2003	The family Goneplacidae MacLeay, 1838 (Crustacea:Decapoda: Brachyura): systematics, phylogeny, and fossil records	Paleontological Research	7:129-151	Crustacea	Goneplacidae	15	41	0.341463	6.292	3.858	3.85	6	4	4	2	1	1.504	9.478	3.018	2	9	3	1	1
						All taxa	2840		Totals	534.766	1046.38	1077.85	618	1071	965	298	193	100.926	2010.27	495.806	135	2035	431	372	130
						All taxa, minus root taxa	2762		Totals excluding extreme terminals and root adjacent terminals	451.898	973.668	1010.44	527	1011	924	286	182
											Up	1077.85		Up	965	Up	193		Up	495.806		Up	431	Up	130
											Total	2124.23		Total	2036	Total	491		Total	2506.07		Total	2466	Total	502
											Proportion	0.507408		Proportion	0.473969	Proportion	0.393075		Proportion	0.197842		Proportion	0.174777	Proportion	0.258964
											p-value (binomial)	0.749408		p-value (binomial, using 0.5)	0.00997086	p-value (binomial)	1.23565e-06		p-value (binomial)	7.90639e-216		p-value (binomial)	0.00193626	p-value (binomial)	2.37223e-28
														p-value (binomial, using value from random)	0.00136768
											With Exclusions
											p-value	0.796918		p-value (binomial, using 0.5)	0.0252745	p-value (binomial)	8.77013e-07
														p-value (binomial, using value from random)	0.00279807

## Sheet: Taxon Shift, traditional search
Reference							Edited Data Matrix			Taxon Shift Test (#nodes)
Author	Year	Title	Publication		Classification	Ingroup	Taxa	Characters	Soft:Hard	Static, random missing data (average)	Down, random missing data (average)	Up, random missing data (average)	Static, pseudoextinct	Down, pseudoextinct	Up, pseudoextinct	Significantly Down, pseudoextinct	Significantly Up pseudoextinct
Shirai	1996	Phylogenetic Interrelationships of Neoselachians (Chondrichthyes: Euselachii)	Interrelationships of Fishes	pp.9-34	Chondrichthyes	Neoselachi	51	105	0.314286	0.784	31.67	17.546	11	20	19	1	3
Carvalho	1996	Higher-Level Elasmobranch Phylogeny, Basal Squaleans, and Paraphyly	Interrelationships of Fishes	pp.35-62	Chondrichthyes	Elasmobranchi	18	64	0.34375	9.432	3.484	4.084	8	1	8	1	5
Klug	2010	Monophyly, phylogeny and systematic position of the †Synechodontiformes (Chondrichthyes, Neoselachii)	Zoologica Scripta	39:37-49	Chondrichthyes	Squalomorphi	19	110	0.345455	7.982	5.572	3.446	8	7	2	5	1
Goto	2001	Comparative Anatomy, Phylogeny and Cladistic Classification of the Order Orectolobiformes (Chondrichthyes, Elasmobranchii)	Memoirs of the Graduate School of Fisheries Sciences, Hokkaido University	48:1-100	Chondrichthyes	Orectolobiformes	16	126	0.460317	9.62	3.098	2.282	6	3	6	1	5
McEachran et al	1996	Interrelationships of the Batoid Fishes (Chondrichthyes: Batoidea)	Interrelationships of Fishes	pp.63-84	Chondrichthyes	Batoidea	26	55	0.236364	18.35	3.674	2.976	13	5	7	4	7
Gonzalez-Isais & Dominguez	2004	Comparative Anatomy of the Superfamily Myliobatoidea (Chondrichthyes) With Some Comments on Phylogeny	Journal of Morphology	262:517-535	Chondrichthyes	Myliobatoidea	17	70	0.271429	11.394	3.18	1.426	10	5	1	1	0
Diogo	2007	N/A	The Origin of Higher Clades	p.388	Osteichthyes	Actinopterygii	73	270	0.455556	34.028	21.91	16.062	32	21	19	6	10
Diogo	2005	N/A	Morphological Evolution, Adaptations, Homoplasies, Constraints and Evolutionary trends	p.502	Osteichthyes	Siluriformes	75	278	0.327338	53.732	11.074	9.194	56	10	8	2	4
Johnson & Patterson	1996	Relationships of Lower Euteleostean Fishes	Interrelationships of Fishes	pp.251-332	Osteichthyes	Osmeridae	17	108	0.209091	10.512	2.02	2.468	13	2	0	1	0
Davis	2010	Evolutionary relationships of the Aulopiformes (Euteleostei: Cyclosquamata): a molecular and total evidence approach	Origin and Phlyogenetic Interrelationships of Teleosts (eds Nelson, Schultze, Wilson)	pp.431-470	Osteichthyes	Aulopiformes	43	139	0.223022	34.056	5.87	2.074	26	11	5	7	3
Yamaguchi	2000	Phylogenetic analyses of myctophid fishes using morphological characters: Progress, problems,and future perspectives	Japanese Journal of Ichthyology	47:87-107	Osteichthyes	Myctophidae	34	54	0.555556	8.078	9.754	13.918	9	7	14	2	4
Harold & Weitzman	1996	Interrelationships of Stomiiform Fishes	Interrelationships of Fishes	pp.333-353	Osteichthyes	Stomiiformes	15	51	0.352941	9.46	2.158	2.382	9	2	3	2	2
Johnson & Patterson	1993	Percomorph phylogeny: A survey of acanthomorphs and a new proposal	Bulletin of Marine Science	52:554-626	Osteichthyes	Acanthomorphi	16	38	0.289474	11.986	1.46	1.554	15	0	0	0	0
Endo	2002	Phylogeny of the Order Gadiformes (Teleostei, Paracanthopterygii)	Memoirs of the Graduate School of Fisheries Sciences, Hokkaido University	49:75-149	Osteichthyes	Gadiformes	22	38	0.421053	10.886	6.594	3.52	10	6	5	2	2
Hertwig	2008	Phylogeny of the Cyprinodontiformes (Teleostei, Atherinomorpha):	Zoologica Scripta	37:141-174	Osteichthyes	Cyprinodontiformes	69	171	0.409357	0.62	39.298	28.082	4	37	27	22	17
Costa	2008	Monophyly and taxonomy of the Neotropical seasonal killifish genus Leptolebias (Teleostei: Aplocheiloidei:Rivulidae), with the description of a new genus	Zoological Journal of the Linnean Society	153:147-160	Osteichthyes	3 genera	12	67	0.522388	7.688	1.584	1.728	7	2	2	0	0
Costa	2006	Descriptive morphology and phylogenetic relationships among species of the Neotropical annual killifish genera Nematolebias and Simpsonichthys (Cyprinodontiformes: Aplocheiloidei: Rivulidae)	Neotropical Ichthyology	4:1-26	Osteichthyes	Simpsonichthys	44	109	0.394495	30.348	7.342	5.31	13	18	12	12	6
Shinohara & Imamura	2005	Anatomical description and phylogenetic classification of the orbicular velvetfishes (Scorpaenoidea: Caracanthus)	Ichthyological Research	52:64-76	Osteichthyes	Scorpaenoidea	45	109	0.284404	29.384	7.552	7.064	27	10	7	7	4
Imamura	1996	Phylogeny of the Family Platycephalidae and Related Taxa (Pisces : Scorpaeniformes)	Species Diversity	1:123-233	Osteichthyes	Platycephalidae	30	67	0.253731	10.91	8.978	9.112	20	4	5	0	1
Ayache & Near	2009	The Utility of Morphological Data in Resolving Phylogenetic Relationships of Darters as Exemplified with Etheostoma	Bulletin of the Peabody Museum of Natural History	50:327-346	Osteichthyes	Etheostoma	86	135	0.422222	6.766	29.096	49.138	7	27	51	5	11
Westneat	1993	Phylogenetic relationships of the tribe Cheilinini (Labridae: Perciformes)	Bulletin of Marine Science	52:351-394	Osteichthyes	Cheilinini	24	84	0.202381	22.596	0.17	0.234	21	1	1	1	1
Wilkinson	1997	Characters congruence and quality: a study of neuroanatomical and traditional data in caeclian phylogeny	Biological Review	72:423-470	Amphibia	Gynophiona	17	70	0.514286	7.806	4.56	4.634	6	7	4	5	2
Wilkison & Nussbaum	1996	On the Phylogenetic Position of the Uraeotyphlidae (Amphibia: Gymnophiona)	Copeia	3:550-562	Amphibia	Uraeotyphlidae	15	47	0.404255	8.014	3.142	2.844	3	6	5	2	1
Wiens et al	2005	Ontogeny Discombobulates Phylogeny: Paedomorphosis and Higher-Level Salamander Relationships	Systematic Biology	54:91-110	Amphibia	Caudata	36	306	0.248366	11.036	7.308	6.656	10	9	6	5	2
Larson & Dimmick	1993	Phylogenetic Relationships of the Salamander Families: An Analysis of Congruence among Morphological and Molecular Characters	Herpetological Monographs	7:77-93	Amphibia	Caudata	14	30	0.5	6.374	3.064	3.562	7	3	3	1	0
Titus & Larson	1995	A MOLECULAR PHYLOGENETIC PERSPECTIVE ON THE EVOLUTIONARY RADIATION OF THE SALAMANDER FAMILY SALAMANDRIDAE	Systematic Biology	44:125-151	Amphibia	Salamandridae	18	44	0.681818	5.448	6.532	5.02	8	4	5	2	0
Jackman et al	1997	Phylogenetic Relationships of Bolitoglossine Salamanders: A Demonstration of the Effects of Combining Morphological and Molecular Data Sets	Molecular Biology and Evolution	14:883-891	Amphibia	Bolitoglossini	10	36	0.527778	6.022	2.38	0.598	4	4	1	2	0
Mendelson et al	2000	Phylogenetic relationships among marsupial frog genera (Anura: Hylidae	Zoological Journal of the Linnean Society	128:125-148	Amphibia	Hemiphractinae	23	48	0.208333	9.464	5.908	6.628	7	8	7	2	2
Wiens et al	2005	Hylid Frog Phylogeny and Sampling Strategies for Speciose Clades	Systematic Biology	54:719-748	Amphibia	Hylidae	43	132	0.30303	9.84	16.482	15.678	6	14	22	5	6
Ponssa	2008	Cladistic analysis and osteological descriptions of the frog species in the Leptodactylus fuscus species group (Anura, Leptodactylidae)	Journal of Zoological Systematics and Evolutionary Research	46:249-266	Amphibia	Leptodactylus	18	64	0.40625	5.344	6.272	5.384	4	8	5	3	1
Scott	2005	A phylogeny of ranid frogs (Anura: Ranoidea: Ranidae), based on a simultaneous analysis of morphological and molecular data	Cladistics	21:507-574	Amphibia	Ranidae	74	178	0.365169	27.378	16.022	29.6	31	17	25	6	2
Hill	2005	Integration of Morphological Data Sets for Phylogenetic Analysis of Amniota: The Importance of Integumentary Characters and Increased Taxonomic Sampling	Systematic Biology	54:530-547	Sauropsida	Sauropsida	20	283	0.222615	13.416	3.092	2.492	19	0	0	0	0
Stephen & Wiens	2003	Ecological diversification and phylogeny of emydid turtles	Biological Journal of the Linnean Society	79:577-610	Sauropsida	Emydidae	68	234	0.222222	31.428	16.494	19.078	29	19	19	12	7
Lee	2005	Squamate phylogeny, taxon sampling, and data congruence	Organisms, Diversity & Evolution	5:25-45	Sauropsida	Squamata	18	289	0.484429	10.6	4.552	1.848	12	4	1	3	1
Frost et al	2001	Total Evidence, Sequence Alignment, Evolution of Polychrotid Lizards, and a Reclassification of the Iguania (Squamata: Iguania)	American Museum Novitates	3343:1-38	Sauropsida	Iguania	40	82	0.609756	6.142	18.096	13.762	3	22	13	9	2
Wiens & Etheridge	2003	PHYLOGENETIC RELATIONSHIPS OF HOPLOCERCID LIZARDS: CODING AND COMBINING MERISTIC, MORPHOMETRIC, AND POLYMORPHIC DATA USING STEP MATRICES	Herpetologica	59:375-398	Sauropsida	Hoplocercidae	17	45	0.666667	3.764	3.916	8.32	11	2	3	0	0
Frost et al	2001	Phylogenetics of the Lizard Genus Tropidurus (Squamata: Tropiduridae: Tropidurinae): Direct Optimization, Descriptive Efficiency, and Sensitivity Analysis of Congruence Between Molecular Data and Morphology	Molecular Phylogenetics and Evolution	21:352-371	Sauropsida	Tropidurus	26	85	0.6	8.856	9.09	7.054	7	12	6	6	0
Lee & Scanlon	2002	Snake phylogeny based on osteology, soft anatomy and ecology	Biological Reviews	77:333-401	Sauropsida	Serpentes	19	252	0.198413	16.908	0.698	0.394	16	1	1	1	0
Scanlon & Lee	2004	Phylogeny of Australasian venomous snakes (Colubroidea, Elapidae, Hydrophiinae) based on phenotypic and molecular evidence	Zoologica Scripta	33:335-366	Sauropsida	Hydrophiinae	43	87	0.528736	4.732	18.544	18.724	4	21	17	5	2
Livezey & Zusi	2006	Higher-order phylogeny of modern birds (Theropoda, Aves: Neornithes) based on comparative anatomy: I. Methods and characters.	Zoological Journal of the Linnean Society	149:1-95	Sauropsida	Neornithines	145	1974	0.221378	69.922	35.036	39.042	86	30	28	14	12
Mayr & Clarke	2003	The deep divergences of neornithine birds: a phylogenetic analysis of morphological characters	Cladistics	19:527-553	Sauropsida	Neornithines	32	138	0.23913	11.576	9.648	10.976	10	8	14	2	5
Ksepka	2009	Broken gears in the avian molecular clock: new phylogenetic analyses support stem galliform status for Gallinuloides wyomingensis	Cladistics	25:173-197	Sauropsida	Galliformes	60	119	0.252101	23.6	20.806	14.594	18	20	21	5	5
Livezey	1996	A PHYLOGENETIC ANALYSIS OF GEESE AND SWANS (ANSERIFORMES: ANSERINAE), INCLUDING SELECTED FOSSIL SPECIES	Systematic Biology	45:415-450	Sauropsida	Anserinae	31	101	0.648649	11.97	11.186	6.844	2	17	11	9	5
Livezey	1998	A Phylogenetic Analysis of the Gruiformes (Aves) Based on Morphological Characters, with an Emphasis on the Rails (Rallidae)	Philosophical Transactions of the Royal Society B	353:2077-2151	Sauropsida	Gruiformes	52	266	0.342105	21.334	15.052	14.614	11	17	23	7	12
Mayr	2005	Tertiary plotopterids (Aves, Plotopteridae) and a novel hypothesis on the phylogenetic relationships of penguins (Spheniscidae)	Journal of Zoological Systematics and Evolutionary Research	43:61-71	Sauropsida	Pelicaniformes	18	61	0.245902	10.616	3.326	3.058	13	3	1	1	1
Novacek	1992	FOSSILS, TOPOLOGIES, MISSING DATA, AND THE HIGHER LEVEL PHYLOGENY OF EUTHERIAN MAMMALS	Systematic Biology	41:58-73	Mammalia	Eutheria	18	60	0.333333	13.806	2.216	0.978	17	0	0	0	0
Voss & Jansa	2009	PHYLOGENETIC RELATIONSHIPS AND CLASSIFICATION OF DIDELPHID MARSUPIALS, AN EXTANT RADIATION OF NEW WORLD METATHERIAN MAMMALS	Bulletin of the America Museum of Natural History	322:1-54	Mammalia	Didelphidae	49	115	0.295652	1.294	22.138	24.568	2	19	27	9	3
Weksler	2006	PHYLOGENETIC RELATIONSHIPS OF ORYZOMINE RODENTS (MUROIDEA: SIGMODONTINAE): SEPARATE AND COMBINED ANALYSES OF MORPHOLOGICAL AND MOLECULAR DATA	Bulletin of the America Museum of Natural History	296:1-48	Mammalia	Orzyomyini	27	83	0.325301	7.046	9.392	9.562	6	10	10	0	2
Carleton	1980	Phylogenetic Relationships in Neotomine-Peromyscine Rodents (Muroidea) and a Reappraisal of the Dichotomy within New World Cricetinae	Miscellaneous Publications Museum of Zoology, University of Michigan	157:1-149	Mammalia	Muriodea	63	77	0.467532	26.326	18.074	17.6	26	19	17	11	6
Wetterer et al	2000	PHYLOGENY OF PHYLLOSTOMID BATS (MAMMALIA: CHIROPTERA): DATA FROM DIVERSE MORPHOLOGICAL SYSTEMS, SEX CHROMOSOMES, AND RESTRICTION SITES	Bulletin of the America Museum of Natural History	248:1-200	Mammalia	Phyllostomidae	31	115	0.765217	6.316	15.434	8.25	6	17	7	3	1
Carstens et al	2002	A Phylogeny of the Neotropical Nectar-Feeding Bats (Chiroptera: Phyllostomidae) Based on Morphological and Molecular Data	Journal of Mammalian Evolution	9:23-53	Mammalia	Phyllostomidae	39	118	0.483051	9.138	17.29	11.572	19	9	10	2	1
Simmons & Conway	2001	PHYLOGENETIC RELATIONSHIPS OF MORMOOPID BATS (CHIROPTERA: MORMOOPIDAE) BASED ON MORPHOLOGICAL DATA	Bulletin of the America Museum of Natural History	258:1-97	Mammalia	Mormoopidae	14	153	0.437908	10.154	1.564	1.282	10	1	2	0	0
Shoshani et al	1996	Primate Phylogeny: Morphological vs Molecular Results	Molecular Phylogenetics and Evolution	5:102-154	Mammalia	Anthropoidea	14	154	0.383117	9.59	1.728	1.682	13	0	0	0	0
Heyning	1997	SPERM WHALE PHYLOGENY REVISITED: ANALYSIS OF THE MORPHOLOGICAL Evidence	Marine Mammal Science	13:596-613	Mammalia	Cetacea	10	36	0.361111	7.16	0.562	1.278	4	2	3	2	1
Messenger & McGuire	1998	Morphology, Molecules, and the Phylogenetics of Cetaceans	Systematic Biology	47:90-124	Mammalia	Cetacea	51	181	0.314917	10.358	24.034	15.608	22	19	9	2	4
Zrzavy & Ricánková	2004	Phylogeny of Recent Canidae (Mammalia, Carnivora): relative reliability and utility of morphological and molecular datasets	Zoologica Scripta	33:311-333	Mammalia	Canidae	10	129	0.534884	1.236	4.504	3.26	3	4	2	2	1
Gaubert et al	2005	Mosaics of convergences and noise in morphological phylogenies: What's in a viverrid-like carnivoran?	Systematic Biology	54:865-894	Mammalia	Feliformia	44	330	0.209091	21.35	10.47	11.18	19	14	10	6	4
Littlewood & Smith	1995	A combined morphological and molecular phylogeny for sea urchins (Echinoidea: Echinodermata)	Philosophical Transactions of the Royal Society B	347:213-234	Echinodermata	Echinoidea	17	67	0.268657	10.43	3.154	2.416	5	4	4	1	4
Giribet and Wheeler	2002	On bivalve phylogeny: a high-level analysis of the Bivalvia (Mollusca) based on combined morphology and DNA sequence data	Invertebrate Biology	121:271-324	Bivalvia	Bivalvia	68	168	0.672619	5.28	38.032	23.688	13	37	17	7	3
Temkin	2006	Morphological perspective on the classification and evolution of Recent Pterioidea (Mollusca: Bivalvia)	Zoological Journal of the Linnean Society	148:253-312	Bivalvia	Pterioidea	19	103	0.572816	9.232	4.632	4.136	7	7	4	7	2
Graf & Cummings	2006	Palaeoheterodont diversity (Mollusca: Trigonioida + Unionoida): what we know and what we wish we knew about freshwater mussel evolution	Zoological Journal of the Linnean Society	148:343-394	Bivalvia	Palaeoheterodonta	37	40	0.725	0.154	21.756	15.09	2	20	15	8	2
Monari	2009	Phylogeny and biogeography of pholadid bivalve Barnea (Anchomasa) with considerations on the phylogeny of Pholadoidea	Acta Palaeontological Polonica	54:315-335	Bivalvia	Pholadoidea	29	40	0.275	17.04	6.34	4.62	25	2	1	0	0
Korniushin & Glaubrecht	2002	Phylogenetic analysis based on the morphology of viviparous freshwater clams of the family Sphaeriidae (Mollusca, Bivalvia, Veneroida)	Zoologica Scripta	31:415-459	Bivalvia	Sphaeriidae	50	69	0.768116	1.49	28.534	18.976	2	31	16	3	1
Harper et al	2000	Relationships between the extant Anomalodesmata: a cladistic test	Zoological Journal of the Linnean Society	148:395-420	Bivalvia	Anomalodesmata	16	43	0.581395	5.24	3.412	6.348	8	2	5	0	0
Hickman	1996	Phylogeny and patterns of evolutionary radiation in trochoidean gastropods	Origin and Evolutionary Radiation of the Mollusca (ed. Taylor)	pp.177-198	Gastropoda	Turbinidae	11	32	0.75	3.508	4.426	2.066	3	5	2	2	2
Emberton	1995	When shells do not tell: 145 million years of evolution in North land snails, with a revision and conservation prioritiesAmerica’s polygyrid	Malacologia	37:69-110	Gastropoda	Polygyridae	51	58	0.793103	0.408	31.812	17.78	3	35	12	3	1
Schander et al	1999	Anatomy, phylogeny and biology of Odostomella and Herviera, with the description of a new species of Odostomella	Ophelia	51:39-76	Gastropoda	Pyramidellidae	16	36	0.666667	7.068	3.656	4.276	6	4	5	2	1
Rosenberg	1996	Independent Evolution of Terrestriality in Atlantic Truncatellid Gastropods	Evolution	50:682-693	Gastropoda	Truncatellidae	14	33	0.606061	5.788	3.636	3.576	7	2	4	1	2
Collin	2003	The utility of morphological characters in gastropod phylogenetics: an example from the Calyptraeidae	Biological Journal of the Linnean Society	78:541-593	Gastropoda	Calyptraeidae	77	116	0.655172	2.024	38.238	35.738	0	38	38	6	5
Haasl	2000	Phylogenetic Relationships among Nassariid Gastropods	Journal of Paleontology	74:839-852	Gastropoda	Nassariid	22	35	0.285714	8.43	6.04	6.53	11	6	4	1	1
Vermeij & Carlsson	2000	The muricid gastropod subfamily Rapaninae: phylogeny and ecological history	Paleobiology	26:19-46	Gastropoda	Rapaninae	24	49	0.285714	6.164	7.948	8.888	9	7	7	5	4
Williams et al	1996	A supra-ordinal classification of the Brachiopoda	Philosophical Transactions: Biological Sciences	351:1171-1193	Brachiopoda	Brachiopoda	10	51	0.215686	8.502	0.25	0.248	9	0	0	0	0
Perez-Losada et al	2008	The tempo and mode of barnacle evolution	Molecular Phylogenetics and Evolution	46:328-346	Crustacea	Thoracica	25	38	0.263158	11.25	3.096	2.654	10	2	5	2	3
Oakley	2005	Myodocopa (Crustacea: Ostracoda) as models for evolutionary studies of light and vision: multiple origins of bioluminescence and extreme sexual dimorphism	Hydrobiologia	538:179-192	Crustacea	Myodocopa	16	30	0.7	2.39	4.872	5.808	2	8	5	1	1
Park et al	2002	Phylogenetic Relationships of Gomphocythere (Ostracoda) in Lake Tanganyika, East Africa	Journal of Crustacean Biology	22:15-27	Crustacea	Gomphocythere	17	36	0.472222	4.83	4.898	6.272	5	4	7	2	3
Karasawa & Kato	2003	The family Goneplacidae MacLeay, 1838 (Crustacea:Decapoda: Brachyura): systematics, phylogeny, and fossil records	Paleontological Research	7:129-151	Crustacea	Goneplacidae	15	41	0.341463	9.002	2.434	2.564	7	4	3	3	2
						All taxa	2462		Totals	922.206	791.316	703.498	933	787	694	280	214
						All taxa, minus root taxa	2387		Totals excluding extreme terminals and root adjacent terminals	798.028	730.838	682.152	799	731	678	265	206
											Up	703.498		Up	694	Up	214
											Total	1494.81		Total	1481	Total	494
											Proportion	0.470626		Proportion	0.468602	Proportion	0.433198
											p-value (binomial)	0.0121818		p-value (binomial, using 0.5)	0.00839547	p-value (binomial)	0.00170445
														p-value (binomial, using value from random)	0.448492
											With Exclusions
											p-value	0.1055		p-value (binomial, using 0.5)	0.0829669	p-value (binomial)	0.0037318
														p-value (binomial, using value from random)	0.46347

## Sheet: Taxon Shift, new technologi (2)
Reference							Edited Data Matrix				Taxon Shift Test (#nodes)								Taxon Shift Test (#steps)
Author	Year	Title	Publication		Classification	Ingroup	Taxa	Characters	Soft:Hard		Static, random missing data (average)	Down, random missing data (average)	Up, random missing data (average)	Static, pseudoextinct	Down, pseudoextinct	Up, pseudoextinct	Significantly Down, pseudoextinct	Significantly Up pseudoextinct	Static, random missing data (average)	Down, random missing data (average)	Up, random missing data (average)	Static, pseudoextinct	Down, pseudoextinct	Up, pseudoextinct	Significantly Down, pseudoextinct	Significantly Up pseudoextinct
Shirai	1996	Phylogenetic Interrelationships of Neoselachians (Chondrichthyes: Euselachii)	Interrelationships of Fishes	pp.9-34	Chondrichthyes	Neoselachi	51	105	0.314286	0.925011	x	x	x	x	x	x	x	x	x	x	x	x	x	x	x	x
Carvalho	1996	Higher-Level Elasmobranch Phylogeny, Basal Squaleans, and Paraphyly	Interrelationships of Fishes	pp.35-62	Chondrichthyes	Elasmobranchi	18	64	0.34375	0.209845	7.298	5.294	4.408	10	3	4	2	1	2.244	11.138	3.618	5	11	1	1	0
Klug	2010	Monophyly, phylogeny and systematic position of the †Synechodontiformes (Chondrichthyes, Neoselachii)	Zoologica Scripta	39:37-49	Chondrichthyes	Squalomorphi	19	110	0.345455	0.94925	x	x	x	x	x	x	x	x	x	x	x	x	x	x	x	x
Goto	2001	Comparative Anatomy, Phylogeny and Cladistic Classification of the Order Orectolobiformes (Chondrichthyes, Elasmobranchii)	Memoirs of the Graduate School of Fisheries Sciences, Hokkaido University	48:1-100	Chondrichthyes	Orectolobiformes	16	126	0.460317	0.296617	9.088	3.758	2.154	6	6	6	2	1	0.204	14.12	0.676	0	14	1	1	0
McEachran et al	1996	Interrelationships of the Batoid Fishes (Chondrichthyes: Batoidea)	Interrelationships of Fishes	pp.63-84	Chondrichthyes	Batoidea	26	55	0.236364	0.301971	5.196	14.37	5.434	10	8	7	2	1	2.898	18.03	4.072	6	14	5	3	2
Gonzalez-Isais & Dominguez	2004	Comparative Anatomy of the Superfamily Myliobatoidea (Chondrichthyes) With Some Comments on Phylogeny	Journal of Morphology	262:517-535	Chondrichthyes	Myliobatoidea	17	70	0.271429	0.969237	x	x	x	x	x	x	x	x	x	x	x	x	x	x	x	x
Diogo	2007	N/A	The Origin of Higher Clades	p.388	Osteichthyes	Actinopterygii	73	270	0.455556	0.994316	x	x	x	x	x	x	x	x	x	x	x	x	x	x	x	x
Diogo	2005	N/A	Morphological Evolution, Adaptations, Homoplasies, Constraints and Evolutionary trends	p.502	Osteichthyes	Siluriformes	75	278	0.327338	0.348479	14.156	34.56	25.284	23	31	20	3	1	0.418	64.548	9.034	2	66	6	3	2
Johnson & Patterson	1996	Relationships of Lower Euteleostean Fishes	Interrelationships of Fishes	pp.251-332	Osteichthyes	Osmeridae	17	108	0.209091	0.403068	10.132	2.14	2.728	13	2	0	1	0	1.494	12.996	0.51	2	12	1	3	1
Davis	2010	Evolutionary relationships of the Aulopiformes (Euteleostei: Cyclosquamata): a molecular and total evidence approach	Origin and Phlyogenetic Interrelationships of Teleosts (eds Nelson, Schultze, Wilson)	pp.431-470	Osteichthyes	Aulopiformes	43	139	0.223022	0.501854	x	x	x	x	x	x	x	x	x	x	x	x	x	x	x	x
Yamaguchi	2000	Phylogenetic analyses of myctophid fishes using morphological characters: Progress, problems,and future perspectives	Japanese Journal of Ichthyology	47:87-107	Osteichthyes	Myctophidae	34	54	0.555556	0.780158	x	x	x	x	x	x	x	x	x	x	x	x	x	x	x	x
Harold & Weitzman	1996	Interrelationships of Stomiiform Fishes	Interrelationships of Fishes	pp.333-353	Osteichthyes	Stomiiformes	15	51	0.352941	0.225446	13.948	0.022	0.03	9	2	3	2	3	13.896	0.08	0.024	4	7	3	7	3
Johnson & Patterson	1993	Percomorph phylogeny: A survey of acanthomorphs and a new proposal	Bulletin of Marine Science	52:554-626	Osteichthyes	Acanthomorphi	16	38	0.289474	0.0877416	8.796	3	3.204	15	0	0	0	0	1.582	11.51	1.908	4	11	0	1	0
Endo	2002	Phylogeny of the Order Gadiformes (Teleostei, Paracanthopterygii)	Memoirs of the Graduate School of Fisheries Sciences, Hokkaido University	49:75-149	Osteichthyes	Gadiformes	22	38	0.421053	0.549197	x	x	x	x	x	x	x	x	x	x	x	x	x	x	x	x
Hertwig	2008	Phylogeny of the Cyprinodontiformes (Teleostei, Atherinomorpha):	Zoologica Scripta	37:141-174	Osteichthyes	Cyprinodontiformes	69	171	0.409357	0.976824	x	x	x	x	x	x	x	x	x	x	x	x	x	x	x	x
Costa	2008	Monophyly and taxonomy of the Neotropical seasonal killifish genus Leptolebias (Teleostei: Aplocheiloidei:Rivulidae), with the description of a new genus	Zoological Journal of the Linnean Society	153:147-160	Osteichthyes	3 genera	12	67	0.522388	0.9955	x	x	x	x	x	x	x	x	x	x	x	x	x	x	x	x
Costa	2006	Descriptive morphology and phylogenetic relationships among species of the Neotropical annual killifish genera Nematolebias and Simpsonichthys (Cyprinodontiformes: Aplocheiloidei: Rivulidae)	Neotropical Ichthyology	4:1-26	Osteichthyes	Simpsonichthys	44	109	0.394495	0.539588	x	x	x	x	x	x	x	x	x	x	x	x	x	x	x	x
Shinohara & Imamura	2005	Anatomical description and phylogenetic classification of the orbicular velvetfishes (Scorpaenoidea: Caracanthus)	Ichthyological Research	52:64-76	Osteichthyes	Scorpaenoidea	45	109	0.284404	0.644244	x	x	x	x	x	x	x	x	x	x	x	x	x	x	x	x
Imamura	1996	Phylogeny of the Family Platycephalidae and Related Taxa (Pisces : Scorpaeniformes)	Species Diversity	1:123-233	Osteichthyes	Platycephalidae	30	67	0.253731	0.289933	0.71	14.008	14.282	9	12	8	0	0	1.748	17.554	9.698	8	15	6	1	1
Ayache & Near	2009	The Utility of Morphological Data in Resolving Phylogenetic Relationships of Darters as Exemplified with Etheostoma	Bulletin of the Peabody Museum of Natural History	50:327-346	Osteichthyes	Etheostoma	86	135	0.422222	0.629855	x	x	x	x	x	x	x	x	x	x	x	x	x	x	x	x
Westneat	1993	Phylogenetic relationships of the tribe Cheilinini (Labridae: Perciformes)	Bulletin of Marine Science	52:351-394	Osteichthyes	Cheilinini	24	84	0.202381	0.704568	x	x	x	x	x	x	x	x	x	x	x	x	x	x	x	x
Wilkinson	1997	Characters congruence and quality: a study of neuroanatomical and traditional data in caeclian phylogeny	Biological Review	72:423-470	Amphibia	Gynophiona	17	70	0.514286	0.0254929	3.832	7.3	5.868	4	9	4	5	1	1.082	14.058	1.86	1	15	1	5	0
Wilkison & Nussbaum	1996	On the Phylogenetic Position of the Uraeotyphlidae (Amphibia: Gymnophiona)	Copeia	3:550-562	Amphibia	Uraeotyphlidae	15	47	0.404255	0.174959	7.858	3.338	2.804	5	7	2	2	1	3.188	9.816	0.996	0	14	0	3	0
Wiens et al	2005	Ontogeny Discombobulates Phylogeny: Paedomorphosis and Higher-Level Salamander Relationships	Systematic Biology	54:91-110	Amphibia	Caudata	36	306	0.248366	0.524368	x	x	x	x	x	x	x	x	x	x	x	x	x	x	x	x
Larson & Dimmick	1993	Phylogenetic Relationships of the Salamander Families: An Analysis of Congruence among Morphological and Molecular Characters	Herpetological Monographs	7:77-93	Amphibia	Caudata	14	30	0.5	0.428284	6.052	3.268	3.68	6	3	4	1	0	0.27	11.402	1.328	1	10	2	1	1
Titus & Larson	1995	A MOLECULAR PHYLOGENETIC PERSPECTIVE ON THE EVOLUTIONARY RADIATION OF THE SALAMANDER FAMILY SALAMANDRIDAE	Systematic Biology	44:125-151	Amphibia	Salamandridae	18	44	0.681818	0.447841	0.394	10.854	5.752	0	7	10	2	1	0.03	15.028	1.942	0	13	4	2	0
Jackman et al	1997	Phylogenetic Relationships of Bolitoglossine Salamanders: A Demonstration of the Effects of Combining Morphological and Molecular Data Sets	Molecular Biology and Evolution	14:883-891	Amphibia	Bolitoglossini	10	36	0.527778	0.743151	x	x	x	x	x	x	x	x	x	x	x	x	x	x	x	x
Mendelson et al	2000	Phylogenetic relationships among marsupial frog genera (Anura: Hylidae	Zoological Journal of the Linnean Society	128:125-148	Amphibia	Hemiphractinae	23	48	0.208333	0.271257	5.316	9.88	6.804	3	13	6	6	1	0.75	16.544	4.706	0	18	4	3	2
Wiens et al	2005	Hylid Frog Phylogeny and Sampling Strategies for Speciose Clades	Systematic Biology	54:719-748	Amphibia	Hylidae	43	132	0.30303	0.409519	1.406	20.798	19.796	2	16	21	2	7	0.066	34.946	6.988	0	31	11	6	5
Ponssa	2008	Cladistic analysis and osteological descriptions of the frog species in the Leptodactylus fuscus species group (Anura, Leptodactylidae)	Journal of Zoological Systematics and Evolutionary Research	46:249-266	Amphibia	Leptodactylus	18	64	0.40625	0.476692	4.084	7.57	5.346	5	9	3	3	1	0.118	14.948	1.934	0	14	3	2	2
Scott	2005	A phylogeny of ranid frogs (Anura: Ranoidea: Ranidae), based on a simultaneous analysis of morphological and molecular data	Cladistics	21:507-574	Amphibia	Ranidae	74	178	0.365169	0.361923	7.59	30.93	34.48	9	30	34	3	1	0.056	56.586	16.358	0	56	17	4	3
Hill	2005	Integration of Morphological Data Sets for Phylogenetic Analysis of Amniota: The Importance of Integumentary Characters and Increased Taxonomic Sampling	Systematic Biology	54:530-547	Sauropsida	Sauropsida	20	283	0.222615	0.282792	13.66	2.988	2.352	19	0	0	0	0	4.566	11.884	2.55	14	5	0	0	0
Stephen & Wiens	2003	Ecological diversification and phylogeny of emydid turtles	Biological Journal of the Linnean Society	79:577-610	Sauropsida	Emydidae	68	234	0.222222	0.258727	5.538	33.65	27.812	4	37	26	6	5	0.004	53.708	13.288	0	54	13	6	5
Lee	2005	Squamate phylogeny, taxon sampling, and data congruence	Organisms, Diversity & Evolution	5:25-45	Sauropsida	Squamata	18	289	0.484429	0.692687	x	x	x	x	x	x	x	x	x	x	x	x	x	x	x	x
Frost et al	2001	Total Evidence, Sequence Alignment, Evolution of Polychrotid Lizards, and a Reclassification of the Iguania (Squamata: Iguania)	American Museum Novitates	3343:1-38	Sauropsida	Iguania	40	82	0.609756	0.0723402	0.782	24.742	12.476	0	24	14	5	2	0.064	34.05	3.886	0	32	6	7	2
Wiens & Etheridge	2003	PHYLOGENETIC RELATIONSHIPS OF HOPLOCERCID LIZARDS: CODING AND COMBINING MERISTIC, MORPHOMETRIC, AND POLYMORPHIC DATA USING STEP MATRICES	Herpetologica	59:375-398	Sauropsida	Hoplocercidae	17	45	0.666667	0.887842	x	x	x	x	x	x	x	x	x	x	x	x	x	x	x	x
Frost et al	2001	Phylogenetics of the Lizard Genus Tropidurus (Squamata: Tropiduridae: Tropidurinae): Direct Optimization, Descriptive Efficiency, and Sensitivity Analysis of Congruence Between Molecular Data and Morphology	Molecular Phylogenetics and Evolution	21:352-371	Sauropsida	Tropidurus	26	85	0.6	0.296424	2.946	10.708	11.346	1	18	6	8	0	0.038	22.106	2.856	0	24	1	5	0
Wiens & Reeder	1997	Phylogeny of the Spiny Lizards (Sceloporus) Based on Molecular and Morphological Evidence	Herpetological Monographs	11:1-101	Sauropsida	Sceloporus	104	201	0.751244	0.459042	3.832	7.3	5.868	4	9	4	5	1	-	-	-	-	-	-	-	-
Lee & Scanlon	2002	Snake phylogeny based on osteology, soft anatomy and ecology	Biological Reviews	77:333-401	Sauropsida	Serpentes	19	252	0.198413	0.0944399	16.986	0.654	0.36	16	1	1	1	1	0.606	16.958	0.436	0	16	2	4	1
Scanlon & Lee	2004	Phylogeny of Australasian venomous snakes (Colubroidea, Elapidae, Hydrophiinae) based on phenotypic and molecular evidence	Zoologica Scripta	33:335-366	Sauropsida	Hydrophiinae	43	87	0.528736	0.403994	0.376	19.262	22.362	0	24	18	4	1	0.08	30.682	11.238	0	35	7	5	1
Livezey & Zusi	2006	Higher-order phylogeny of modern birds (Theropoda, Aves: Neornithes) based on comparative anatomy: I. Methods and characters.	Zoological Journal of the Linnean Society	149:1-95	Sauropsida	Neornithines	145	1974	0.221378	0.704457	x	x	x	x	x	x	x	x	x	x	x	x	x	x	x	x
Mayr & Clarke	2003	The deep divergences of neornithine birds: a phylogenetic analysis of morphological characters	Cladistics	19:527-553	Sauropsida	Neornithines	32	138	0.23913	0.293551	1.94	18.794	11.266	1	20	11	4	2	0.1	26.332	5.568	0	26	6	3	2
Ksepka	2009	Broken gears in the avian molecular clock: new phylogenetic analyses support stem galliform status for Gallinuloides wyomingensis	Cladistics	25:173-197	Sauropsida	Galliformes	60	119	0.252101	0.493743	11.732	18.212	29.056	13	15	31	3	4	1.596	40.322	17.082	3	47	9	5	3
Livezey	1996	A PHYLOGENETIC ANALYSIS OF GEESE AND SWANS (ANSERIFORMES: ANSERINAE), INCLUDING SELECTED FOSSIL SPECIES	Systematic Biology	45:415-450	Sauropsida	Anserinae	31	101	0.648649	0.0553005	6.388	15.174	8.438	3	21	6	7	1	0.264	27.824	1.912	0	28	2	9	1
Livezey	1998	A Phylogenetic Analysis of the Gruiformes (Aves) Based on Morphological Characters, with an Emphasis on the Rails (Rallidae)	Philosophical Transactions of the Royal Society B	353:2077-2151	Sauropsida	Gruiformes	52	266	0.342105	0.430058	12.74	21.684	16.576	10	20	21	3	10	0.658	43.076	7.266	0	47	4	18	4
Livezey	2009	Phylogenetics of modern shorebirds (Charadriformes) based on phenotypic evidence: I-Characterization	Bulletin of the Carnegie Museum of Natural History	40:1-96	Sauropsida	Charadriformes	223	930	0.56129	0.434978	20.436	67.8	133.764	13	86	123	47	34	0.216	167.446	54.338	0	185	37	73	9
Mayr	2005	Tertiary plotopterids (Aves, Plotopteridae) and a novel hypothesis on the phylogenetic relationships of penguins (Spheniscidae)	Journal of Zoological Systematics and Evolutionary Research	43:61-71	Sauropsida	Pelicaniformes	18	61	0.245902	0.208159	9.212	4.792	2.996	11	3	3	2	1	1.282	13.22	2.498	2	13	2	0	2
Novacek	1992	FOSSILS, TOPOLOGIES, MISSING DATA, AND THE HIGHER LEVEL PHYLOGENY OF EUTHERIAN MAMMALS	Systematic Biology	41:58-73	Mammalia	Eutheria	18	60	0.333333	0.56908	x	x	x	x	x	x	x	x	x	x	x	x	x	x	x	x
Voss & Jansa	2009	PHYLOGENETIC RELATIONSHIPS AND CLASSIFICATION OF DIDELPHID MARSUPIALS, AN EXTANT RADIATION OF NEW WORLD METATHERIAN MAMMALS	Bulletin of the America Museum of Natural History	322:1-54	Mammalia	Didelphidae	49	115	0.295652	0.530367	x	x	x	x	x	x	x	x	x	x	x	x	x	x	x	x
Weksler	2006	PHYLOGENETIC RELATIONSHIPS OF ORYZOMINE RODENTS (MUROIDEA: SIGMODONTINAE): SEPARATE AND COMBINED ANALYSES OF MORPHOLOGICAL AND MOLECULAR DATA	Bulletin of the America Museum of Natural History	296:1-48	Mammalia	Orzyomyini	27	83	0.325301	0.21755	2.646	12.264	11.09	3	12	11	0	1	0.138	22.368	3.494	0	25	1	0	0
Carleton	1980	Phylogenetic Relationships in Neotomine-Peromyscine Rodents (Muroidea) and a Reappraisal of the Dichotomy within New World Cricetinae	Miscellaneous Publications Museum of Zoology, University of Michigan	157:1-149	Mammalia	Muriodea	63	77	0.467532	0.402506	9.146	23.73	29.124	7	27	28	11	6	0.27	46.904	14.826	0	51	11	6	4
Wetterer et al	2000	PHYLOGENY OF PHYLLOSTOMID BATS (MAMMALIA: CHIROPTERA): DATA FROM DIVERSE MORPHOLOGICAL SYSTEMS, SEX CHROMOSOMES, AND RESTRICTION SITES	Bulletin of the America Museum of Natural History	248:1-200	Mammalia	Phyllostomidae	31	115	0.765217	0.396551	6.316	15.434	8.25	6	17	7	3	1	0.202	26.786	3.012	0	28	2	1	1
Carstens et al	2002	A Phylogeny of the Neotropical Nectar-Feeding Bats (Chiroptera: Phyllostomidae) Based on Morphological and Molecular Data	Journal of Mammalian Evolution	9:23-53	Mammalia	Phyllostomidae	39	118	0.483051	0.267798	2.012	22.192	13.796	8	19	11	2	2	0.118	34.488	3.394	2	36	0	1	0
Simmons & Conway	2001	PHYLOGENETIC RELATIONSHIPS OF MORMOOPID BATS (CHIROPTERA: MORMOOPIDAE) BASED ON MORPHOLOGICAL DATA	Bulletin of the America Museum of Natural History	258:1-97	Mammalia	Mormoopidae	14	153	0.437908	0.0873221	9.838	1.736	1.426	10	1	2	0	0	0.072	12.464	0.464	0	13	0	0	0
Shoshani et al	1996	Primate Phylogeny: Morphological vs Molecular Results	Molecular Phylogenetics and Evolution	5:102-154	Mammalia	Anthropoidea	14	154	0.383117	0.134225	9.594	1.726	1.68	13	0	0	0	0	0.52	11.532	0.948	3	10	0	0	0
Heyning	1997	SPERM WHALE PHYLOGENY REVISITED: ANALYSIS OF THE MORPHOLOGICAL Evidence	Marine Mammal Science	13:596-613	Mammalia	Cetacea	10	36	0.361111	0.768655	x	x	x	x	x	x	x	x	x	x	x	x	x	x	x	x
Messenger & McGuire	1998	Morphology, Molecules, and the Phylogenetics of Cetaceans	Systematic Biology	47:90-124	Mammalia	Cetacea	51	181	0.314917	0.355471	11.044	18.344	20.612	25	11	14	2	0	1.504	9.478	3.018	2	9	3	1	1
Zrzavy & Ricánková	2004	Phylogeny of Recent Canidae (Mammalia, Carnivora): relative reliability and utility of morphological and molecular datasets	Zoologica Scripta	33:311-333	Mammalia	Canidae	10	129	0.534884	0.303439	2.49	3.722	2.788	2	3	1	1	1	0.014	8.396	0.59	0	9	0	0	0
Gaubert et al	2005	Mosaics of convergences and noise in morphological phylogenies: What's in a viverrid-like carnivoran?	Systematic Biology	54:865-894	Mammalia	Feliformia	44	330	0.209091	0.417251	4.33	17.582	21.088	4	25	14	5	1	0.048	28.368	14.584	0	32	11	5	1
Littlewood & Smith	1995	A combined morphological and molecular phylogeny for sea urchins (Echinoidea: Echinodermata)	Philosophical Transactions of the Royal Society B	347:213-234	Echinodermata	Echinoidea	17	67	0.268657	0.0361017	4.348	7.168	4.484	5	4	7	0	2	1.142	11.706	3.152	2	8	6	1	2
Giribet and Wheeler	2002	On bivalve phylogeny: a high-level analysis of the Bivalvia (Mollusca) based on combined morphology and DNA sequence data	Invertebrate Biology	121:271-324	Bivalvia	Bivalvia	68	168	0.672619	0.612259	x	x	x	x	x	x	x	x	x	x	x	x	x	x	x	x
Temkin	2006	Morphological perspective on the classification and evolution of Recent Pterioidea (Mollusca: Bivalvia)	Zoological Journal of the Linnean Society	148:253-312	Bivalvia	Pterioidea	19	103	0.572816	0.744711	x	x	x	x	x	x	x	x	x	x	x	x	x	x	x	x
Graf & Cummings	2006	Palaeoheterodont diversity (Mollusca: Trigonioida + Unionoida): what we know and what we wish we knew about freshwater mussel evolution	Zoological Journal of the Linnean Society	148:343-394	Bivalvia	Palaeoheterodonta	37	40	0.725	0.135764	0.398	26.422	10.18	1	28	8	10	2	0.126	32.016	4.858	0	31	6	10	1
Monari	2009	Phylogeny and biogeography of pholadid bivalve Barnea (Anchomasa) with considerations on the phylogeny of Pholadoidea	Acta Palaeontological Polonica	54:315-335	Bivalvia	Pholadoidea	29	40	0.275	0.0874866	2.396	11.654	13.95	13	6	7	0	2	1.924	14.744	11.332	14	11	3	2	1
Korniushin & Glaubrecht	2002	Phylogenetic analysis based on the morphology of viviparous freshwater clams of the family Sphaeriidae (Mollusca, Bivalvia, Veneroida)	Zoologica Scripta	31:415-459	Bivalvia	Sphaeriidae	50	69	0.768116	0.467867	2.274	31.82	14.906	1	35	13	3	3	0.566	41.226	7.208	0	44	5	4	3
Harper et al	2000	Relationships between the extant Anomalodesmata: a cladistic test	Zoological Journal of the Linnean Society	148:395-420	Bivalvia	Anomalodesmata	16	43	0.581395	0.202928	2	6.256	6.744	3	4	8	0	1	1.224	11.51	2.266	1	10	4	1	0
Hickman	1996	Phylogeny and patterns of evolutionary radiation in trochoidean gastropods	Origin and Evolutionary Radiation of the Mollusca (ed. Taylor)	pp.177-198	Gastropoda	Turbinidae	11	32	0.75	0.906718	x	x	x	x	x	x	x	x	x	x	x	x	x	x	x	x
Emberton	1995	When shells do not tell: 145 million years of evolution in North land snails, with a revision and conservation prioritiesAmerica’s polygyrid	Malacologia	37:69-110	Gastropoda	Polygyridae	51	58	0.793103	0.248003	0.916	34.99	14.094	4	39	7	4	1	4.34	38.89	6.77	4	42	4	4	1
Schander et al	1999	Anatomy, phylogeny and biology of Odostomella and Herviera, with the description of a new species of Odostomella	Ophelia	51:39-76	Gastropoda	Pyramidellidae	16	36	0.666667	0.845391	x	x	x	x	x	x	x	x	x	x	x	x	x	x	x	x
Rosenberg	1996	Independent Evolution of Terrestriality in Atlantic Truncatellid Gastropods	Evolution	50:682-693	Gastropoda	Truncatellidae	14	33	0.606061	0.1418	5.962	3.814	3.224	7	2	4	1	2	0.852	10.57	1.578	3	9	1	2	0
Collin	2003	The utility of morphological characters in gastropod phylogenetics: an example from the Calyptraeidae	Biological Journal of the Linnean Society	78:541-593	Gastropoda	Calyptraeidae	77	116	0.655172	0.72	x	x	x	x	x	x	x	x	x	x	x	x	x	x	x	x
Haasl	2000	Phylogenetic Relationships among Nassariid Gastropods	Journal of Paleontology	74:839-852	Gastropoda	Nassariid	22	35	0.285714	0.030456	5.372	5.21	10.418	4	4	13	0	3	0.838	15.504	4.658	1	12	8	0	3
Vermeij & Carlsson	2000	The muricid gastropod subfamily Rapaninae: phylogeny and ecological history	Paleobiology	26:19-46	Gastropoda	Rapaninae	24	49	0.285714	0.950258	x	x	x	x	x	x	x	x	x	x	x	x	x	x	x	x
Williams et al	1996	A supra-ordinal classification of the Brachiopoda	Philosophical Transactions: Biological Sciences	351:1171-1193	Brachiopoda	Brachiopoda	10	51	0.215686	0.815619	x	x	x	x	x	x	x	x	x	x	x	x	x	x	x	x
Perez-Losada et al	2008	The tempo and mode of barnacle evolution	Molecular Phylogenetics and Evolution	46:328-346	Crustacea	Thoracica	25	38	0.263158	0.857804	x	x	x	x	x	x	x	x	x	x	x	x	x	x	x	x
Oakley	2005	Myodocopa (Crustacea: Ostracoda) as models for evolutionary studies of light and vision: multiple origins of bioluminescence and extreme sexual dimorphism	Hydrobiologia	538:179-192	Crustacea	Myodocopa	16	30	0.7	0.80513	x	x	x	x	x	x	x	x	x	x	x	x	x	x	x	x
Park et al	2002	Phylogenetic Relationships of Gomphocythere (Ostracoda) in Lake Tanganyika, East Africa	Journal of Crustacean Biology	22:15-27	Crustacea	Gomphocythere	17	36	0.472222	0.5729	x	x	x	x	x	x	x	x	x	x	x	x	x	x	x	x
Karasawa & Kato	2003	The family Goneplacidae MacLeay, 1838 (Crustacea:Decapoda: Brachyura): systematics, phylogeny, and fossil records	Paleontological Research	7:129-151	Crustacea	Goneplacidae	15	41	0.341463	0.744388	x	x	x	x	x	x	x	x	x	x	x	x	x	x	x	x
						All taxa	2840		Totals		293.506	660.914	614.58	340	673	551	173	110	53.416	1187.86	274.722	84	1213	219	219	70
						All taxa, minus root taxa	2762		Totals excluding extreme terminals and root adjacent terminals		451.898	973.668	1010.44	527	1011	924	286	182
												Up	614.58		Up	551	Up	110		Up	274.722		Up	219	Up	70
												Total	1275.49		Total	1224	Total	283		Total	1462.58		Total	1432	Total	289
												Proportion	0.481837		Proportion	0.450163	Proportion	0.388693		Proportion	0.187833		Proportion	0.152933	Proportion	0.242215
												p-value (binomial)	0.0988185		p-value (binomial, using 0.5)	0.000268942	p-value (binomial)	0.000108048		p-value (binomial)	5.78321e-136		p-value (binomial)	0.00030559	p-value (binomial)	2.45656e-19
															p-value (binomial, using value from random)	0.0142265
												With Exclusions
												p-value	0.796918		p-value (binomial, using 0.5)	0.0252745	p-value (binomial)	8.77013e-07
															p-value (binomial, using value from random)	0.00279807
												Proportion	0.54854		Proportion	0.498623	Proportion	0.421642		Proportion	0.207493		Proportion	0.176158	Proportion	0.227437
												p-value (binomial)	0.999495		p-value (binomial, using 0.5)	0.475838	p-value (binomial)	0.00606032		p-value (binomial)	1.53723e-107		p-value (binomial)	0.00241497	p-value (binomial)	1.04799e-20
															p-value (binomial, using value from random)	0.000532766
												Proportion	0.500009		Proportion	0.474255	Proportion	0.418502		Proportion	0.181984		Proportion	0.156039	Proportion	0.321429
												p-value (binomial)	0.511631		p-value (binomial, using 0.5)	0.0461538	p-value (binomial)	0.00834266		p-value (binomial)	1.35089e-129		p-value (binomial)	0.0069671	p-value (binomial)	4.81184e-08
															p-value (binomial, using value from random)	0.0460936
												Proportion	0.519366		Proportion	0.484956	Proportion	0.385113		Proportion	0.19758		Proportion	0.159737	Proportion	0.230539
												p-value (binomial)	0.908548		p-value (binomial, using 0.5)	0.163127	p-value (binomial)	3.18833e-05		p-value (binomial)	1.38308e-121		p-value (binomial)	0.000178904	p-value (binomial)	4.3795e-24
															p-value (binomial, using value from random)	0.0111723
												Proportion	0.53448		Proportion	0.490964	Proportion	0.397661		Proportion	0.231814		Proportion	0.198992	Proportion	0.183784
												p-value (binomial)	0.965915		p-value (binomial, using 0.5)	0.334748	p-value (binomial)	0.00456104		p-value (binomial)	4.59649e-55		p-value (binomial)	0.0146644	p-value (binomial)	4.23925e-19
															p-value (binomial, using value from random)	0.0136658
												Proportion	0.535824		Proportion	0.490066	Proportion	0.39375		Proportion	0.20821		Proportion	0.175676	Proportion	0.228487
												p-value (binomial)	0.994017		p-value (binomial, using 0.5)	0.254074	p-value (binomial)	8.55269e-05		p-value (binomial)	8.44591e-120		p-value (binomial)	0.000945642	p-value (binomial)	1.18955e-24
															p-value (binomial, using value from random)	0.000800013
												Proportion	0.536395		Proportion	0.489614	Proportion	0.383721		Proportion	0.195848		Proportion	0.160901	Proportion	0.227106
												p-value (binomial)	0.991007		p-value (binomial, using 0.5)	0.264683	p-value (binomial)	0.000112884		p-value (binomial)	1.94013e-110		p-value (binomial)	0.000856646	p-value (binomial)	1.77056e-20
															p-value (binomial, using value from random)	0.00160306
												Proportion	0.517952		Proportion	0.495098	Proportion	0.448		Proportion	0.173155		Proportion	0.1407	Proportion	0.269388
												p-value (binomial)	0.882341		p-value (binomial, using 0.5)	0.389056	p-value (binomial)	0.0568328		p-value (binomial)	1.01376e-131		p-value (binomial)	0.00104622	p-value (binomial)	1.57377e-13
															p-value (binomial, using value from random)	0.076484
												Proportion	0.477506		Proportion	0.425	Proportion	0.360248		Proportion	0.190324		Proportion	0.158447	Proportion	0.242424
												p-value (binomial)	0.0984195		p-value (binomial, using 0.5)	2.01198e-05	p-value (binomial)	0.000243301		p-value (binomial)	6.36242e-91		p-value (binomial)	0.00598823	p-value (binomial)	1.09875e-11
															p-value (binomial, using value from random)	0.00206661
												Proportion	0.549079		Proportion	0.510678	Proportion	0.384615		Proportion	0.223793		Proportion	0.198128	Proportion	0.237624
												p-value (binomial)	0.999544		p-value (binomial, using 0.5)	0.767698	p-value (binomial)	8.23861e-05		p-value (binomial)	7.91138e-94		p-value (binomial)	0.0140559	p-value (binomial)	6.81018e-21
															p-value (binomial, using value from random)	0.00624684
												Proportion	0.507606		Proportion	0.45283	Proportion	0.388704		Proportion	0.191265		Proportion	0.166927	Proportion	0.21988
												p-value (binomial)	0.688185		p-value (binomial, using 0.5)	0.00117218	p-value (binomial)	6.71009e-05		p-value (binomial)	2.90136e-116		p-value (binomial)	0.0135674	p-value (binomial)	7.46998e-26
															p-value (binomial, using value from random)	0.00020171
												Proportion	0.512434		Proportion	0.479391	Proportion	0.401606		Proportion	0.230731		Proportion	0.202186	Proportion	0.23622
												p-value (binomial)	0.795602		p-value (binomial, using 0.5)	0.0889705	p-value (binomial)	0.00114272		p-value (binomial)	1.62221e-89		p-value (binomial)	0.00771899	p-value (binomial)	5.9039e-18
															p-value (binomial, using value from random)	0.014698
												Proportion	0.517654		Proportion	0.474513	Proportion	0.37234		Proportion	0.221713		Proportion	0.195216	Proportion	0.235294
												p-value (binomial)	0.889742		p-value (binomial, using 0.5)	0.0500731	p-value (binomial)	1.0709e-05		p-value (binomial)	3.19166e-97		p-value (binomial)	0.0110055	p-value (binomial)	1.89878e-21
															p-value (binomial, using value from random)	0.0025197
												Proportion	0.551801		Proportion	0.505607	Proportion	0.390681		Proportion	0.228773		Proportion	0.195793	Proportion	0.239437
												p-value (binomial)	0.999678		p-value (binomial, using 0.5)	0.654462	p-value (binomial)	0.00015602		p-value (binomial)	1.28522e-86		p-value (binomial)	0.00281026	p-value (binomial)	2.00621e-19
															p-value (binomial, using value from random)	0.00134533
												Proportion	0.502787		Proportion	0.450867	Proportion	0.378462		Proportion	0.167035		Proportion	0.134228	Proportion	0.234568
												p-value (binomial)	0.578843		p-value (binomial, using 0.5)	0.000345256	p-value (binomial)	6.90875e-06		p-value (binomial)	1.74373e-161		p-value (binomial)	0.000282509	p-value (binomial)	9.8132e-23
															p-value (binomial, using value from random)	0.000167131
												Proportion	0.464566		Proportion	0.445798	Proportion	0.382075		Proportion	0.177886		Proportion	0.170103	Proportion	0.287736
												p-value (binomial)	0.0206411		p-value (binomial, using 0.5)	0.00105654	p-value (binomial)	0.000363404		p-value (binomial)	1.39911e-100		p-value (binomial)	0.278938	p-value (binomial)	2.71691e-10
															p-value (binomial, using value from random)	0.148391
